# Supplementary material for: The role of food transfers in wild golden lion tamarins (Leontopithecus rosalia): Support for the informational and nutritional hypothesis
Source: Primates. 2020 Jun 24;62(1):207–21. doi: 10.1007/s10329-020-00835-0 (PMC7813722; doi:10.1007/s10329-020-00835-0)
Supplement: Supplementary file 2 — Supplementary file2 (CSV 694 kb) [file 10329_2020_835_MOESM2_ESM.csv]

Group	Ind	Day	Exp.Start	Video	Trial	TimeStart	TimeEnd	Reason.for.End	Action	FoodShare.Who	Vocalisation	Solicitation	Steal	Donor.Active	Resistance	Give	Offer	Initiate	FoodShare	Scrounge.Who	Scrounge	Drop	Explore	Option	Success	Attempted.FS	DonorSuccess	ReceiverSuccess	IndName	DonorName	ReceiverGroup	ReceiverInd	ReceiverName	ReceiverSex	ReceiverState.JM	ReceiverState.AO	DonorGroup	DonorInd	DonorName	DonorSex	DonorState.JM	DonorState.AO
AF2	AF2T34	30/01/2014	08:37:00	4	1	00:02:50	00:03:03		Explore	0	0	0	0	0	0	0	0	0	0	0	0	0	1	Apple	0		0	0	AF2T34	NA	AF2	T34	AF2T34	F	SA	AD	NA	NA	NA	NA	NA	NA
AF2	AF2T4	30/01/2014	08:37:00	4	1	00:02:57	00:02:59		Explore	0	0	0	0	0	0	0	0	0	0	0	0	0	1	Grape	0		0	0	AF2T4	NA	AF2	T4	AF2T4	M	SA	AD	NA	NA	NA	NA	NA	NA
AF2	AF2T12	30/01/2014	08:37:00	4	1	00:03:01	00:03:04		Explore	0	0	0	0	0	0	0	0	0	0	0	0	0	1	Banana	0		0	0	AF2T12	NA	AF2	T12	AF2T12	F	AD	AD	NA	NA	NA	NA	NA	NA
AF2	AF2T12	30/01/2014	08:37:00	4	1	00:03:04	00:03:06		Eat	0	0	0	0	0	0	0	0	0	0	0	0	3	0	Banana	1		0	0	AF2T12	NA	AF2	T12	AF2T12	F	AD	AD	NA	NA	NA	NA	NA	NA
AF2	AF2T2	30/01/2014	08:37:00	4	1	00:03:05	00:03:13		Explore	0	0	0	0	0	0	0	0	0	0	0	0	0	1	Banana	0		0	0	AF2T2	NA	AF2	T2	AF2T2	F	JU	SA	NA	NA	NA	NA	NA	NA
AF2	AF2T3	30/01/2014	08:37:00	4	1	00:03:10	00:03:12		Explore	0	0	0	0	0	0	0	0	0	0	0	0	0	1	Cricket	0		0	0	AF2T3	NA	AF2	T3	AF2T3	M	SA	AD	NA	NA	NA	NA	NA	NA
AF2	AF2T4	30/01/2014	08:37:00	4	1	00:03:10	00:03:14		Explore	0	0	0	0	0	0	0	0	0	0	0	0	0	1	Grape	0		0	0	AF2T4	NA	AF2	T4	AF2T4	M	SA	AD	NA	NA	NA	NA	NA	NA
AF2	AF2T34	30/01/2014	08:37:00	4	1	00:03:11	00:03:15		Explore	0	0	0	0	0	0	0	0	0	0	0	0	0	1	Apple	0		0	0	AF2T34	NA	AF2	T34	AF2T34	F	SA	AD	NA	NA	NA	NA	NA	NA
AF2	AF2T2	30/01/2014	08:37:00	4	1	00:03:14	00:03:18		Explore	0	0	0	0	0	0	0	0	0	0	0	0	0	1	Apple	0		0	0	AF2T2	NA	AF2	T2	AF2T2	F	JU	SA	NA	NA	NA	NA	NA	NA
AF2	AF2T3	30/01/2014	08:37:00	4	1	00:03:14	00:03:16		Explore	0	0	0	0	0	0	0	0	0	0	0	0	0	1	Grape	0		0	0	AF2T3	NA	AF2	T3	AF2T3	M	SA	AD	NA	NA	NA	NA	NA	NA
AF2	AF2T4	30/01/2014	08:37:00	4	1	00:03:15	00:03:40		Explore	0	0	0	0	0	0	0	0	0	0	0	0	0	1	Banana	0		0	0	AF2T4	NA	AF2	T4	AF2T4	M	SA	AD	NA	NA	NA	NA	NA	NA
AF2	AF2T34	30/01/2014	08:37:00	4	1	00:03:18	00:03:20		Explore	0	0	0	0	0	0	0	0	0	0	0	0	0	1	Cricket	0		0	0	AF2T34	NA	AF2	T34	AF2T34	F	SA	AD	NA	NA	NA	NA	NA	NA
AF2	AF2T34	30/01/2014	08:37:00	4	1	00:03:20	00:03:26		Explore	0	0	0	0	0	0	0	0	0	0	0	0	0	1	Banana	0		0	0	AF2T34	NA	AF2	T34	AF2T34	F	SA	AD	NA	NA	NA	NA	NA	NA
AF2	AF2T3	30/01/2014	08:37:00	4	1	00:03:25	00:03:26		Explore	0	0	0	0	0	0	0	0	0	0	0	0	0	1	Grape	0		0	0	AF2T3	NA	AF2	T3	AF2T3	M	SA	AD	NA	NA	NA	NA	NA	NA
AF2	AF2T34	30/01/2014	08:37:00	4	1	00:03:31	00:03:44		Explore	0	0	0	0	0	0	0	0	0	0	0	0	0	1	Banana	0		0	0	AF2T34	NA	AF2	T34	AF2T34	F	SA	AD	NA	NA	NA	NA	NA	NA
AF2	AF2T3	30/01/2014	08:37:00	4	1	00:03:37	00:03:38		Explore	0	0	0	0	0	0	0	0	0	0	0	0	0	1	Cricket	0		0	0	AF2T3	NA	AF2	T3	AF2T3	M	SA	AD	NA	NA	NA	NA	NA	NA
AF2	AF2T4	30/01/2014	08:37:00	4	1	00:03:40	00:03:42		Scrounging	0	0	0	0	0	0	0	0	0	0	AF2T14	1	1	0	Banana	1		0	0	AF2T4	NA	AF2	T4	AF2T4	M	SA	AD	NA	NA	NA	NA	NA	NA
AF2	AF2T4	30/01/2014	08:37:00	4	1	00:03:43	00:03:44		Explore	0	0	0	0	0	0	0	0	0	0	0	0	0	1	Banana	0		0	1	AF2T4	NA	AF2	T4	AF2T4	M	SA	AD	NA	NA	NA	NA	NA	NA
AF2	AF2T2	30/01/2014	08:37:00	4	1	00:03:44	00:03:51		Explore	0	0	0	0	0	0	0	0	0	0	0	0	0	1	Apple	0		0	0	AF2T2	NA	AF2	T2	AF2T2	F	JU	SA	NA	NA	NA	NA	NA	NA
AF2	AF2T2	30/01/2014	08:37:00	4	1	00:03:44	00:03:56		Explore	0	0	0	0	0	0	0	0	0	0	0	0	0	1	Banana	0		0	0	AF2T2	NA	AF2	T2	AF2T2	F	JU	SA	NA	NA	NA	NA	NA	NA
AF2	AF2T4	30/01/2014	08:37:00	4	1	00:03:49	00:04:17		Explore	0	0	0	0	0	0	0	0	0	0	0	0	0	1	Banana	0		0	1	AF2T4	NA	AF2	T4	AF2T4	M	SA	AD	NA	NA	NA	NA	NA	NA
AF2	AF2T34	30/01/2014	08:37:00	4	1	00:04:02	00:04:07		Explore	0	0	0	0	0	0	0	0	0	0	0	0	0	1	Banana	0		0	0	AF2T34	NA	AF2	T34	AF2T34	F	SA	AD	NA	NA	NA	NA	NA	NA
AF2	AF2T34	30/01/2014	08:37:00	4	1	00:04:10	00:04:21		Explore	0	0	0	0	0	0	0	0	0	0	0	0	0	1	Banana	0	AF2T13	0	0	AF2T34	NA	AF2	T34	AF2T34	F	SA	AD	NA	NA	NA	NA	NA	NA
AF2	AF2T24	30/01/2014	08:37:00	4	1	00:04:12	00:04:13		Explore	0	0	0	0	0	0	0	0	0	0	0	0	0	1	Cricket	0		0	0	AF2T24	NA	AF2	T24	AF2T24	M	AD	AD	NA	NA	NA	NA	NA	NA
AF2	AF2T3	30/01/2014	08:37:00	4	1	00:04:15	00:04:27		Explore	0	0	0	0	0	0	0	0	0	0	0	0	0	1	Banana	0		0	0	AF2T3	NA	AF2	T3	AF2T3	M	SA	AD	NA	NA	NA	NA	NA	NA
AF2	AF2T13	30/01/2014	08:37:00	4	1	00:04:16	00:04:20		Explore	0	0	0	0	0	0	0	0	0	0	0	0	0	1	Banana	0		0	0	AF2T13	NA	AF2	T13	AF2T13	M	JU	SA	NA	NA	NA	NA	NA	NA
AF2	AF2T24	30/01/2014	08:37:00	4	1	00:04:16	00:04:20		Explore	0	0	0	0	0	0	0	0	0	0	0	0	0	1	Apple	0		0	0	AF2T24	NA	AF2	T24	AF2T24	M	AD	AD	NA	NA	NA	NA	NA	NA
AF2	AF2T2	30/01/2014	08:37:00	4	1	00:04:17	00:04:19		Explore	0	0	0	0	0	0	0	0	0	0	0	0	0	1	Mealworm	0		0	0	AF2T2	NA	AF2	T2	AF2T2	F	JU	SA	NA	NA	NA	NA	NA	NA
AF2	AF2T4	30/01/2014	08:37:00	4	1	00:04:18	00:04:19		Explore	0	0	0	0	0	0	0	0	0	0	0	0	0	1	Mealworm	0		0	0	AF2T4	NA	AF2	T4	AF2T4	M	SA	AD	NA	NA	NA	NA	NA	NA
AF2	AF2T13	30/01/2014	08:37:00	4	1	00:04:20	00:04:21		Food Transfer	AF2T34	1	1	0	2	1	0	0	AF2T13	1	0	0	0	0	Banana	0		0	0	AF2T13	AF2T34	AF2	T13	AF2T13	M	JU	SA	AF2	T34	AF2T34	F	SA	AD
AF2	AF2T24	30/01/2014	08:37:00	4	1	00:04:20	00:04:21		Eat	0	0	0	0	0	0	0	0	0	0	0	0	3	0	Apple	1		0	0	AF2T24	NA	AF2	T24	AF2T24	M	AD	AD	NA	NA	NA	NA	NA	NA
AF2	AF2T13	30/01/2014	08:37:00	4	1	00:04:21	00:04:33		Explore	0	0	0	0	0	0	0	0	0	0	0	0	0	1	Banana	0		0	0	AF2T13	NA	AF2	T13	AF2T13	M	JU	SA	NA	NA	NA	NA	NA	NA
AF2	AF2T34	30/01/2014	08:37:00	4	1	00:04:21	00:04:34		Eat	0	0	0	0	0	0	0	0	0	0	0	0	2	0	Banana	1	AF2T13; AF2T2	0	0	AF2T34	NA	AF2	T34	AF2T34	F	SA	AD	NA	NA	NA	NA	NA	NA
AF2	AF2T14	30/01/2014	08:37:00	4	1	00:04:24	00:04:26		Explore	0	0	0	0	0	0	0	0	0	0	0	0	0	1	Cricket	0		0	0	AF2T14	NA	AF2	T14	AF2T14	M	AD	AD	NA	NA	NA	NA	NA	NA
AF2	AF2T14	30/01/2014	08:37:00	4	1	00:04:27	00:04:29		Explore	0	0	0	0	0	0	0	0	0	0	0	0	0	1	Apple	0		0	0	AF2T14	NA	AF2	T14	AF2T14	M	AD	AD	NA	NA	NA	NA	NA	NA
AF2	AF2T3	30/01/2014	08:37:00	4	1	00:04:27	00:04:31		Scrounging	0	0	0	0	0	0	0	0	0	0	0	1	1	0	Banana	1		0	0	AF2T3	NA	AF2	T3	AF2T3	M	SA	AD	NA	NA	NA	NA	NA	NA
AF2	AF2T3	30/01/2014	08:37:00	4	1	00:04:31	00:04:39		Explore	0	0	0	0	0	0	0	0	0	0	0	0	0	1	Banana	0		0	1	AF2T3	NA	AF2	T3	AF2T3	M	SA	AD	NA	NA	NA	NA	NA	NA
AF2	AF2T2	30/01/2014	08:37:00	4	1	00:04:34	00:04:35		Food Transfer	AF2T34	1	1	0	0	0	1	0	AF2T2	1	0	0	0	0	Banana	0	AF2T13	1	0	AF2T2	AF2T34	AF2	T2	AF2T2	F	JU	SA	AF2	T34	AF2T34	F	SA	AD
AF2	AF2T12	30/01/2014	08:37:00	4	1	00:04:35	00:04:36		Explore	0	0	0	0	0	0	0	0	0	0	0	0	0	1	Apple	0		0	0	AF2T12	NA	AF2	T12	AF2T12	F	AD	AD	NA	NA	NA	NA	NA	NA
AF2	AF2T12	30/01/2014	08:37:00	4	1	00:04:36	00:04:38		Scrounging	0	0	0	0	0	0	0	0	0	0	0	1	1	0	Apple	1		0	0	AF2T12	NA	AF2	T12	AF2T12	F	AD	AD	NA	NA	NA	NA	NA	NA
AF2	AF2T13	30/01/2014	08:37:00	4	1	00:04:36	00:04:39		Social Eating	AF2T34	0	1	0	0	0	1	0	AF2T13	1	0	0	2	0	Banana	1	AF2T2	1	0	AF2T13	AF2T34	AF2	T13	AF2T13	M	JU	SA	AF2	T34	AF2T34	F	SA	AD
AF2	AF2T12	30/01/2014	08:37:00	4	1	00:04:38	00:04:39		Explore	0	0	0	0	0	0	0	0	0	0	0	0	0	1	Apple	0		0	1	AF2T12	NA	AF2	T12	AF2T12	F	AD	AD	NA	NA	NA	NA	NA	NA
AF2	AF2T12	30/01/2014	08:37:00	4	1	00:04:39	00:04:41		Scrounging	0	0	0	0	0	0	0	0	0	0	AF2T12	1	1	0	Apple	1		0	1	AF2T12	NA	AF2	T12	AF2T12	F	AD	AD	NA	NA	NA	NA	NA	NA
AF2	AF2T13	30/01/2014	08:37:00	4	1	00:04:39	00:04:42		Explore	0	0	0	0	0	0	0	0	0	0	0	0	0	1	Banana	0		0	1	AF2T13	NA	AF2	T13	AF2T13	M	JU	SA	NA	NA	NA	NA	NA	NA
AF2	AF2T2	30/01/2014	08:37:00	4	1	00:04:39	00:05:08		Social Eating	AF2T13	1	1	1	2	1	0	0	AF2T2	1	0	0	0	0	Banana	1		1	0	AF2T2	AF2T13	AF2	T2	AF2T2	F	JU	SA	AF2	T13	AF2T13	M	JU	SA
AF2	AF2T4	30/01/2014	08:37:00	4	1	00:04:39	00:04:40		Explore	0	0	0	0	0	0	0	0	0	0	0	0	0	1	Cricket	0		0	0	AF2T4	NA	AF2	T4	AF2T4	M	SA	AD	NA	NA	NA	NA	NA	NA
AF2	AF2T34	30/01/2014	08:37:00	4	1	00:04:40	00:04:41		Explore	0	0	0	0	0	0	0	0	0	0	0	0	0	1	Grape	0		0	0	AF2T34	NA	AF2	T34	AF2T34	F	SA	AD	NA	NA	NA	NA	NA	NA
AF2	AF2T12	30/01/2014	08:37:00	4	1	00:04:41	00:04:44		Explore	0	0	0	0	0	0	0	0	0	0	0	0	0	1	Apple	0		0	2	AF2T12	NA	AF2	T12	AF2T12	F	AD	AD	NA	NA	NA	NA	NA	NA
AF2	AF2T14	30/01/2014	08:37:00	4	1	00:04:41	00:04:42		Explore	0	0	0	0	0	0	0	0	0	0	0	0	0	1	Apple	0		0	0	AF2T14	NA	AF2	T14	AF2T14	M	AD	AD	NA	NA	NA	NA	NA	NA
AF2	AF2T13	30/01/2014	08:37:00	4	1	00:04:44	00:04:54		Social Eating	AF2T2	0	1	1	2	1	0	0	AF2T13	1	0	0	1	0	Banana	1		1	1	AF2T13	AF2T2	AF2	T13	AF2T13	M	JU	SA	AF2	T2	AF2T2	F	JU	SA
AF2	AF2T12	30/01/2014	08:37:00	4	1	00:04:45	00:04:46		Explore	0	0	0	0	0	0	0	0	0	0	0	0	0	1	Cricket	0		0	0	AF2T12	NA	AF2	T12	AF2T12	F	AD	AD	NA	NA	NA	NA	NA	NA
AF2	AF2T14	30/01/2014	08:37:00	4	1	00:04:45	00:04:46		Explore	0	0	0	0	0	0	0	0	0	0	0	0	0	1	Grape	0		0	0	AF2T14	NA	AF2	T14	AF2T14	M	AD	AD	NA	NA	NA	NA	NA	NA
AF2	AF2T3	30/01/2014	08:37:00	4	1	00:04:47	00:04:49		Explore	0	0	0	0	0	0	0	0	0	0	0	0	0	1	Banana	0		0	1	AF2T3	NA	AF2	T3	AF2T3	M	SA	AD	NA	NA	NA	NA	NA	NA
AF2	AF2T34	30/01/2014	08:37:00	4	1	00:04:47	00:04:49		Explore	0	0	0	0	0	0	0	0	0	0	0	0	0	1	Mealworm	0		0	0	AF2T34	NA	AF2	T34	AF2T34	F	SA	AD	NA	NA	NA	NA	NA	NA
AF2	AF2T12	30/01/2014	08:37:00	4	1	00:04:48	00:04:50		Explore	0	0	0	0	0	0	0	0	0	0	0	0	0	1	Banana	0		0	1	AF2T12	NA	AF2	T12	AF2T12	F	AD	AD	NA	NA	NA	NA	NA	NA
AF2	AF2T12	30/01/2014	08:37:00	4	1	00:04:50	00:04:53		Scrounging	0	0	0	0	0	0	0	0	0	0	0	1	3	0	Banana	1		0	1	AF2T12	NA	AF2	T12	AF2T12	F	AD	AD	NA	NA	NA	NA	NA	NA
AF2	AF2T34	30/01/2014	08:37:00	4	1	00:04:52	00:05:02		Explore	0	0	0	0	0	0	0	0	0	0	0	0	0	1	Apple	0		0	0	AF2T34	NA	AF2	T34	AF2T34	F	SA	AD	NA	NA	NA	NA	NA	NA
AF2	AF2T23	30/01/2014	08:37:00	4	1	00:04:54	00:04:55		Explore	0	0	0	0	0	0	0	0	0	0	0	0	0	1	Mealworm	0		0	0	AF2T23	NA	AF2	T23	AF2T23	F	AD	AD	NA	NA	NA	NA	NA	NA
AF2	AF2T23	30/01/2014	08:37:00	4	1	00:04:57	00:04:58		Explore	0	0	0	0	0	0	0	0	0	0	0	0	0	1	Mealworm	0		0	0	AF2T23	NA	AF2	T23	AF2T23	F	AD	AD	NA	NA	NA	NA	NA	NA
AF2	AF2T23	30/01/2014	08:37:00	4	1	00:05:00	00:05:03		Explore	0	0	0	0	0	0	0	0	0	0	0	0	0	1	Banana	0		0	0	AF2T23	NA	AF2	T23	AF2T23	F	AD	AD	NA	NA	NA	NA	NA	NA
AF2	AF2T34	30/01/2014	08:37:00	4	1	00:05:02	00:05:02		Explore	0	0	0	0	0	0	0	0	0	0	0	0	0	1	Mealworm	0		0	0	AF2T34	NA	AF2	T34	AF2T34	F	SA	AD	NA	NA	NA	NA	NA	NA
AF2	AF2T23	30/01/2014	08:37:00	4	1	00:05:03	00:05:05		Scrounging	0	0	0	0	0	0	0	0	0	0	0	1	3	0	Banana	1		0	0	AF2T23	NA	AF2	T23	AF2T23	F	AD	AD	NA	NA	NA	NA	NA	NA
AF2	AF2T3	30/01/2014	08:37:00	4	1	00:05:05	00:05:09		Explore	0	0	0	0	0	0	0	0	0	0	0	0	0	1	Banana	0		0	1	AF2T3	NA	AF2	T3	AF2T3	M	SA	AD	NA	NA	NA	NA	NA	NA
AF2	AF2T14	30/01/2014	08:37:00	4	1	00:05:07	00:05:09		Explore	0	0	0	0	0	0	0	0	0	0	0	0	0	1	Grape	0		0	0	AF2T14	NA	AF2	T14	AF2T14	M	AD	AD	NA	NA	NA	NA	NA	NA
AF2	AF2T34	30/01/2014	08:37:00	4	1	00:05:07	00:05:21		Explore	0	0	0	0	0	0	0	0	0	0	0	0	0	1	Banana	0		0	1	AF2T34	NA	AF2	T34	AF2T34	F	SA	AD	NA	NA	NA	NA	NA	NA
AF2	AF2T14	30/01/2014	08:37:00	4	1	00:05:13	00:05:18		Explore	0	0	0	0	0	0	0	0	0	0	0	0	0	1	Grape	0		0	0	AF2T14	NA	AF2	T14	AF2T14	M	AD	AD	NA	NA	NA	NA	NA	NA
AF2	AF2T3	30/01/2014	08:37:00	4	1	00:05:14	00:05:18		Explore	0	0	0	0	0	0	0	0	0	0	0	0	0	1	Banana	0		0	1	AF2T3	NA	AF2	T3	AF2T3	M	SA	AD	NA	NA	NA	NA	NA	NA
AF2	AF2T2	30/01/2014	08:37:00	4	1	00:05:16	00:05:23		Explore	0	0	0	0	0	0	0	0	0	0	0	0	0	1	Grape	0		0	0	AF2T2	NA	AF2	T2	AF2T2	F	JU	SA	NA	NA	NA	NA	NA	NA
AF2	AF2T4	30/01/2014	08:37:00	4	1	00:05:17	00:05:20		Explore	0	0	0	0	0	0	0	0	0	0	0	0	0	1	Cricket	0		0	0	AF2T4	NA	AF2	T4	AF2T4	M	SA	AD	NA	NA	NA	NA	NA	NA
AF2	AF2T14	30/01/2014	08:37:00	4	1	00:05:23	00:05:24		Explore	0	0	0	0	0	0	0	0	0	0	0	0	0	1	Banana	0		0	0	AF2T14	NA	AF2	T14	AF2T14	M	AD	AD	NA	NA	NA	NA	NA	NA
AF2	AF2T14	30/01/2014	08:37:00	4	1	00:05:30	00:05:45		Explore	0	0	0	0	0	0	0	0	0	0	0	0	0	1	Banana	0		0	0	AF2T14	NA	AF2	T14	AF2T14	M	AD	AD	NA	NA	NA	NA	NA	NA
AF2	AF2T14	30/01/2014	08:37:00	4	1	00:05:47	00:05:56		Explore	0	0	0	0	0	0	0	0	0	0	0	0	0	1	Banana	0		0	0	AF2T14	NA	AF2	T14	AF2T14	M	AD	AD	NA	NA	NA	NA	NA	NA
AF2	AF2T4	30/01/2014	08:37:00	4	1	00:05:51	00:05:52		Explore	0	0	0	0	0	0	0	0	0	0	0	0	0	1	Mealworm	0		0	0	AF2T4	NA	AF2	T4	AF2T4	M	SA	AD	NA	NA	NA	NA	NA	NA
AF2	AF2T2	30/01/2014	08:37:00	4	1	00:05:58	00:05:59		Social Eating	AF2T34	1	1	0	0	0	1	0	AF2T2	1	0	0	1	0	Apple	1		0	0	AF2T2	AF2T34	AF2	T2	AF2T2	F	JU	SA	AF2	T34	AF2T34	F	SA	AD
AF2	AF2T14	30/01/2014	08:37:00	4	1	00:06:08	00:06:08		Explore	0	0	0	0	0	0	0	0	0	0	0	0	0	1	Mealworm	0		0	0	AF2T14	NA	AF2	T14	AF2T14	M	AD	AD	NA	NA	NA	NA	NA	NA
AF2	AF2T14	30/01/2014	08:37:00	4	1	00:06:11	00:06:13		Explore	0	0	0	0	0	0	0	0	0	0	0	0	0	1	Apple	0		0	0	AF2T14	NA	AF2	T14	AF2T14	M	AD	AD	NA	NA	NA	NA	NA	NA
AF2	AF2T2	30/01/2014	08:37:00	4	1	00:06:14	00:06:15		Explore	0	0	0	0	0	0	0	0	0	0	0	0	0	1	Cricket	0		0	0	AF2T2	NA	AF2	T2	AF2T2	F	JU	SA	NA	NA	NA	NA	NA	NA
AF2	AF2T14	30/01/2014	08:37:00	4	1	00:06:30	00:06:33		Explore	0	0	0	0	0	0	0	0	0	0	0	0	0	1	Grape	0		0	0	AF2T14	NA	AF2	T14	AF2T14	M	AD	AD	NA	NA	NA	NA	NA	NA
AF2	AF2T24	30/01/2014	08:37:00	4	1	00:06:36	00:06:37		Explore	0	0	0	0	0	0	0	0	0	0	0	0	0	1	Apple	0		0	1	AF2T24	NA	AF2	T24	AF2T24	M	AD	AD	NA	NA	NA	NA	NA	NA
AF2	AF2T24	30/01/2014	08:37:00	4	1	00:06:37	00:06:47		Scrounging	0	0	0	0	0	0	0	0	0	0	0	1	3	0	Apple	1	AF2T14	0	1	AF2T24	NA	AF2	T24	AF2T24	M	AD	AD	NA	NA	NA	NA	NA	NA
AF2	AF2T14	30/01/2014	08:37:00	4	1	00:06:40	00:06:41		Food Transfer	AF2T24	0	0	0	2	1	0	0	AF2T14	1	0	0	0	0	Apple	0		2	0	AF2T14	AF2T24	AF2	T14	AF2T14	M	AD	AD	AF2	T24	AF2T24	M	AD	AD
AF2	AF2T14	30/01/2014	08:37:00	4	1	00:06:41	00:06:43		Explore	0	0	0	0	0	0	0	0	0	0	0	0	0	1	Mealworm	0		0	0	AF2T14	NA	AF2	T14	AF2T14	M	AD	AD	NA	NA	NA	NA	NA	NA
AF2	AF2T34	30/01/2014	08:37:00	4	1	00:06:52	00:06:52		Explore	0	0	0	0	0	0	0	0	0	0	0	0	0	1	Cricket	0		0	0	AF2T34	NA	AF2	T34	AF2T34	F	SA	AD	NA	NA	NA	NA	NA	NA
AF2	AF2T34	30/01/2014	08:37:00	4	1	00:06:52	00:06:55		Explore	0	0	0	0	0	0	0	0	0	0	0	0	0	1	Apple	0		0	0	AF2T34	NA	AF2	T34	AF2T34	F	SA	AD	NA	NA	NA	NA	NA	NA
AF2	AF2T4	30/01/2014	08:37:00	4	1	00:07:08	00:07:13		Explore	0	0	0	0	0	0	0	0	0	0	0	0	0	1	Apple	0		0	0	AF2T4	NA	AF2	T4	AF2T4	M	SA	AD	NA	NA	NA	NA	NA	NA
AF2	AF2T4	30/01/2014	08:37:00	4	1	00:07:16	00:07:16		Explore	0	0	0	0	0	0	0	0	0	0	0	0	0	1	Mealworm	0		0	0	AF2T4	NA	AF2	T4	AF2T4	M	SA	AD	NA	NA	NA	NA	NA	NA
AF2	AF2T24	30/01/2014	08:37:00	4	1	00:08:49	00:08:49		Explore	0	0	0	0	0	0	0	0	0	0	0	0	0	1	Mealworm	0		0	0	AF2T24	NA	AF2	T24	AF2T24	M	AD	AD	NA	NA	NA	NA	NA	NA
AF2	AF2T24	30/01/2014	08:37:00	4	1	00:08:57	00:09:00		Explore	0	0	0	0	0	0	0	0	0	0	0	0	0	1	Apple	0		0	2	AF2T24	NA	AF2	T24	AF2T24	M	AD	AD	NA	NA	NA	NA	NA	NA
AF2	AF2T24	30/01/2014	08:37:00	4	1	00:09:00	00:09:02		Eat	0	0	0	0	0	0	0	0	0	0	0	0	3	0	Apple	1		0	2	AF2T24	NA	AF2	T24	AF2T24	M	AD	AD	NA	NA	NA	NA	NA	NA
AF2	AF2T24	30/01/2014	08:37:00	4	1	00:09:24	00:09:25		Explore	0	0	0	0	0	0	0	0	0	0	0	0	0	1	Mealworm	0		0	0	AF2T24	NA	AF2	T24	AF2T24	M	AD	AD	NA	NA	NA	NA	NA	NA
AF2	AF2T24	30/01/2014	08:37:00	4	1	00:09:27	00:09:30		Explore	0	0	0	0	0	0	0	0	0	0	0	0	0	1	Apple	0		0	3	AF2T24	NA	AF2	T24	AF2T24	M	AD	AD	NA	NA	NA	NA	NA	NA
AF2	AF2T24	30/01/2014	08:37:00	4	1	00:09:30	00:09:35		Eat	0	0	0	0	0	0	0	0	0	0	0	0	3	0	Apple	1		0	3	AF2T24	NA	AF2	T24	AF2T24	M	AD	AD	NA	NA	NA	NA	NA	NA
AF3	AF3T13	30/01/2014	09:32:00	5	1	00:03:07	00:03:09		Explore	0	0	0	0	0	0	0	0	0	0	0	0	0	1	Apple	0		0	0	AF3T13	NA	AF3	T13	AF3T13	F	AD	AD	NA	NA	NA	NA	NA	NA
AF3	AF3T13	30/01/2014	09:32:00	5	1	00:03:15	00:03:16		Explore	0	0	0	0	0	0	0	0	0	0	0	0	0	1	Mealworm	0		0	0	AF3T13	NA	AF3	T13	AF3T13	F	AD	AD	NA	NA	NA	NA	NA	NA
AF3	AF3T13	30/01/2014	09:32:00	5	1	00:03:21	00:03:26		Explore	0	0	0	0	0	0	0	0	0	0	0	0	0	1	Banana	0		0	0	AF3T13	NA	AF3	T13	AF3T13	F	AD	AD	NA	NA	NA	NA	NA	NA
AF3	AF3T13	30/01/2014	09:32:00	5	1	00:03:26	00:03:46	Off View	Eat	0	0	0	0	0	0	0	0	0	0	0	0	3	0	Banana	1		0	0	AF3T13	NA	AF3	T13	AF3T13	F	AD	AD	NA	NA	NA	NA	NA	NA
AF3	AF3T3	30/01/2014	09:32:00	5	1	00:03:36	00:03:37		Explore	0	0	0	0	0	0	0	0	0	0	0	0	0	1	Mealworm	0		0	0	AF3T3	NA	AF3	T3	AF3T3	F	SA	AD	NA	NA	NA	NA	NA	NA
AF3	AF3T3	30/01/2014	09:32:00	5	1	00:03:38	00:03:40		Explore	0	0	0	0	0	0	0	0	0	0	0	0	0	1	Banana	0		0	0	AF3T3	NA	AF3	T3	AF3T3	F	SA	AD	NA	NA	NA	NA	NA	NA
AF3	AF3T3	30/01/2014	09:32:00	5	1	00:03:40	00:03:43	Drop	Eat	0	0	0	0	0	0	0	0	0	0	0	0	1	0	Banana	1		0	0	AF3T3	NA	AF3	T3	AF3T3	F	SA	AD	NA	NA	NA	NA	NA	NA
AF3	AF3T3	30/01/2014	09:32:00	5	1	00:03:43	00:03:44		Explore	0	0	0	0	0	0	0	0	0	0	0	0	0	1	Banana	0		0	1	AF3T3	NA	AF3	T3	AF3T3	F	SA	AD	NA	NA	NA	NA	NA	NA
AF2	AF2T3	30/01/2014	09:32:00	5	1	00:03:44	00:03:45		Explore	0	0	0	0	0	0	0	0	0	0	0	0	0	1	Mealworm	0		0	0	AF2T3	NA	AF2	T3	AF2T3	M	SA	AD	NA	NA	NA	NA	NA	NA
AF3	AF3T3	30/01/2014	09:32:00	5	1	00:03:44	00:04:06	Finished	Scrounging	0	0	0	0	0	0	0	0	0	0	AF3T3	1	0	0	Banana	1	AF2T3	0	1	AF3T3	NA	AF3	T3	AF3T3	F	SA	AD	NA	NA	NA	NA	NA	NA
AF2	AF2T3	30/01/2014	09:32:00	5	1	00:03:45	00:03:48		Explore	0	0	0	0	0	0	0	0	0	0	0	0	0	1	Mealworm	0		0	0	AF2T3	NA	AF2	T3	AF2T3	M	SA	AD	NA	NA	NA	NA	NA	NA
AF2	AF2T3	30/01/2014	09:32:00	5	1	00:03:50	00:03:52		Explore	0	0	0	0	0	0	0	0	0	0	0	0	0	1	Apple	0		0	0	AF2T3	NA	AF2	T3	AF2T3	M	SA	AD	NA	NA	NA	NA	NA	NA
AF2	AF2T3	30/01/2014	09:32:00	5	1	00:03:55	00:03:59		Food Transfer	AF3T3	1	1	0	2	1	0	0	AF2T3	1	0	0	0	0	Banana	0		0	1	AF2T3	AF3T3	AF2	T3	AF2T3	M	SA	AD	AF3	T3	AF3T3	F	SA	AD
AF3	AF3T1	30/01/2014	09:32:00	5	1	00:03:58	00:04:01		Explore	0	0	0	0	0	0	0	0	0	0	0	0	0	1	Grape	0		0	0	AF3T1	NA	AF3	T1	AF3T1	M	SA	AD	NA	NA	NA	NA	NA	NA
AF2	AF2T3	30/01/2014	09:32:00	5	1	00:04:00	00:04:09		Explore	0	0	0	0	0	0	0	0	0	0	0	0	0	1	Banana	0		0	1	AF2T3	NA	AF2	T3	AF2T3	M	SA	AD	NA	NA	NA	NA	NA	NA
AF2	AF2T3	30/01/2014	09:32:00	5	1	00:04:09	00:04:18	Finished	Eat	0	0	0	0	0	0	0	0	0	0	0	0	0	0	Banana	1	AF3T13	0	1	AF2T3	NA	AF2	T3	AF2T3	M	SA	AD	NA	NA	NA	NA	NA	NA
AF3	AF3T1	30/01/2014	09:32:00	5	1	00:04:10	00:04:11		Explore	0	0	0	0	0	0	0	0	0	0	0	0	0	1	Mealworm	0		0	0	AF3T1	NA	AF3	T1	AF3T1	M	SA	AD	NA	NA	NA	NA	NA	NA
AF3	AF3T13	30/01/2014	09:32:00	5	1	00:04:11	00:04:12		Food Transfer	AF2T3	0	1	0	2	1	0	0	AF3T13	1	0	0	0	0	Banana	0		0	1	AF3T13	AF2T3	AF3	T13	AF3T13	F	AD	AD	AF2	T3	AF2T3	M	SA	AD
AF3	AF3T13	30/01/2014	09:32:00	5	1	00:04:12	00:04:16		Explore	0	0	0	0	0	0	0	0	0	0	0	0	0	1	Banana	0		0	1	AF3T13	NA	AF3	T13	AF3T13	F	AD	AD	NA	NA	NA	NA	NA	NA
AF3	AF3T1	30/01/2014	09:32:00	5	1	00:04:13	00:04:16		Explore	0	0	0	0	0	0	0	0	0	0	0	0	0	1	Apple	0		0	0	AF3T1	NA	AF3	T1	AF3T1	M	SA	AD	NA	NA	NA	NA	NA	NA
AF3	AF3T3	30/01/2014	09:32:00	5	1	00:04:13	00:04:21		Explore	0	0	0	0	0	0	0	0	0	0	0	0	0	1	Banana	0		0	2	AF3T3	NA	AF3	T3	AF3T3	F	SA	AD	NA	NA	NA	NA	NA	NA
AF3	AF3T2	30/01/2014	09:32:00	5	1	00:04:15	00:04:17		Explore	0	0	0	0	0	0	0	0	0	0	0	0	0	1	Grape	0		0	0	AF3T2	NA	AF3	T2	AF3T2	M	AD	AD	NA	NA	NA	NA	NA	NA
AF3	AF3T13	30/01/2014	09:32:00	5	1	00:04:16	00:04:18	Taken	Eat	0	0	0	0	0	0	0	0	0	0	0	0	2	0	Banana	1	AF3T12, AF3T1	0	1	AF3T13	NA	AF3	T13	AF3T13	F	AD	AD	NA	NA	NA	NA	NA	NA
AF3	AF3T1	30/01/2014	09:32:00	5	1	00:04:17	00:04:20		Food Transfer	AF3T13	0	1	0	0	0	0	0	AF3T1	1	0	0	0	0	Banana	0		2	0	AF3T1	AF3T13	AF3	T1	AF3T1	M	SA	AD	AF3	T13	AF3T13	F	AD	AD
AF3	AF3T12	30/01/2014	09:32:00	5	1	00:04:18	00:04:40	Taken	Social Eating	AF3T13	1	1	0	2	1	1	0	AF3T12	1	0	0	2	0	Banana	1	AF3T2	2	0	AF3T12	AF3T13	AF3	T12	AF3T12	M	JU	SA	AF3	T13	AF3T13	F	AD	AD
AF3	AF3T2	30/01/2014	09:32:00	5	1	00:04:19	00:04:21		Explore	0	0	0	0	0	0	0	0	0	0	0	0	0	1	Cricket	0		0	0	AF3T2	NA	AF3	T2	AF3T2	M	AD	AD	NA	NA	NA	NA	NA	NA
AF3	AF3T1	30/01/2014	09:32:00	5	1	00:04:20	00:04:23		Explore	0	0	0	0	0	0	0	0	0	0	0	0	0	1	Banana	0		0	0	AF3T1	NA	AF3	T1	AF3T1	M	SA	AD	NA	NA	NA	NA	NA	NA
AF3	AF3T1	30/01/2014	09:32:00	5	1	00:04:23	00:04:29	Taken	Eat	0	0	0	0	0	0	0	0	0	0	0	0	2	0	Banana	1	AF3T3	0	0	AF3T1	NA	AF3	T1	AF3T1	M	SA	AD	NA	NA	NA	NA	NA	NA
AF3	AF3T3	30/01/2014	09:32:00	5	1	00:04:23	00:04:26		Explore	0	0	0	0	0	0	0	0	0	0	0	0	0	1	Banana	0		0	2	AF3T3	NA	AF3	T3	AF3T3	F	SA	AD	NA	NA	NA	NA	NA	NA
AF2	AF2T3	30/01/2014	09:32:00	5	1	00:04:24	00:04:39		Explore	0	0	0	0	0	0	0	0	0	0	0	0	0	1	Grape	0		0	0	AF2T3	NA	AF2	T3	AF2T3	M	SA	AD	NA	NA	NA	NA	NA	NA
AF3	AF3T2	30/01/2014	09:32:00	5	1	00:04:24	00:04:25		Explore	0	0	0	0	0	0	0	0	0	0	0	0	0	1	Banana	0		0	0	AF3T2	NA	AF3	T2	AF3T2	M	AD	AD	NA	NA	NA	NA	NA	NA
AF3	AF3T2	30/01/2014	09:32:00	5	1	00:04:27	00:04:28		Explore	0	0	0	0	0	0	0	0	0	0	0	0	0	1	Apple	0		0	0	AF3T2	NA	AF3	T2	AF3T2	M	AD	AD	NA	NA	NA	NA	NA	NA
AF3	AF3T13	30/01/2014	09:32:00	5	1	00:04:28	00:04:32		Explore	0	0	0	0	0	0	0	0	0	0	0	0	0	1	Banana	0		0	2	AF3T13	NA	AF3	T13	AF3T13	F	AD	AD	NA	NA	NA	NA	NA	NA
AF3	AF3T1	30/01/2014	09:32:00	5	1	00:04:29	00:04:39		Explore	0	0	0	0	0	0	0	0	0	0	0	0	0	1	Banana	0		0	1	AF3T1	NA	AF3	T1	AF3T1	M	SA	AD	NA	NA	NA	NA	NA	NA
AF3	AF3T3	30/01/2014	09:32:00	5	1	00:04:31	00:04:43	Drop Peal	Social Eating	AF3T1	0	1	1	2	1	0	0	AF3T3	1	0	0	0	0	Banana	1		1	2	AF3T3	AF3T1	AF3	T3	AF3T3	F	SA	AD	AF3	T1	AF3T1	M	SA	AD
AF3	AF3T13	30/01/2014	09:32:00	5	1	00:04:33	00:04:35		Explore	0	0	0	0	0	0	0	0	0	0	0	0	0	1	Grape	0		0	0	AF3T13	NA	AF3	T13	AF3T13	F	AD	AD	NA	NA	NA	NA	NA	NA
AF3	AF3T13	30/01/2014	09:32:00	5	1	00:04:37	00:04:39		Explore	0	0	0	0	0	0	0	0	0	0	0	0	0	1	Cricket	0		0	0	AF3T13	NA	AF3	T13	AF3T13	F	AD	AD	NA	NA	NA	NA	NA	NA
AF3	AF3T1	30/01/2014	09:32:00	5	1	00:04:39	00:04:54	Finished	Eat	0	0	0	0	0	0	0	0	0	0	0	0	0	0	Banana	1	AF3T3, AF3T13, AF3T12	0	1	AF3T1	NA	AF3	T1	AF3T1	M	SA	AD	NA	NA	NA	NA	NA	NA
AF3	AF3T12	30/01/2014	09:32:00	5	1	00:04:40	00:04:42		Explore	0	0	0	0	0	0	0	0	0	0	0	0	0	1	Banana	0		0	1	AF3T12	NA	AF3	T12	AF3T12	M	JU	SA	NA	NA	NA	NA	NA	NA
AF3	AF3T2	30/01/2014	09:32:00	5	1	00:04:40	00:04:40	Taken	Social Eating	AF3T12	0	1	1	2	1	0	0	AF3T2	1	0	0	2	0	Banana	1	AF3T12	1	0	AF3T2	AF3T12	AF3	T2	AF3T2	M	AD	AD	AF3	T12	AF3T12	M	JU	SA
AF3	AF3T3	30/01/2014	09:32:00	5	1	00:04:40	00:04:43		Food Transfer	AF3T1	0	1	0	0	0	0	0	AF3T3	1	0	0	0	0	Banana	0		2	3	AF3T3	AF3T1	AF3	T3	AF3T3	F	SA	AD	AF3	T1	AF3T1	M	SA	AD
AF3	AF3T12	30/01/2014	09:32:00	5	1	00:04:42	00:04:46		Explore	0	0	0	0	0	0	0	0	0	0	0	0	0	1	Apple	0		0	0	AF3T12	NA	AF3	T12	AF3T12	M	JU	SA	NA	NA	NA	NA	NA	NA
AF3	AF3T13	30/01/2014	09:32:00	5	1	00:04:43	00:04:46		Explore	0	0	0	0	0	0	0	0	0	0	0	0	0	1	Banana	0		0	2	AF3T13	NA	AF3	T13	AF3T13	F	AD	AD	NA	NA	NA	NA	NA	NA
AF3	AF3T3	30/01/2014	09:32:00	5	1	00:04:43	00:04:44		Explore	0	0	0	0	0	0	0	0	0	0	0	0	0	1	Banana	0		0	3	AF3T3	NA	AF3	T3	AF3T3	F	SA	AD	NA	NA	NA	NA	NA	NA
AF3	AF3T3	30/01/2014	09:32:00	5	1	00:04:44	00:04:47	Off vIew	Scrounging	0	0	0	0	0	0	0	0	0	0	0	1	3	0	Banana	1		0	3	AF3T3	NA	AF3	T3	AF3T3	F	SA	AD	NA	NA	NA	NA	NA	NA
AF2	AF2T3	30/01/2014	09:32:00	5	1	00:04:47	00:04:53		Explore	0	0	0	0	0	0	0	0	0	0	0	0	0	1	Cricket	0		0	0	AF2T3	NA	AF2	T3	AF2T3	M	SA	AD	NA	NA	NA	NA	NA	NA
AF3	AF3T12	30/01/2014	09:32:00	5	1	00:04:48	00:04:50		Explore	0	0	0	0	0	0	0	0	0	0	0	0	0	1	Banana	0		0	1	AF3T12	NA	AF3	T12	AF3T12	M	JU	SA	NA	NA	NA	NA	NA	NA
AF3	AF3T13	30/01/2014	09:32:00	5	1	00:04:49	00:04:54	Taken	Social Eating	AF3T1	0	1	1	2	1	0	0	AF3T13	1	0	0	2	0	Banana	1	AF3T12	2	2	AF3T13	AF3T1	AF3	T13	AF3T13	F	AD	AD	AF3	T1	AF3T1	M	SA	AD
AF3	AF3T12	30/01/2014	09:32:00	5	1	00:04:50	00:04:51		Food Transfer	AF3T1	0	1	0	2	1	0	0	AF3T12	1	0	0	0	0	Banana	0		2	1	AF3T12	AF3T1	AF3	T12	AF3T12	M	JU	SA	AF3	T1	AF3T1	M	SA	AD
AF3	AF3T12	30/01/2014	09:32:00	5	1	00:04:54	00:05:01	Finished	Social Eating	AF3T13	1	1	0	2	1	1	0	AF3T12	1	0	0	0	0	Banana	1		3	1	AF3T12	AF3T13	AF3	T12	AF3T12	M	JU	SA	AF3	T13	AF3T13	F	AD	AD
AF2	AF2T3	30/01/2014	09:32:00	5	1	00:04:56	00:04:58		Explore	0	0	0	0	0	0	0	0	0	0	0	0	0	1	Grape	0		0	0	AF2T3	NA	AF2	T3	AF2T3	M	SA	AD	NA	NA	NA	NA	NA	NA
AF3	AF3T1	30/01/2014	09:32:00	5	1	00:04:56	00:04:59		Explore	0	0	0	0	0	0	0	0	0	0	0	0	0	1	Banana	0		0	2	AF3T1	NA	AF3	T1	AF3T1	M	SA	AD	NA	NA	NA	NA	NA	NA
AF3	AF3T13	30/01/2014	09:32:00	5	1	00:04:57	00:05:00		Explore	0	0	0	0	0	0	0	0	0	0	0	0	0	1	Banana	0		0	3	AF3T13	NA	AF3	T13	AF3T13	F	AD	AD	NA	NA	NA	NA	NA	NA
AF3	AF3T13	30/01/2014	09:32:00	5	1	00:05:00	00:05:03	Off View	Eat	0	0	0	0	0	0	0	0	0	0	0	0	3	0	Banana	1		0	3	AF3T13	NA	AF3	T13	AF3T13	F	AD	AD	NA	NA	NA	NA	NA	NA
AF3	AF3T1	30/01/2014	09:32:00	5	1	00:05:02	00:05:08		Explore	0	0	0	0	0	0	0	0	0	0	0	0	0	1	Banana	0		0	2	AF3T1	NA	AF3	T1	AF3T1	M	SA	AD	NA	NA	NA	NA	NA	NA
AF3	AF3T1	30/01/2014	09:32:00	5	1	00:05:11	00:05:18		Explore	0	0	0	0	0	0	0	0	0	0	0	0	0	1	Apple	0		0	0	AF3T1	NA	AF3	T1	AF3T1	M	SA	AD	NA	NA	NA	NA	NA	NA
AF3	AF3T12	30/01/2014	09:32:00	5	1	00:05:12	00:05:18		Explore	0	0	0	0	0	0	0	0	0	0	0	0	0	1	Banana	0		0	2	AF3T12	NA	AF3	T12	AF3T12	M	JU	SA	NA	NA	NA	NA	NA	NA
AF3	AF3T2	30/01/2014	09:32:00	5	1	00:05:24	00:05:26		Explore	0	0	0	0	0	0	0	0	0	0	0	0	0	1	Apple	0		0	0	AF3T2	NA	AF3	T2	AF3T2	M	AD	AD	NA	NA	NA	NA	NA	NA
AF3	AF3T2	30/01/2014	09:32:00	5	1	00:05:28	00:05:36		Explore	0	0	0	0	0	0	0	0	0	0	0	0	0	1	Banana	0		0	1	AF3T2	NA	AF3	T2	AF3T2	M	AD	AD	NA	NA	NA	NA	NA	NA
AF3	AF3T12	30/01/2014	09:32:00	5	1	00:05:30	00:05:35		Explore	0	0	0	0	0	0	0	0	0	0	0	0	0	1	Mealworm	0		0	0	AF3T12	NA	AF3	T12	AF3T12	M	JU	SA	NA	NA	NA	NA	NA	NA
AF3	AF3T12	30/01/2014	09:32:00	5	1	00:05:42	00:05:45		Explore	0	0	0	0	0	0	0	0	0	0	0	0	0	1	Apple	0		0	0	AF3T12	NA	AF3	T12	AF3T12	M	JU	SA	NA	NA	NA	NA	NA	NA
AF3	AF3T2	30/01/2014	09:32:00	5	1	00:05:45	00:05:48		Explore	0	0	0	0	0	0	0	0	0	0	0	0	0	1	Banana	0		0	1	AF3T2	NA	AF3	T2	AF3T2	M	AD	AD	NA	NA	NA	NA	NA	NA
AF3	AF3T12	30/01/2014	09:32:00	5	1	00:05:51	00:05:54		Explore	0	0	0	0	0	0	0	0	0	0	0	0	0	1	Mealworm	0		0	0	AF3T12	NA	AF3	T12	AF3T12	M	JU	SA	NA	NA	NA	NA	NA	NA
AF2	AF2T3	30/01/2014	09:32:00	5	1	00:05:52	00:05:56		Explore	0	0	0	0	0	0	0	0	0	0	0	0	0	1	Apple	0		0	0	AF2T3	NA	AF2	T3	AF2T3	M	SA	AD	NA	NA	NA	NA	NA	NA
AF3	AF3T12	30/01/2014	09:32:00	5	1	00:05:55	00:05:58		Explore	0	0	0	0	0	0	0	0	0	0	0	0	0	1	Banana	0		0	2	AF3T12	NA	AF3	T12	AF3T12	M	JU	SA	NA	NA	NA	NA	NA	NA
AF2	AF2T3	30/01/2014	09:32:00	5	1	00:05:56	00:05:59	Drop	Eat	0	0	0	0	0	0	0	0	0	0	0	0	1	0	Apple	1		0	0	AF2T3	NA	AF2	T3	AF2T3	M	SA	AD	NA	NA	NA	NA	NA	NA
AF2	AF2T3	30/01/2014	09:32:00	5	1	00:05:59	00:06:04		Explore	0	0	0	0	0	0	0	0	0	0	0	0	0	1	Apple	0		0	1	AF2T3	NA	AF2	T3	AF2T3	M	SA	AD	NA	NA	NA	NA	NA	NA
AF3	AF3T2	30/01/2014	09:32:00	5	1	00:05:59	00:06:00		Explore	0	0	0	0	0	0	0	0	0	0	0	0	0	1	Banana	0		0	1	AF3T2	NA	AF3	T2	AF3T2	M	AD	AD	NA	NA	NA	NA	NA	NA
AF3	AF3T2	30/01/2014	09:32:00	5	1	00:06:00	00:06:07	Drop	Scrounging	0	0	0	0	0	0	0	0	0	0	0	1	1	0	Banana	1		0	1	AF3T2	NA	AF3	T2	AF3T2	M	AD	AD	NA	NA	NA	NA	NA	NA
AF2	AF2T3	30/01/2014	09:32:00	5	1	00:06:04	00:06:04	Drop	Eat	0	0	0	0	0	0	0	0	0	0	0	0	1	0	Apple	1		0	1	AF2T3	NA	AF2	T3	AF2T3	M	SA	AD	NA	NA	NA	NA	NA	NA
AF2	AF2T3	30/01/2014	09:32:00	5	1	00:06:05	00:06:18		Explore	0	0	0	0	0	0	0	0	0	0	0	0	0	1	Apple	0		0	2	AF2T3	NA	AF2	T3	AF2T3	M	SA	AD	NA	NA	NA	NA	NA	NA
AF3	AF3T2	30/01/2014	09:32:00	5	1	00:06:07	00:06:07		Explore	0	0	0	0	0	0	0	0	0	0	0	0	0	1	Mealworm	0		0	0	AF3T2	NA	AF3	T2	AF3T2	M	AD	AD	NA	NA	NA	NA	NA	NA
AF3	AF3T12	30/01/2014	09:32:00	5	1	00:06:15	00:06:39		Explore	0	0	0	0	0	0	0	0	0	0	0	0	0	1	Grape	0		0	0	AF3T12	NA	AF3	T12	AF3T12	M	JU	SA	NA	NA	NA	NA	NA	NA
AF2	AF2T3	30/01/2014	09:32:00	5	1	00:06:18	00:06:21	Drop	Eat	0	0	0	0	0	0	0	0	0	0	0	0	1	0	Apple	1		0	2	AF2T3	NA	AF2	T3	AF2T3	M	SA	AD	NA	NA	NA	NA	NA	NA
AF2	AF2T3	30/01/2014	09:32:00	5	1	00:06:21	00:06:33		Explore	0	0	0	0	0	0	0	0	0	0	0	0	0	1	Apple	0		0	3	AF2T3	NA	AF2	T3	AF2T3	M	SA	AD	NA	NA	NA	NA	NA	NA
AF2	AF2T3	30/01/2014	09:32:00	5	1	00:06:33	00:06:33	Drop	Eat	0	0	0	0	0	0	0	0	0	0	0	0	1	0	Apple	1		0	3	AF2T3	NA	AF2	T3	AF2T3	M	SA	AD	NA	NA	NA	NA	NA	NA
AF2	AF2T3	30/01/2014	09:32:00	5	1	00:06:34	00:06:47		Explore	0	0	0	0	0	0	0	0	0	0	0	0	0	1	Apple	0		0	4	AF2T3	NA	AF2	T3	AF2T3	M	SA	AD	NA	NA	NA	NA	NA	NA
AF2	AF2T3	30/01/2014	09:32:00	5	1	00:06:47	00:07:00		Explore	0	0	0	0	0	0	0	0	0	0	0	0	0	1	Grape	0		0	0	AF2T3	NA	AF2	T3	AF2T3	M	SA	AD	NA	NA	NA	NA	NA	NA
AF2	AF2T3	30/01/2014	09:32:00	5	1	00:07:04	00:07:50		Explore	0	0	0	0	0	0	0	0	0	0	0	0	0	1	Grape	0		0	0	AF2T3	NA	AF2	T3	AF2T3	M	SA	AD	NA	NA	NA	NA	NA	NA
AF3	AF3T3	30/01/2014	09:32:00	5	1	00:07:31	00:07:35		Explore	0	0	0	0	0	0	0	0	0	0	0	0	0	1	Apple	0		0	0	AF3T3	NA	AF3	T3	AF3T3	F	SA	AD	NA	NA	NA	NA	NA	NA
AF3	AF3T3	30/01/2014	09:32:00	5	1	00:07:35	00:08:06	Drop	Scrounging	0	0	0	0	0	0	0	0	0	0	0	1	1	0	Apple	1		0	0	AF3T3	NA	AF3	T3	AF3T3	F	SA	AD	NA	NA	NA	NA	NA	NA
AF3	AF3T34C	30/01/2014	09:32:00	5	1	00:07:52	00:07:54		Explore	0	0	0	0	0	0	0	0	0	0	0	0	0	1	Mealworm	0		0	0	AF3T34C	NA	AF3	T34C	AF3T34C	M	AD	AD	NA	NA	NA	NA	NA	NA
AF2	AF2T3	30/01/2014	09:32:00	5	1	00:07:57	00:08:14		Explore	0	0	0	0	0	0	0	0	0	0	0	0	0	1	Grape	0		0	0	AF2T3	NA	AF2	T3	AF2T3	M	SA	AD	NA	NA	NA	NA	NA	NA
AF3	AF3T34C	30/01/2014	09:32:00	5	1	00:08:00	00:08:03		Explore	0	0	0	0	0	0	0	0	0	0	0	0	0	1	Banana	0		0	0	AF3T34C	NA	AF3	T34C	AF3T34C	M	AD	AD	NA	NA	NA	NA	NA	NA
AF3	AF3T34C	30/01/2014	09:32:00	5	1	00:08:03	00:08:09		Explore	0	0	0	0	0	0	0	0	0	0	0	0	0	1	Apple	0		0	0	AF3T34C	NA	AF3	T34C	AF3T34C	M	AD	AD	NA	NA	NA	NA	NA	NA
AF3	AF3T3	30/01/2014	09:32:00	5	1	00:08:05	00:08:11		Explore	0	0	0	0	0	0	0	0	0	0	0	0	0	1	Apple	0		0	1	AF3T3	NA	AF3	T3	AF3T3	F	SA	AD	NA	NA	NA	NA	NA	NA
AF3	AF3T34C	30/01/2014	09:32:00	5	1	00:08:09	00:08:13	Taken	Scrounging	0	0	0	0	0	0	0	0	0	0	0	1	2	0	Apple	1	AF3T12	0	0	AF3T34C	NA	AF3	T34C	AF3T34C	M	AD	AD	NA	NA	NA	NA	NA	NA
AF3	AF3T3	30/01/2014	09:32:00	5	1	00:08:11	00:08:13	Drop	Eat	0	0	0	0	0	0	0	0	0	0	0	0	1	0	Apple	1		0	1	AF3T3	NA	AF3	T3	AF3T3	F	SA	AD	NA	NA	NA	NA	NA	NA
AF3	AF3T12	30/01/2014	09:32:00	5	1	00:08:13	00:08:23	Unknown	Social Eating	AF3T34C	1	1	0	0	0	1	0	AF3T12	1	0	0	3	0	Apple	1		1	0	AF3T12	AF3T34C	AF3	T12	AF3T12	M	JU	SA	AF3	T34C	AF3T34C	M	AD	AD
AF3	AF3T3	30/01/2014	09:32:00	5	1	00:08:15	00:08:21		Explore	0	0	0	0	0	0	0	0	0	0	0	0	0	1	Apple	0		0	2	AF3T3	NA	AF3	T3	AF3T3	F	SA	AD	NA	NA	NA	NA	NA	NA
AF3	AF3T34C	30/01/2014	09:32:00	5	1	00:08:15	00:08:23		Explore	0	0	0	0	0	0	0	0	0	0	0	0	0	1	Apple	0		0	1	AF3T34C	NA	AF3	T34C	AF3T34C	M	AD	AD	NA	NA	NA	NA	NA	NA
AF2	AF2T3	30/01/2014	09:32:00	5	1	00:08:19	00:08:34		Explore	0	0	0	0	0	0	0	0	0	0	0	0	0	1	Banana	0		0	2	AF2T3	NA	AF2	T3	AF2T3	M	SA	AD	NA	NA	NA	NA	NA	NA
AF3	AF3T3	30/01/2014	09:32:00	5	1	00:08:21	00:08:30	Taken	Eat	0	0	0	0	0	0	0	0	0	0	0	0	2	0	Apple	1	AF3T12	0	2	AF3T3	NA	AF3	T3	AF3T3	F	SA	AD	NA	NA	NA	NA	NA	NA
AF3	AF3T34C	30/01/2014	09:32:00	5	1	00:08:23	00:08:36	Taken	Scrounging	0	0	0	0	0	0	0	0	0	0	0	1	2	0	Apple	1	AF3T12	0	1	AF3T34C	NA	AF3	T34C	AF3T34C	M	AD	AD	NA	NA	NA	NA	NA	NA
AF3	AF3T12	30/01/2014	09:32:00	5	1	00:08:29	00:08:33	Taken	Social Eating	AF3T3	0	1	0	2	1	1	0	AF3T12	1	0	0	2	0	Apple	1	AF3T3	3	1	AF3T12	AF3T3	AF3	T12	AF3T12	M	JU	SA	AF3	T3	AF3T3	F	SA	AD
AF3	AF3T3	30/01/2014	09:32:00	5	1	00:08:30	00:08:34		Explore	0	0	0	0	0	0	0	0	0	0	0	0	0	1	Apple	0		0	3	AF3T3	NA	AF3	T3	AF3T3	F	SA	AD	NA	NA	NA	NA	NA	NA
AF2	AF2T3	30/01/2014	09:32:00	5	1	00:08:35	00:08:38		Explore	0	0	0	0	0	0	0	0	0	0	0	0	0	1	Apple	0		0	4	AF2T3	NA	AF2	T3	AF2T3	M	SA	AD	NA	NA	NA	NA	NA	NA
AF3	AF3T3	30/01/2014	09:32:00	5	1	00:08:35	00:08:37	Drop	Social Eating	AF3T12	0	1	0	0	0	1	0	AF3T3	1	0	0	1	0	Apple	1		2	3	AF3T3	AF3T12	AF3	T3	AF3T3	F	SA	AD	AF3	T12	AF3T12	M	JU	SA
AF3	AF3T12	30/01/2014	09:32:00	5	1	00:08:36	00:08:51	Drop	Social Eating	AF3T34C	1	0	0	1	0	1	1	AF3T34C	1	0	0	1	0	Apple	1		2	2	AF3T12	AF3T34C	AF3	T12	AF3T12	M	JU	SA	AF3	T34C	AF3T34C	M	AD	AD
AF3	AF3T3	30/01/2014	09:32:00	5	1	00:08:37	00:08:42		Explore	0	0	0	0	0	0	0	0	0	0	0	0	0	1	Apple	0		0	4	AF3T3	NA	AF3	T3	AF3T3	F	SA	AD	NA	NA	NA	NA	NA	NA
AF3	AF3T13	30/01/2014	09:32:00	5	1	00:08:39	00:08:40		Explore	0	0	0	0	0	0	0	0	0	0	0	0	0	1	Banana	0		0	4	AF3T13	NA	AF3	T13	AF3T13	F	AD	AD	NA	NA	NA	NA	NA	NA
AF2	AF2T3	30/01/2014	09:32:00	5	1	00:08:41	00:08:42		Explore	0	0	0	0	0	0	0	0	0	0	0	0	0	1	Apple	0		0	4	AF2T3	NA	AF2	T3	AF2T3	M	SA	AD	NA	NA	NA	NA	NA	NA
AF2	AF2T3	30/01/2014	09:32:00	5	1	00:08:42	00:08:43		Food Transfer	AF3T3	0	1	0	2	1	0	0	AF2T3	1	0	0	0	0	Apple	0		0	4	AF2T3	AF3T3	AF2	T3	AF2T3	M	SA	AD	AF3	T3	AF3T3	F	SA	AD
AF3	AF3T3	30/01/2014	09:32:00	5	1	00:08:42	00:08:47	Taken	Scrounging	0	0	0	0	0	0	0	0	0	0	0	1	2	0	Apple	1	AF2T3, AF2T3	0	4	AF3T3	NA	AF3	T3	AF3T3	F	SA	AD	NA	NA	NA	NA	NA	NA
AF2	AF2T3	30/01/2014	09:32:00	5	1	00:08:43	00:08:46		Explore	0	0	0	0	0	0	0	0	0	0	0	0	0	1	Apple	0		0	4	AF2T3	NA	AF2	T3	AF2T3	M	SA	AD	NA	NA	NA	NA	NA	NA
AF3	AF3T1	30/01/2014	09:32:00	5	1	00:08:44	00:08:50		Explore	0	0	0	0	0	0	0	0	0	0	0	0	0	1	Banana	0		0	2	AF3T1	NA	AF3	T1	AF3T1	M	SA	AD	NA	NA	NA	NA	NA	NA
AF2	AF2T3	30/01/2014	09:32:00	5	1	00:08:46	00:08:48		Food Transfer	AF3T3	0	1	0	2	1	0	0	AF2T3	1	0	0	0	0	Apple	0		0	4	AF2T3	AF3T3	AF2	T3	AF2T3	M	SA	AD	AF3	T3	AF3T3	F	SA	AD
AF3	AF3T3	30/01/2014	09:32:00	5	1	00:08:47	00:08:50		Explore	0	0	0	0	0	0	0	0	0	0	0	0	0	1	Apple	0		0	5	AF3T3	NA	AF3	T3	AF3T3	F	SA	AD	NA	NA	NA	NA	NA	NA
AF2	AF2T3	30/01/2014	09:32:00	5	1	00:08:48	00:08:49		Explore	0	0	0	0	0	0	0	0	0	0	0	0	0	1	Apple	0		0	4	AF2T3	NA	AF2	T3	AF2T3	M	SA	AD	NA	NA	NA	NA	NA	NA
AF3	AF3T3	30/01/2014	09:32:00	5	1	00:08:50	00:08:57	Taken	Scrounging	0	0	0	0	0	0	0	0	0	0	0	1	2	0	Apple	1	AF3T12	0	5	AF3T3	NA	AF3	T3	AF3T3	F	SA	AD	NA	NA	NA	NA	NA	NA
AF3	AF3T12	30/01/2014	09:32:00	5	1	00:08:51	00:08:55		Explore	0	0	0	0	0	0	0	0	0	0	0	0	0	1	Apple	0		0	3	AF3T12	NA	AF3	T12	AF3T12	M	JU	SA	NA	NA	NA	NA	NA	NA
AF3	AF3T34C	30/01/2014	09:32:00	5	1	00:08:51	00:08:53		Explore	0	0	0	0	0	0	0	0	0	0	0	0	0	1	Apple	0		0	2	AF3T34C	NA	AF3	T34C	AF3T34C	M	AD	AD	NA	NA	NA	NA	NA	NA
AF2	AF2T3	30/01/2014	09:32:00	5	1	00:08:52	00:08:59		Explore	0	0	0	0	0	0	0	0	0	0	0	0	0	1	Banana	0		0	2	AF2T3	NA	AF2	T3	AF2T3	M	SA	AD	NA	NA	NA	NA	NA	NA
AF3	AF3T34C	30/01/2014	09:32:00	5	1	00:08:53	00:09:01	Drop	Scrounging	0	0	0	0	0	0	0	0	0	0	0	1	1	0	Apple	1		0	2	AF3T34C	NA	AF3	T34C	AF3T34C	M	AD	AD	NA	NA	NA	NA	NA	NA
AF3	AF3T1	30/01/2014	09:32:00	5	1	00:08:56	00:09:09		Explore	0	0	0	0	0	0	0	0	0	0	0	0	0	1	Grape	0		0	0	AF3T1	NA	AF3	T1	AF3T1	M	SA	AD	NA	NA	NA	NA	NA	NA
AF3	AF3T12	30/01/2014	09:32:00	5	1	00:08:57	00:09:03	Drop	Social Eating	AF3T3	1	1	0	2	1	1	0	AF3T12	1	0	0	1	0	Apple	1		6	3	AF3T12	AF3T3	AF3	T12	AF3T12	M	JU	SA	AF3	T3	AF3T3	F	SA	AD
AF3	AF3T3	30/01/2014	09:32:00	5	1	00:08:57	00:09:00		Explore	0	0	0	0	0	0	0	0	0	0	0	0	0	1	Apple	0		0	6	AF3T3	NA	AF3	T3	AF3T3	F	SA	AD	NA	NA	NA	NA	NA	NA
AF2	AF2T3	30/01/2014	09:32:00	5	1	00:09:00	00:09:02		Explore	0	0	0	0	0	0	0	0	0	0	0	0	0	1	Cricket	0		0	0	AF2T3	NA	AF2	T3	AF2T3	M	SA	AD	NA	NA	NA	NA	NA	NA
AF3	AF3T3	30/01/2014	09:32:00	5	1	00:09:00	00:09:13	Drop	Eat	0	0	0	0	0	0	0	0	0	0	0	0	1	0	Apple	1	AF3T12	0	6	AF3T3	NA	AF3	T3	AF3T3	F	SA	AD	NA	NA	NA	NA	NA	NA
AF3	AF3T12	30/01/2014	09:32:00	5	1	00:09:03	00:09:09		Food Transfer	AF3T3	1	1	0	2	1	0	0	AF3T12	1	0	0	0	0	Apple	0		7	4	AF3T12	AF3T3	AF3	T12	AF3T12	M	JU	SA	AF3	T3	AF3T3	F	SA	AD
AF3	AF3T34C	30/01/2014	09:32:00	5	1	00:09:03	00:09:12		Explore	0	0	0	0	0	0	0	0	0	0	0	0	0	1	Banana	0		0	0	AF3T34C	NA	AF3	T34C	AF3T34C	M	AD	AD	NA	NA	NA	NA	NA	NA
AF2	AF2T3	30/01/2014	09:32:00	5	1	00:09:06	00:09:20		Explore	0	0	0	0	0	0	0	0	0	0	0	0	0	1	Grape	0		0	0	AF2T3	NA	AF2	T3	AF2T3	M	SA	AD	NA	NA	NA	NA	NA	NA
AF3	AF3T1	30/01/2014	09:32:00	5	1	00:09:13	00:09:23		Explore	0	0	0	0	0	0	0	0	0	0	0	0	0	1	Apple	0		0	0	AF3T1	NA	AF3	T1	AF3T1	M	SA	AD	NA	NA	NA	NA	NA	NA
AF3	AF3T3	30/01/2014	09:32:00	5	1	00:09:13	00:09:26		Explore	0	0	0	0	0	0	0	0	0	0	0	0	0	1	Apple	0		0	7	AF3T3	NA	AF3	T3	AF3T3	F	SA	AD	NA	NA	NA	NA	NA	NA
AF3	AF3T34C	30/01/2014	09:32:00	5	1	00:09:16	00:09:17		Explore	0	0	0	0	0	0	0	0	0	0	0	0	0	1	Grape	0		0	0	AF3T34C	NA	AF3	T34C	AF3T34C	M	AD	AD	NA	NA	NA	NA	NA	NA
AF3	AF3T34C	30/01/2014	09:32:00	5	1	00:09:18	00:09:19		Explore	0	0	0	0	0	0	0	0	0	0	0	0	0	1	Grape	0		0	0	AF3T34C	NA	AF3	T34C	AF3T34C	M	AD	AD	NA	NA	NA	NA	NA	NA
AF3	AF3T34C	30/01/2014	09:32:00	5	1	00:09:21	00:09:23		Explore	0	0	0	0	0	0	0	0	0	0	0	0	0	1	Grape	0		0	0	AF3T34C	NA	AF3	T34C	AF3T34C	M	AD	AD	NA	NA	NA	NA	NA	NA
AF3	AF3T1	30/01/2014	09:32:00	5	1	00:09:23	00:09:34	Drop	Eat	0	0	0	0	0	0	0	0	0	0	0	0	1	0	Apple	1		0	0	AF3T1	NA	AF3	T1	AF3T1	M	SA	AD	NA	NA	NA	NA	NA	NA
AF2	AF2T3	30/01/2014	09:32:00	5	1	00:09:25	00:09:53		Explore	0	0	0	0	0	0	0	0	0	0	0	0	0	1	Banana	0		0	2	AF2T3	NA	AF2	T3	AF2T3	M	SA	AD	NA	NA	NA	NA	NA	NA
AF3	AF3T12	30/01/2014	09:32:00	5	1	00:09:30	00:09:36		Explore	0	0	0	0	0	0	0	0	0	0	0	0	0	1	Banana	0		0	2	AF3T12	NA	AF3	T12	AF3T12	M	JU	SA	NA	NA	NA	NA	NA	NA
AF3	AF3T1	30/01/2014	09:32:00	5	1	00:09:34	00:09:35	Drop	Scrounging	0	0	0	0	0	0	0	0	0	0	0	1	1	0	Apple	1		0	1	AF3T1	NA	AF3	T1	AF3T1	M	SA	AD	NA	NA	NA	NA	NA	NA
AF3	AF3T1	30/01/2014	09:32:00	5	1	00:09:36	00:09:37		Explore	0	0	0	0	0	0	0	0	0	0	0	0	0	1	Apple	0		0	2	AF3T1	NA	AF3	T1	AF3T1	M	SA	AD	NA	NA	NA	NA	NA	NA
AF3	AF3T12	30/01/2014	09:32:00	5	1	00:09:36	00:09:44		Explore	0	0	0	0	0	0	0	0	0	0	0	0	0	1	Grape	0		0	0	AF3T12	NA	AF3	T12	AF3T12	M	JU	SA	NA	NA	NA	NA	NA	NA
AF3	AF3T1	30/01/2014	09:32:00	5	1	00:09:37	00:09:38	Drop	Scrounging	0	0	0	0	0	0	0	0	0	0	0	1	1	0	Apple	1		0	2	AF3T1	NA	AF3	T1	AF3T1	M	SA	AD	NA	NA	NA	NA	NA	NA
AF3	AF3T1	30/01/2014	09:32:00	5	1	00:09:38	00:09:46		Explore	0	0	0	0	0	0	0	0	0	0	0	0	0	1	Apple	0		0	3	AF3T1	NA	AF3	T1	AF3T1	M	SA	AD	NA	NA	NA	NA	NA	NA
AF3	AF3T1	30/01/2014	09:32:00	5	1	00:09:46	00:09:55	Drop	Scrounging	0	0	0	0	0	0	0	0	0	0	0	1	1	0	Apple	1		0	3	AF3T1	NA	AF3	T1	AF3T1	M	SA	AD	NA	NA	NA	NA	NA	NA
AF2	AF2T34	31/01/2014	09:35:00	0	2	00:13:26	00:13:29		Explore	0	0	0	0	0	0	0	0	0	0	0	0	0	1	Banana	0		0	1	AF2T34	NA	AF2	T34	AF2T34	F	SA	AD	NA	NA	NA	NA	NA	NA
AF2	AF2T34	31/01/2014	09:35:00	0	2	00:13:29	00:13:58		Eat	0	0	0	0	0	0	0	0	0	0	0	0	0	0	Banana	1		0	1	AF2T34	NA	AF2	T34	AF2T34	F	SA	AD	NA	NA	NA	NA	NA	NA
AF2	AF2T34	31/01/2014	09:35:00	0	2	00:14:04	00:14:06		Explore	0	0	0	0	0	0	0	0	0	0	0	0	0	1	Grape	0		0	0	AF2T34	NA	AF2	T34	AF2T34	F	SA	AD	NA	NA	NA	NA	NA	NA
AF2	AF2T34	31/01/2014	09:35:00	0	2	00:14:09	00:14:18		Explore	0	0	0	0	0	0	0	0	0	0	0	0	0	1	Banana	0		0	2	AF2T34	NA	AF2	T34	AF2T34	F	SA	AD	NA	NA	NA	NA	NA	NA
AF2	AF2T34	31/01/2014	09:35:00	0	2	00:14:18	00:14:26		Eat	0	0	0	0	0	0	0	0	0	0	0	0	1	0	Banana	1		0	2	AF2T34	NA	AF2	T34	AF2T34	F	SA	AD	NA	NA	NA	NA	NA	NA
AF2	AF2T34	31/01/2014	09:35:00	0	2	00:14:26	00:14:28		Explore	0	0	0	0	0	0	0	0	0	0	0	0	0	1	Banana	0		0	3	AF2T34	NA	AF2	T34	AF2T34	F	SA	AD	NA	NA	NA	NA	NA	NA
AF2	AF2T34	31/01/2014	09:35:00	0	2	00:14:28	00:14:50		Eat	0	0	0	0	0	0	0	0	0	0	0	0	0	0	Banana	1		0	3	AF2T34	NA	AF2	T34	AF2T34	F	SA	AD	NA	NA	NA	NA	NA	NA
AF2	AF2T34	31/01/2014	09:35:00	0	2	00:14:50	00:14:56		Explore	0	0	0	0	0	0	0	0	0	0	0	0	0	1	Banana	0		0	4	AF2T34	NA	AF2	T34	AF2T34	F	SA	AD	NA	NA	NA	NA	NA	NA
AF2	AF2T34	31/01/2014	09:35:00	0	2	00:15:02	00:15:15		Explore	0	0	0	0	0	0	0	0	0	0	0	0	0	1	Banana	0		0	4	AF2T34	NA	AF2	T34	AF2T34	F	SA	AD	NA	NA	NA	NA	NA	NA
AF2	AF2T34	31/01/2014	09:35:00	0	2	00:15:15	00:15:58		Eat	0	0	0	0	0	0	0	0	0	0	0	0	0	0	Banana	1		0	4	AF2T34	NA	AF2	T34	AF2T34	F	SA	AD	NA	NA	NA	NA	NA	NA
AF2	AF2T34	31/01/2014	09:35:00	0	2	00:15:59	00:16:01		Explore	0	0	0	0	0	0	0	0	0	0	0	0	0	1	Banana	0		0	5	AF2T34	NA	AF2	T34	AF2T34	F	SA	AD	NA	NA	NA	NA	NA	NA
AF2	AF2T34	31/01/2014	09:35:00	0	2	00:16:08	00:16:10		Explore	0	0	0	0	0	0	0	0	0	0	0	0	0	1	Cricket	0		0	0	AF2T34	NA	AF2	T34	AF2T34	F	SA	AD	NA	NA	NA	NA	NA	NA
AF2	AF2T34	31/01/2014	09:35:00	0	2	00:16:12	00:16:13		Explore	0	0	0	0	0	0	0	0	0	0	0	0	0	1	Banana	0		0	5	AF2T34	NA	AF2	T34	AF2T34	F	SA	AD	NA	NA	NA	NA	NA	NA
AF2	AF2T34	31/01/2014	09:35:00	0	2	00:16:14	00:16:21		Explore	0	0	0	0	0	0	0	0	0	0	0	0	0	1	Apple	0		0	0	AF2T34	NA	AF2	T34	AF2T34	F	SA	AD	NA	NA	NA	NA	NA	NA
AF2	AF2T34	31/01/2014	09:35:00	0	2	00:16:21	00:16:42		Eat	0	0	0	0	0	0	0	0	0	0	0	0	1	0	Apple	1		0	0	AF2T34	NA	AF2	T34	AF2T34	F	SA	AD	NA	NA	NA	NA	NA	NA
AF2	AF2T34	31/01/2014	09:35:00	0	2	00:16:43	00:16:47		Explore	0	0	0	0	0	0	0	0	0	0	0	0	0	1	Apple	0		0	1	AF2T34	NA	AF2	T34	AF2T34	F	SA	AD	NA	NA	NA	NA	NA	NA
AF2	AF2T34	31/01/2014	09:35:00	0	2	00:16:47	00:17:06		Eat	0	0	0	0	0	0	0	0	0	0	0	0	1	0	Apple	1		0	1	AF2T34	NA	AF2	T34	AF2T34	F	SA	AD	NA	NA	NA	NA	NA	NA
AF2	AF2T34	31/01/2014	09:35:00	0	2	00:17:06	00:17:07		Explore	0	0	0	0	0	0	0	0	0	0	0	0	0	1	Apple	0		0	2	AF2T34	NA	AF2	T34	AF2T34	F	SA	AD	NA	NA	NA	NA	NA	NA
AF2	AF2T34	31/01/2014	09:35:00	0	2	00:17:07	00:17:11		Eat	0	0	0	0	0	0	0	0	0	0	0	0	1	0	Apple	1		0	2	AF2T34	NA	AF2	T34	AF2T34	F	SA	AD	NA	NA	NA	NA	NA	NA
AF2	AF2T34	31/01/2014	09:35:00	0	2	00:17:11	00:17:15		Explore	0	0	0	0	0	0	0	0	0	0	0	0	0	1	Apple	0		0	3	AF2T34	NA	AF2	T34	AF2T34	F	SA	AD	NA	NA	NA	NA	NA	NA
AF2	AF2T34	31/01/2014	09:35:00	0	2	00:17:15	00:17:18		Eat	0	0	0	0	0	0	0	0	0	0	0	0	1	0	Apple	1		0	3	AF2T34	NA	AF2	T34	AF2T34	F	SA	AD	NA	NA	NA	NA	NA	NA
AF2	AF2T34	31/01/2014	09:35:00	0	2	00:21:19	00:21:23		Explore	0	0	0	0	0	0	0	0	0	0	0	0	0	1	Banana	0		0	5	AF2T34	NA	AF2	T34	AF2T34	F	SA	AD	NA	NA	NA	NA	NA	NA
AF2	AF2T34	31/01/2014	09:35:00	0	2	00:21:23	00:21:24		Explore	0	0	0	0	0	0	0	0	0	0	0	0	0	1	Apple	0		0	4	AF2T34	NA	AF2	T34	AF2T34	F	SA	AD	NA	NA	NA	NA	NA	NA
AF2	AF2T34	31/01/2014	09:35:00	0	2	00:21:24	00:21:28		Scrounging	0	0	0	0	0	0	0	0	0	0	0	1	1	0	Apple	1		0	4	AF2T34	NA	AF2	T34	AF2T34	F	SA	AD	NA	NA	NA	NA	NA	NA
AF2	AF2T34	31/01/2014	09:35:00	0	2	00:21:28	00:21:29		Explore	0	0	0	0	0	0	0	0	0	0	0	0	0	1	Apple	0		0	5	AF2T34	NA	AF2	T34	AF2T34	F	SA	AD	NA	NA	NA	NA	NA	NA
AF2	AF2T34	31/01/2014	09:35:00	0	2	00:21:29	00:21:40		Scrounging	0	0	0	0	0	0	0	0	0	0	0	1	1	0	Apple	1		0	5	AF2T34	NA	AF2	T34	AF2T34	F	SA	AD	NA	NA	NA	NA	NA	NA
AF2	AF2T34	31/01/2014	09:35:00	0	2	00:21:40	00:21:45		Explore	0	0	0	0	0	0	0	0	0	0	0	0	0	1	Apple	0		0	6	AF2T34	NA	AF2	T34	AF2T34	F	SA	AD	NA	NA	NA	NA	NA	NA
AF2	AF2T34	31/01/2014	09:35:00	0	2	00:21:45	00:22:10		Eat	0	0	0	0	0	0	0	0	0	0	0	0	0	0	Apple	1		0	6	AF2T34	NA	AF2	T34	AF2T34	F	SA	AD	NA	NA	NA	NA	NA	NA
AF2	AF2T34	31/01/2014	09:35:00	0	2	00:22:10	00:22:13		Explore	0	0	0	0	0	0	0	0	0	0	0	0	0	1	Apple	0		0	7	AF2T34	NA	AF2	T34	AF2T34	F	SA	AD	NA	NA	NA	NA	NA	NA
AF2	AF2T34	31/01/2014	09:35:00	0	2	00:22:13	00:22:29		Eat	0	0	0	0	0	0	0	0	0	0	0	0	0	0	Apple	1		0	7	AF2T34	NA	AF2	T34	AF2T34	F	SA	AD	NA	NA	NA	NA	NA	NA
AF2	AF2T34	31/01/2014	09:35:00	0	2	00:22:29	00:22:35		Explore	0	0	0	0	0	0	0	0	0	0	0	0	0	1	Apple	0		0	8	AF2T34	NA	AF2	T34	AF2T34	F	SA	AD	NA	NA	NA	NA	NA	NA
AF2	AF2T34	31/01/2014	09:35:00	0	2	00:22:35	00:22:47		Eat	0	0	0	0	0	0	0	0	0	0	0	0	1	0	Apple	1		0	8	AF2T34	NA	AF2	T34	AF2T34	F	SA	AD	NA	NA	NA	NA	NA	NA
AF2	AF2T34	31/01/2014	09:35:00	0	2	00:22:47	00:22:57		Explore	0	0	0	0	0	0	0	0	0	0	0	0	0	1	Apple	0		0	9	AF2T34	NA	AF2	T34	AF2T34	F	SA	AD	NA	NA	NA	NA	NA	NA
AF2	AF2T34	31/01/2014	09:35:00	0	2	00:22:57	00:23:03		Eat	0	0	0	0	0	0	0	0	0	0	0	0	1	0	Apple	1		0	9	AF2T34	NA	AF2	T34	AF2T34	F	SA	AD	NA	NA	NA	NA	NA	NA
AF2	AF2T34	31/01/2014	09:35:00	0	2	00:23:03	00:23:07		Explore	0	0	0	0	0	0	0	0	0	0	0	0	0	1	Apple	0		0	10	AF2T34	NA	AF2	T34	AF2T34	F	SA	AD	NA	NA	NA	NA	NA	NA
AF2	AF2T34	31/01/2014	09:35:00	0	2	00:23:07	00:23:30		Eat	0	0	0	0	0	0	0	0	0	0	0	0	3	0	Apple	1		0	10	AF2T34	NA	AF2	T34	AF2T34	F	SA	AD	NA	NA	NA	NA	NA	NA
AF3	AF3T2	31/01/2014	10:26:00	1	2	00:10:37	00:10:38		Explore	0	0	0	0	0	0	0	0	0	0	0	0	0	1	Grape	0		0	0	AF3T2	NA	AF3	T2	AF3T2	M	AD	AD	NA	NA	NA	NA	NA	NA
AF3	AF3T13	31/01/2014	10:26:00	1	2	00:11:06	00:11:08		Explore	0	0	0	0	0	0	0	0	0	0	0	0	0	1	Banana	0		0	4	AF3T13	NA	AF3	T13	AF3T13	F	AD	AD	NA	NA	NA	NA	NA	NA
AF3	AF3T13	31/01/2014	10:26:00	1	2	00:11:08	00:11:12	Off View	Eat	0	0	0	0	0	0	0	0	0	0	0	0	3	0	Banana	1		0	4	AF3T13	NA	AF3	T13	AF3T13	F	AD	AD	NA	NA	NA	NA	NA	NA
AF3	AF3T2	31/01/2014	10:26:00	1	2	00:11:12	00:11:13		Explore	0	0	0	0	0	0	0	0	0	0	0	0	0	1	Banana	0		0	2	AF3T2	NA	AF3	T2	AF3T2	M	AD	AD	NA	NA	NA	NA	NA	NA
AF3	AF3T2	31/01/2014	10:26:00	1	2	00:11:13	00:11:15	Off View	Eat	0	0	0	0	0	0	0	0	0	0	0	0	3	0	Banana	1		0	2	AF3T2	NA	AF3	T2	AF3T2	M	AD	AD	NA	NA	NA	NA	NA	NA
AF3	AF3T13	31/01/2014	10:26:00	1	2	00:11:47	00:11:49		Explore	0	0	0	0	0	0	0	0	0	0	0	0	0	1	Banana	0		0	5	AF3T13	NA	AF3	T13	AF3T13	F	AD	AD	NA	NA	NA	NA	NA	NA
AF3	AF3T13	31/01/2014	10:26:00	1	2	00:11:49	00:11:59	Off View	Eat	0	0	0	0	0	0	0	0	0	0	0	0	3	0	Banana	1		0	5	AF3T13	NA	AF3	T13	AF3T13	F	AD	AD	NA	NA	NA	NA	NA	NA
AF3	AF3T2	31/01/2014	10:26:00	1	2	00:11:59	00:12:00		Explore	0	0	0	0	0	0	0	0	0	0	0	0	0	1	Grape	0		0	0	AF3T2	NA	AF3	T2	AF3T2	M	AD	AD	NA	NA	NA	NA	NA	NA
AF3	AF3T2	31/01/2014	10:26:00	1	2	00:12:03	00:12:08		Explore	0	0	0	0	0	0	0	0	0	0	0	0	0	1	Banana	0		0	3	AF3T2	NA	AF3	T2	AF3T2	M	AD	AD	NA	NA	NA	NA	NA	NA
AF3	AF3T2	31/01/2014	10:26:00	1	2	00:12:08	00:12:15	Finished	Eat	0	0	0	0	0	0	0	0	0	0	0	0	0	0	Banana	1		0	3	AF3T2	NA	AF3	T2	AF3T2	M	AD	AD	NA	NA	NA	NA	NA	NA
AF3	AF3T1	31/01/2014	10:26:00	1	2	00:12:11	00:12:12		Explore	0	0	0	0	0	0	0	0	0	0	0	0	0	1	Cricket	0		0	0	AF3T1	NA	AF3	T1	AF3T1	M	SA	AD	NA	NA	NA	NA	NA	NA
AF3	AF3T1	31/01/2014	10:26:00	1	2	00:12:12	00:12:15		Explore	0	0	0	0	0	0	0	0	0	0	0	0	0	1	Apple	0		0	4	AF3T1	NA	AF3	T1	AF3T1	M	SA	AD	NA	NA	NA	NA	NA	NA
AF3	AF3T1	31/01/2014	10:26:00	1	2	00:12:16	00:12:18		Explore	0	0	0	0	0	0	0	0	0	0	0	0	0	1	Mealworm	0		0	0	AF3T1	NA	AF3	T1	AF3T1	M	SA	AD	NA	NA	NA	NA	NA	NA
AF3	AF3T1	31/01/2014	10:26:00	1	2	00:12:19	00:12:21		Explore	0	0	0	0	0	0	0	0	0	0	0	0	0	1	Grape	0		0	0	AF3T1	NA	AF3	T1	AF3T1	M	SA	AD	NA	NA	NA	NA	NA	NA
AF3	AF3T2	31/01/2014	10:26:00	1	2	00:12:20	00:12:22		Explore	0	0	0	0	0	0	0	0	0	0	0	0	0	1	Banana	0		0	4	AF3T2	NA	AF3	T2	AF3T2	M	AD	AD	NA	NA	NA	NA	NA	NA
AF3	AF3T2	31/01/2014	10:26:00	1	2	00:12:22	00:12:23	Off View	Eat	0	0	0	0	0	0	0	0	0	0	0	0	3	0	Banana	1		0	4	AF3T2	NA	AF3	T2	AF3T2	M	AD	AD	NA	NA	NA	NA	NA	NA
AF3	AF3T1	31/01/2014	10:26:00	1	2	00:12:26	00:12:31		Explore	0	0	0	0	0	0	0	0	0	0	0	0	0	1	Banana	0		0	2	AF3T1	NA	AF3	T1	AF3T1	M	SA	AD	NA	NA	NA	NA	NA	NA
AF3	AF3T1	31/01/2014	10:26:00	1	2	00:12:31	00:12:48	Drop	Eat	0	0	0	0	0	0	0	0	0	0	0	0	1	0	Banana	1		0	2	AF3T1	NA	AF3	T1	AF3T1	M	SA	AD	NA	NA	NA	NA	NA	NA
AF3	AF3T13	31/01/2014	10:26:00	1	2	00:12:35	00:12:37		Explore	0	0	0	0	0	0	0	0	0	0	0	0	0	1	Banana	0		0	6	AF3T13	NA	AF3	T13	AF3T13	F	AD	AD	NA	NA	NA	NA	NA	NA
AF3	AF3T13	31/01/2014	10:26:00	1	2	00:13:14	00:13:16		Explore	0	0	0	0	0	0	0	0	0	0	0	0	0	1	Mealworm	0		0	0	AF3T13	NA	AF3	T13	AF3T13	F	AD	AD	NA	NA	NA	NA	NA	NA
AF3	AF3T1	31/01/2014	10:26:00	1	2	00:13:21	00:13:28		Explore	0	0	0	0	0	0	0	0	0	0	0	0	0	1	Banana	0		0	3	AF3T1	NA	AF3	T1	AF3T1	M	SA	AD	NA	NA	NA	NA	NA	NA
AF3	AF3T1	31/01/2014	10:26:00	1	2	00:13:28	00:13:36	Drop	Eat	0	0	0	0	0	0	0	0	0	0	0	0	1	0	Banana	1		0	3	AF3T1	NA	AF3	T1	AF3T1	M	SA	AD	NA	NA	NA	NA	NA	NA
AF3	AF3T4	31/01/2014	10:26:00	1	2	00:13:30	00:13:33		Explore	0	0	0	0	0	0	0	0	0	0	0	0	0	1	Cricket	0		0	0	AF3T4	NA	AF3	T4	AF3T4	F	JU	SA	NA	NA	NA	NA	NA	NA
AF3	AF3T1	31/01/2014	10:26:00	1	2	00:13:36	00:13:42		Explore	0	0	0	0	0	0	0	0	0	0	0	0	0	1	Banana	0		0	4	AF3T1	NA	AF3	T1	AF3T1	M	SA	AD	NA	NA	NA	NA	NA	NA
AF3	AF3T1	31/01/2014	10:26:00	1	2	00:13:43	00:14:01		Explore	0	0	0	0	0	0	0	0	0	0	0	0	0	1	Grape	0		0	0	AF3T1	NA	AF3	T1	AF3T1	M	SA	AD	NA	NA	NA	NA	NA	NA
AF3	AF3T3	31/01/2014	10:26:00	1	2	00:13:55	00:13:56		Explore	0	0	0	0	0	0	0	0	0	0	0	0	0	1	Cricket	0		0	0	AF3T3	NA	AF3	T3	AF3T3	F	SA	AD	NA	NA	NA	NA	NA	NA
AF3	AF3T3	31/01/2014	10:26:00	1	2	00:13:58	00:14:00		Explore	0	0	0	0	0	0	0	0	0	0	0	0	0	1	Apple	0		0	7	AF3T3	NA	AF3	T3	AF3T3	F	SA	AD	NA	NA	NA	NA	NA	NA
AF3	AF3T3	31/01/2014	10:26:00	1	2	00:14:00	00:14:06	Drop	Eat	0	0	0	0	0	0	0	0	0	0	0	0	1	0	Apple	1		0	7	AF3T3	NA	AF3	T3	AF3T3	F	SA	AD	NA	NA	NA	NA	NA	NA
AF3	AF3T1	31/01/2014	10:26:00	1	2	00:14:04	00:14:38		Explore	0	0	0	0	0	0	0	0	0	0	0	0	0	1	Grape	0		0	0	AF3T1	NA	AF3	T1	AF3T1	M	SA	AD	NA	NA	NA	NA	NA	NA
AF3	AF3T3	31/01/2014	10:26:00	1	2	00:14:06	00:14:09		Explore	0	0	0	0	0	0	0	0	0	0	0	0	0	1	Apple	0		0	8	AF3T3	NA	AF3	T3	AF3T3	F	SA	AD	NA	NA	NA	NA	NA	NA
AF3	AF3T3	31/01/2014	10:26:00	1	2	00:14:09	00:14:50	Drop	Eat	0	0	0	0	0	0	0	0	0	0	0	0	1	0	Apple	1		0	8	AF3T3	NA	AF3	T3	AF3T3	F	SA	AD	NA	NA	NA	NA	NA	NA
AF3	AF3T3	31/01/2014	10:26:00	1	2	00:14:16	00:15:00	Finished	Eat	0	0	0	0	0	0	0	0	0	0	0	0	0	0	Apple	1	AF3T1	0	9	AF3T3	NA	AF3	T3	AF3T3	F	SA	AD	NA	NA	NA	NA	NA	NA
AF3	AF3T1	31/01/2014	10:26:00	1	2	00:14:39	00:14:40		Explore	0	0	0	0	0	0	0	0	0	0	0	0	0	1	Banana	0		0	4	AF3T1	NA	AF3	T1	AF3T1	M	SA	AD	NA	NA	NA	NA	NA	NA
AF3	AF3T1	31/01/2014	10:26:00	1	2	00:14:49	00:14:50		Explore	0	0	0	0	0	0	0	0	0	0	0	0	0	1	Cricket	0		0	0	AF3T1	NA	AF3	T1	AF3T1	M	SA	AD	NA	NA	NA	NA	NA	NA
AF3	AF3T1	31/01/2014	10:26:00	1	2	00:14:51	00:14:52		Explore	0	0	0	0	0	0	0	0	0	0	0	0	0	1	Apple	0		0	4	AF3T1	NA	AF3	T1	AF3T1	M	SA	AD	NA	NA	NA	NA	NA	NA
AF3	AF3T1	31/01/2014	10:26:00	1	2	00:14:52	00:14:54		Food Transfer	AF3T3	0	1	0	2	1	0	0	AF3T1	1	0	0	0	0	Apple	0		10	4	AF3T1	AF3T3	AF3	T1	AF3T1	M	SA	AD	AF3	T3	AF3T3	F	SA	AD
AF3	AF3T1	31/01/2014	10:26:00	1	2	00:14:54	00:15:19	Finished	Scrounging	0	0	0	0	0	0	0	0	0	0	AF3T3	1	0	0	Apple	1		0	4	AF3T1	NA	AF3	T1	AF3T1	M	SA	AD	NA	NA	NA	NA	NA	NA
AF3	AF3T12	31/01/2014	10:26:00	1	2	00:14:55	00:16:09	Finished	Scrounging	0	0	0	0	0	0	0	0	0	0	0	1	0	0	Apple	1	AF3T4	0	4	AF3T12	NA	AF3	T12	AF3T12	M	JU	SA	NA	NA	NA	NA	NA	NA
AF3	AF3T3	31/01/2014	10:26:00	1	2	00:15:00	00:15:44	Drop Peal	Eat	0	0	0	0	0	0	0	0	0	0	0	0	0	0	Apple	1	AF3T4	0	10	AF3T3	NA	AF3	T3	AF3T3	F	SA	AD	NA	NA	NA	NA	NA	NA
AF3	AF3T1	31/01/2014	10:26:00	1	2	00:15:21	00:15:22		Explore	0	0	0	0	0	0	0	0	0	0	0	0	0	1	Apple	0		0	5	AF3T1	NA	AF3	T1	AF3T1	M	SA	AD	NA	NA	NA	NA	NA	NA
AF3	AF3T1	31/01/2014	10:26:00	1	2	00:15:22	00:15:39	Finished	Eat	0	0	0	0	0	0	0	0	0	0	0	0	0	0	Apple	1		0	5	AF3T1	NA	AF3	T1	AF3T1	M	SA	AD	NA	NA	NA	NA	NA	NA
AF3	AF3T4	31/01/2014	10:26:00	1	2	00:15:36	00:15:43		Explore	0	0	0	0	0	0	0	0	0	0	0	0	0	1	Apple	0		0	0	AF3T4	NA	AF3	T4	AF3T4	F	JU	SA	NA	NA	NA	NA	NA	NA
AF3	AF3T4	31/01/2014	10:26:00	1	2	00:15:43	00:15:45		Food Transfer	AF3T3	1	1	0	0	0	0	0	AF3T4	1	0	0	0	0	Apple	0		11	0	AF3T4	AF3T3	AF3	T4	AF3T4	F	JU	SA	AF3	T3	AF3T3	F	SA	AD
AF3	AF3T4	31/01/2014	10:26:00	1	2	00:15:45	00:15:47		Explore	0	0	0	0	0	0	0	0	0	0	0	0	0	1	Cricket	0		0	0	AF3T4	NA	AF3	T4	AF3T4	F	JU	SA	NA	NA	NA	NA	NA	NA
AF3	AF3T3	31/01/2014	10:26:00	1	2	00:15:46	00:15:53	Finished	Scrounging	0	0	0	0	0	0	0	0	0	0	0	1	0	0	Apple	1	AF3T4	0	11	AF3T3	NA	AF3	T3	AF3T3	F	SA	AD	NA	NA	NA	NA	NA	NA
AF3	AF3T4	31/01/2014	10:26:00	1	2	00:15:47	00:15:49		Food Transfer	AF3T3	0	1	0	2	1	0	0	AF3T4	1	0	0	0	0	Apple	0		12	0	AF3T4	AF3T3	AF3	T4	AF3T4	F	JU	SA	AF3	T3	AF3T3	F	SA	AD
AF3	AF3T4	31/01/2014	10:26:00	1	2	00:15:50	00:15:53		Food Transfer	AF3T12	1	1	0	2	1	0	0	AF3T4	1	0	0	0	0	Apple	0		5	0	AF3T4	AF3T12	AF3	T4	AF3T4	F	JU	SA	AF3	T12	AF3T12	M	JU	SA
AF3	AF3T3	31/01/2014	10:26:00	1	2	00:16:02	00:16:25	Taken	Scrounging	0	0	0	0	0	0	0	0	0	0	0	1	2	0	Apple	1	AF3T4	0	12	AF3T3	NA	AF3	T3	AF3T3	F	SA	AD	NA	NA	NA	NA	NA	NA
AF3	AF3T12	31/01/2014	10:26:00	1	2	00:16:09	00:16:10		Explore	0	0	0	0	0	0	0	0	0	0	0	0	0	1	Apple	0		0	5	AF3T12	NA	AF3	T12	AF3T12	M	JU	SA	NA	NA	NA	NA	NA	NA
AF3	AF3T12	31/01/2014	10:26:00	1	2	00:16:10	00:16:24	Finished	Scrounging	0	0	0	0	0	0	0	0	0	0	0	1	0	0	Apple	1		0	5	AF3T12	NA	AF3	T12	AF3T12	M	JU	SA	NA	NA	NA	NA	NA	NA
AF3	AF3T34C	31/01/2014	10:26:00	1	2	00:16:23	00:16:24		Explore	0	0	0	0	0	0	0	0	0	0	0	0	0	1	Banana	0		0	0	AF3T34C	NA	AF3	T34C	AF3T34C	M	AD	AD	NA	NA	NA	NA	NA	NA
AF3	AF3T12	31/01/2014	10:26:00	1	2	00:16:24	00:16:26		Explore	0	0	0	0	0	0	0	0	0	0	0	0	0	1	Apple	0		0	6	AF3T12	NA	AF3	T12	AF3T12	M	JU	SA	NA	NA	NA	NA	NA	NA
AF3	AF3T34C	31/01/2014	10:26:00	1	2	00:16:26	00:16:27		Explore	0	0	0	0	0	0	0	0	0	0	0	0	0	1	Apple	0		0	3	AF3T34C	NA	AF3	T34C	AF3T34C	M	AD	AD	NA	NA	NA	NA	NA	NA
AF3	AF3T4	31/01/2014	10:26:00	1	2	00:16:27	00:17:09	Finished	Social Eating	AF3T3	1	1	1	2	1	0	0	AF3T4	1	0	0	0	0	Apple	1		13	0	AF3T4	AF3T3	AF3	T4	AF3T4	F	JU	SA	AF3	T3	AF3T3	F	SA	AD
AF3	AF3T12	31/01/2014	10:26:00	1	2	00:16:28	00:16:54	Taken	Eat	0	0	0	0	0	0	0	0	0	0	0	0	2	0	Apple	1	AF3T1	0	6	AF3T12	NA	AF3	T12	AF3T12	M	JU	SA	NA	NA	NA	NA	NA	NA
AF3	AF3T34C	31/01/2014	10:26:00	1	2	00:16:30	00:16:32		Explore	0	0	0	0	0	0	0	0	0	0	0	0	0	1	Apple	0		0	3	AF3T34C	NA	AF3	T34C	AF3T34C	M	AD	AD	NA	NA	NA	NA	NA	NA
AF3	AF3T34C	31/01/2014	10:26:00	1	2	00:16:34	00:16:35		Explore	0	0	0	0	0	0	0	0	0	0	0	0	0	1	Apple	0		0	3	AF3T34C	NA	AF3	T34C	AF3T34C	M	AD	AD	NA	NA	NA	NA	NA	NA
AF3	AF3T34C	31/01/2014	10:26:00	1	2	00:16:35	00:16:38	Drop	Scrounging	0	0	0	0	0	0	0	0	0	0	0	1	1	0	Apple	1		0	3	AF3T34C	NA	AF3	T34C	AF3T34C	M	AD	AD	NA	NA	NA	NA	NA	NA
AF3	AF3T3	31/01/2014	10:26:00	1	2	00:16:36	00:16:39		Explore	0	0	0	0	0	0	0	0	0	0	0	0	0	1	Mealworm	0		0	0	AF3T3	NA	AF3	T3	AF3T3	F	SA	AD	NA	NA	NA	NA	NA	NA
AF3	AF3T34C	31/01/2014	10:26:00	1	2	00:16:42	00:16:42		Explore	0	0	0	0	0	0	0	0	0	0	0	0	0	1	Apple	0		0	4	AF3T34C	NA	AF3	T34C	AF3T34C	M	AD	AD	NA	NA	NA	NA	NA	NA
AF3	AF3T1	31/01/2014	10:26:00	1	2	00:16:43	00:16:48		Explore	0	0	0	0	0	0	0	0	0	0	0	0	0	1	Banana	0		0	4	AF3T1	NA	AF3	T1	AF3T1	M	SA	AD	NA	NA	NA	NA	NA	NA
AF3	AF3T3	31/01/2014	10:26:00	1	2	00:16:48	00:16:55		Explore	0	0	0	0	0	0	0	0	0	0	0	0	0	1	Grape	0		0	0	AF3T3	NA	AF3	T3	AF3T3	F	SA	AD	NA	NA	NA	NA	NA	NA
AF3	AF3T34C	31/01/2014	10:26:00	1	2	00:16:49	00:16:53		Explore	0	0	0	0	0	0	0	0	0	0	0	0	0	1	Grape	0		0	0	AF3T34C	NA	AF3	T34C	AF3T34C	M	AD	AD	NA	NA	NA	NA	NA	NA
AF3	AF3T1	31/01/2014	10:26:00	1	2	00:16:50	00:16:50		Explore	0	0	0	0	0	0	0	0	0	0	0	0	0	1	Apple	0		0	6	AF3T1	NA	AF3	T1	AF3T1	M	SA	AD	NA	NA	NA	NA	NA	NA
AF3	AF3T1	31/01/2014	10:26:00	1	2	00:16:54	00:16:56	Drop	Social Eating	AF3T12	0	1	1	2	1	0	0	AF3T1	1	0	0	1	0	Apple	1		7	6	AF3T1	AF3T12	AF3	T1	AF3T1	M	SA	AD	AF3	T12	AF3T12	M	JU	SA
AF3	AF3T12	31/01/2014	10:26:00	1	2	00:16:54	00:16:57		Explore	0	0	0	0	0	0	0	0	0	0	0	0	0	1	Apple	0		0	7	AF3T12	NA	AF3	T12	AF3T12	M	JU	SA	NA	NA	NA	NA	NA	NA
AF3	AF3T3	31/01/2014	10:26:00	1	2	00:16:55	00:17:03	Drop	Eat	0	0	0	0	0	0	0	0	0	0	0	0	1	0	Grape	1		0	0	AF3T3	NA	AF3	T3	AF3T3	F	SA	AD	NA	NA	NA	NA	NA	NA
AF3	AF3T1	31/01/2014	10:26:00	1	2	00:16:56	00:17:01		Explore	0	0	0	0	0	0	0	0	0	0	0	0	0	1	Apple	0		0	7	AF3T1	NA	AF3	T1	AF3T1	M	SA	AD	NA	NA	NA	NA	NA	NA
AF3	AF3T34C	31/01/2014	10:26:00	1	2	00:16:56	00:16:59		Explore	0	0	0	0	0	0	0	0	0	0	0	0	0	1	Apple	0		0	4	AF3T34C	NA	AF3	T34C	AF3T34C	M	AD	AD	NA	NA	NA	NA	NA	NA
AF3	AF3T12	31/01/2014	10:26:00	1	2	00:16:57	00:16:58	Drop	Eat	0	0	0	0	0	0	0	0	0	0	0	0	1	0	Apple	1		0	7	AF3T12	NA	AF3	T12	AF3T12	M	JU	SA	NA	NA	NA	NA	NA	NA
AF3	AF3T12	31/01/2014	10:26:00	1	2	00:16:58	00:16:59		Explore	0	0	0	0	0	0	0	0	0	0	0	0	0	1	Apple	0		0	8	AF3T12	NA	AF3	T12	AF3T12	M	JU	SA	NA	NA	NA	NA	NA	NA
AF3	AF3T12	31/01/2014	10:26:00	1	2	00:16:59	00:17:06	Drop	Scrounging	0	0	0	0	0	0	0	0	0	0	0	1	1	0	Apple	1		0	8	AF3T12	NA	AF3	T12	AF3T12	M	JU	SA	NA	NA	NA	NA	NA	NA
AF3	AF3T34C	31/01/2014	10:26:00	1	2	00:16:59	00:17:04	Drop	Eat	0	0	0	0	0	0	0	0	0	0	0	0	1	0	Apple	1		0	4	AF3T34C	NA	AF3	T34C	AF3T34C	M	AD	AD	NA	NA	NA	NA	NA	NA
AF3	AF3T1	31/01/2014	10:26:00	1	2	00:17:01	00:17:10	Drop	Eat	0	0	0	0	0	0	0	0	0	0	0	0	1	0	Apple	1		0	7	AF3T1	NA	AF3	T1	AF3T1	M	SA	AD	NA	NA	NA	NA	NA	NA
AF3	AF3T3	31/01/2014	10:26:00	1	2	00:17:04	00:17:11	Drop	Explore	0	0	0	0	0	0	0	0	0	0	0	0	1	1	Grape	0		0	1	AF3T3	NA	AF3	T3	AF3T3	F	SA	AD	NA	NA	NA	NA	NA	NA
AF3	AF3T34C	31/01/2014	10:26:00	1	2	00:17:05	00:17:11	Finished	Scrounging	0	0	0	0	0	0	0	0	0	0	AF3T34C	1	0	0	Apple	1		0	5	AF3T34C	NA	AF3	T34C	AF3T34C	M	AD	AD	NA	NA	NA	NA	NA	NA
AF3	AF3T12	31/01/2014	10:26:00	1	2	00:17:06	00:17:08		Explore	0	0	0	0	0	0	0	0	0	0	0	0	0	1	Apple	0		0	9	AF3T12	NA	AF3	T12	AF3T12	M	JU	SA	NA	NA	NA	NA	NA	NA
AF3	AF3T12	31/01/2014	10:26:00	1	2	00:17:08	00:17:15	Off View	Scrounging	0	0	0	0	0	0	0	0	0	0	0	1	3	0	Apple	1	AF3T1	0	9	AF3T12	NA	AF3	T12	AF3T12	M	JU	SA	NA	NA	NA	NA	NA	NA
AF3	AF3T4	31/01/2014	10:26:00	1	2	00:17:09	00:17:15		Explore	0	0	0	0	0	0	0	0	0	0	0	0	0	1	Apple	0		0	1	AF3T4	NA	AF3	T4	AF3T4	F	JU	SA	NA	NA	NA	NA	NA	NA
AF3	AF3T1	31/01/2014	10:26:00	1	2	00:17:10	00:17:12		Food Transfer	AF3T12	0	1	0	2	1	0	0	AF3T1	1	0	0	0	0	Apple	0		10	8	AF3T1	AF3T12	AF3	T1	AF3T1	M	SA	AD	AF3	T12	AF3T12	M	JU	SA
AF3	AF3T3	31/01/2014	10:26:00	1	2	00:17:11	00:17:12		Explore	0	0	0	0	0	0	0	0	0	0	0	0	0	1	Grape	0		0	1	AF3T3	NA	AF3	T3	AF3T3	F	SA	AD	NA	NA	NA	NA	NA	NA
AF3	AF3T34C	31/01/2014	10:26:00	1	2	00:17:11	00:17:13		Explore	0	0	0	0	0	0	0	0	0	0	0	0	0	1	Apple	0		0	6	AF3T34C	NA	AF3	T34C	AF3T34C	M	AD	AD	NA	NA	NA	NA	NA	NA
AF3	AF3T1	31/01/2014	10:26:00	1	2	00:17:12	00:17:15		Explore	0	0	0	0	0	0	0	0	0	0	0	0	0	1	Apple	0		0	8	AF3T1	NA	AF3	T1	AF3T1	M	SA	AD	NA	NA	NA	NA	NA	NA
AF3	AF3T34C	31/01/2014	10:26:00	1	2	00:17:13	00:17:16	Off View	Scrounging	0	0	0	0	0	0	0	0	0	0	0	1	3	0	Apple	1	AF3T1	0	6	AF3T34C	NA	AF3	T34C	AF3T34C	M	AD	AD	NA	NA	NA	NA	NA	NA
AF3	AF3T1	31/01/2014	10:26:00	1	2	00:17:15	00:17:15		Food Transfer	AF3T34C	0	1	0	0	0	0	0	AF3T1	1	0	0	0	0	Apple	0		7	8	AF3T1	AF3T34C	AF3	T1	AF3T1	M	SA	AD	AF3	T34C	AF3T34C	M	AD	AD
AF3	AF3T4	31/01/2014	10:26:00	1	2	00:17:23	00:17:30		Explore	0	0	0	0	0	0	0	0	0	0	0	0	0	1	Apple	0		0	1	AF3T4	NA	AF3	T4	AF3T4	F	JU	SA	NA	NA	NA	NA	NA	NA
AF3	AF3T12	31/01/2014	10:26:00	1	2	00:17:27	00:17:29		Explore	0	0	0	0	0	0	0	0	0	0	0	0	0	1	Apple	0		0	10	AF3T12	NA	AF3	T12	AF3T12	M	JU	SA	NA	NA	NA	NA	NA	NA
AF3	AF3T12	31/01/2014	10:26:00	1	2	00:17:29	00:17:31		Food Transfer	AF3T4	0	1	0	2	1	0	0	AF3T12	1	0	0	0	0	Apple	0		1	10	AF3T12	AF3T4	AF3	T12	AF3T12	M	JU	SA	AF3	T4	AF3T4	F	JU	SA
AF3	AF3T4	31/01/2014	10:26:00	1	2	00:17:30	00:17:59	Off View	Eat	0	0	0	0	0	0	0	0	0	0	0	0	3	0	Apple	1	AF3T12	0	1	AF3T4	NA	AF3	T4	AF3T4	F	JU	SA	NA	NA	NA	NA	NA	NA
AF3	AF3T12	31/01/2014	10:26:00	1	2	00:17:33	00:17:35		Explore	0	0	0	0	0	0	0	0	0	0	0	0	0	1	Apple	0		0	10	AF3T12	NA	AF3	T12	AF3T12	M	JU	SA	NA	NA	NA	NA	NA	NA
AF3	AF3T12	31/01/2014	10:26:00	1	2	00:17:35	00:17:44	Drop	Eat	0	0	0	0	0	0	0	0	0	0	0	0	1	0	Apple	1	AF3T1	0	10	AF3T12	NA	AF3	T12	AF3T12	M	JU	SA	NA	NA	NA	NA	NA	NA
AF3	AF3T1	31/01/2014	10:26:00	1	2	00:17:38	00:17:41		Explore	0	0	0	0	0	0	0	0	0	0	0	0	0	1	Apple	0		0	8	AF3T1	NA	AF3	T1	AF3T1	M	SA	AD	NA	NA	NA	NA	NA	NA
AF3	AF3T1	31/01/2014	10:26:00	1	2	00:17:41	00:17:44		Food Transfer	AF3T12	0	1	0	2	1	0	0	AF3T1	1	0	0	0	0	Apple	0		11	8	AF3T1	AF3T12	AF3	T1	AF3T1	M	SA	AD	AF3	T12	AF3T12	M	JU	SA
AF3	AF3T12	31/01/2014	10:26:00	1	2	00:17:44	00:17:48		Explore	0	0	0	0	0	0	0	0	0	0	0	0	0	1	Apple	0		0	11	AF3T12	NA	AF3	T12	AF3T12	M	JU	SA	NA	NA	NA	NA	NA	NA
AF3	AF3T1	31/01/2014	10:26:00	1	2	00:17:45	00:17:46		Explore	0	0	0	0	0	0	0	0	0	0	0	0	0	1	Banana	0		0	4	AF3T1	NA	AF3	T1	AF3T1	M	SA	AD	NA	NA	NA	NA	NA	NA
AF3	AF3T1	31/01/2014	10:26:00	1	2	00:17:47	00:18:20		Explore	0	0	0	0	0	0	0	0	0	0	0	0	0	1	Grape	0		0	0	AF3T1	NA	AF3	T1	AF3T1	M	SA	AD	NA	NA	NA	NA	NA	NA
AF3	AF3T12	31/01/2014	10:26:00	1	2	00:17:48	00:17:53	Off View	Scrounging	0	0	0	0	0	0	0	0	0	0	0	1	3	0	Apple	1		0	11	AF3T12	NA	AF3	T12	AF3T12	M	JU	SA	NA	NA	NA	NA	NA	NA
AF3	AF3T34C	31/01/2014	10:26:00	1	2	00:18:10	00:18:11		Explore	0	0	0	0	0	0	0	0	0	0	0	0	0	1	Mealworm	0		0	0	AF3T34C	NA	AF3	T34C	AF3T34C	M	AD	AD	NA	NA	NA	NA	NA	NA
AF3	AF3T34C	31/01/2014	10:26:00	1	2	00:18:15	00:18:18		Explore	0	0	0	0	0	0	0	0	0	0	0	0	0	1	Cricket	0		0	0	AF3T34C	NA	AF3	T34C	AF3T34C	M	AD	AD	NA	NA	NA	NA	NA	NA
AF3	AF3T34C	31/01/2014	10:26:00	1	2	00:18:19	00:18:20		Explore	0	0	0	0	0	0	0	0	0	0	0	0	0	1	Apple	0		0	7	AF3T34C	NA	AF3	T34C	AF3T34C	M	AD	AD	NA	NA	NA	NA	NA	NA
AF3	AF3T1	31/01/2014	10:26:00	1	2	00:18:20	00:18:39	Drop	Scrounging	0	0	0	0	0	0	0	0	0	0	0	1	1	0	Grape	1		0	0	AF3T1	NA	AF3	T1	AF3T1	M	SA	AD	NA	NA	NA	NA	NA	NA
AF3	AF3T34C	31/01/2014	10:26:00	1	2	00:18:20	00:18:36	Finished	Scrounging	0	0	0	0	0	0	0	0	0	0	0	1	0	0	Apple	1		0	7	AF3T34C	NA	AF3	T34C	AF3T34C	M	AD	AD	NA	NA	NA	NA	NA	NA
AF3	AF3T34C	31/01/2014	10:26:00	1	2	00:18:36	00:18:38		Explore	0	0	0	0	0	0	0	0	0	0	0	0	0	1	Apple	0		0	8	AF3T34C	NA	AF3	T34C	AF3T34C	M	AD	AD	NA	NA	NA	NA	NA	NA
AF3	AF3T34C	31/01/2014	10:26:00	1	2	00:18:38	00:18:44	Finished	Scrounging	0	0	0	0	0	0	0	0	0	0	0	1	0	0	Apple	1		0	8	AF3T34C	NA	AF3	T34C	AF3T34C	M	AD	AD	NA	NA	NA	NA	NA	NA
AF3	AF3T1	31/01/2014	10:26:00	1	2	00:18:39	00:19:02		Explore	0	0	0	0	0	0	0	0	0	0	0	0	0	1	Grape	0		0	1	AF3T1	NA	AF3	T1	AF3T1	M	SA	AD	NA	NA	NA	NA	NA	NA
AF3	AF3T34C	31/01/2014	10:26:00	1	2	00:18:44	00:18:44		Explore	0	0	0	0	0	0	0	0	0	0	0	0	0	1	Apple	0		0	9	AF3T34C	NA	AF3	T34C	AF3T34C	M	AD	AD	NA	NA	NA	NA	NA	NA
AF3	AF3T34C	31/01/2014	10:26:00	1	2	00:18:44	00:18:46	Drop	Scrounging	0	0	0	0	0	0	0	0	0	0	0	1	1	0	Apple	1		0	9	AF3T34C	NA	AF3	T34C	AF3T34C	M	AD	AD	NA	NA	NA	NA	NA	NA
AF3	AF3T34C	31/01/2014	10:26:00	1	2	00:18:46	00:18:48		Explore	0	0	0	0	0	0	0	0	0	0	0	0	0	1	Apple	0		0	10	AF3T34C	NA	AF3	T34C	AF3T34C	M	AD	AD	NA	NA	NA	NA	NA	NA
AF3	AF3T34C	31/01/2014	10:26:00	1	2	00:18:48	00:18:50	Finished	Scrounging	0	0	0	0	0	0	0	0	0	0	0	1	0	0	Apple	1		0	10	AF3T34C	NA	AF3	T34C	AF3T34C	M	AD	AD	NA	NA	NA	NA	NA	NA
AF3	AF3T3	31/01/2014	10:26:00	1	2	00:20:56	00:20:58		Explore	0	0	0	0	0	0	0	0	0	0	0	0	0	1	Cricket	0		0	0	AF3T3	NA	AF3	T3	AF3T3	F	SA	AD	NA	NA	NA	NA	NA	NA
AF3	AF3T3	31/01/2014	10:26:00	1	2	00:21:00	00:21:02		Explore	0	0	0	0	0	0	0	0	0	0	0	0	0	1	Apple	0		0	13	AF3T3	NA	AF3	T3	AF3T3	F	SA	AD	NA	NA	NA	NA	NA	NA
AF3	AF3T3	31/01/2014	10:26:00	1	2	00:21:02	00:21:06	Finished	Scrounging	0	0	0	0	0	0	0	0	0	0	0	1	0	0	Apple	1		0	13	AF3T3	NA	AF3	T3	AF3T3	F	SA	AD	NA	NA	NA	NA	NA	NA
AF3	AF3T3	31/01/2014	10:26:00	1	2	00:21:07	00:21:09		Explore	0	0	0	0	0	0	0	0	0	0	0	0	0	1	Banana	0		0	4	AF3T3	NA	AF3	T3	AF3T3	F	SA	AD	NA	NA	NA	NA	NA	NA
AF3	AF3T3	31/01/2014	10:26:00	1	2	00:21:11	00:21:12		Explore	0	0	0	0	0	0	0	0	0	0	0	0	0	1	Grape	0		0	1	AF3T3	NA	AF3	T3	AF3T3	F	SA	AD	NA	NA	NA	NA	NA	NA
AF3	AF3T3	31/01/2014	10:26:00	1	2	00:21:13	00:21:17	Drop	Scrounging	0	0	0	0	0	0	0	0	0	0	0	1	1	0	Grape	1		0	1	AF3T3	NA	AF3	T3	AF3T3	F	SA	AD	NA	NA	NA	NA	NA	NA
AF3	AF3T3	31/01/2014	10:26:00	1	2	00:21:22	00:21:23		Explore	0	0	0	0	0	0	0	0	0	0	0	0	0	1	Grape	0		0	2	AF3T3	NA	AF3	T3	AF3T3	F	SA	AD	NA	NA	NA	NA	NA	NA
AF3	AF3T4	31/01/2014	10:26:00	1	2	00:21:24	00:21:26		Explore	0	0	0	0	0	0	0	0	0	0	0	0	0	1	Apple	0		0	2	AF3T4	NA	AF3	T4	AF3T4	F	JU	SA	NA	NA	NA	NA	NA	NA
AF3	AF3T4	31/01/2014	10:26:00	1	2	00:21:29	00:21:34		Explore	0	0	0	0	0	0	0	0	0	0	0	0	0	1	Apple	0		0	2	AF3T4	NA	AF3	T4	AF3T4	F	JU	SA	NA	NA	NA	NA	NA	NA
AF3	AF3T4	31/01/2014	10:26:00	1	2	00:21:36	00:21:37		Explore	0	0	0	0	0	0	0	0	0	0	0	0	0	1	Cricket	0		0	0	AF3T4	NA	AF3	T4	AF3T4	F	JU	SA	NA	NA	NA	NA	NA	NA
AF2	AF2T34	01/02/2014	08:35:00	0	3	00:03:19	00:03:23		Explore	0	0	0	0	0	0	0	0	0	0	0	0	0	1	Apple	0		0	11	AF2T34	NA	AF2	T34	AF2T34	F	SA	AD	NA	NA	NA	NA	NA	NA
AF2	AF2T34	01/02/2014	08:35:00	0	3	00:03:23	00:03:24		Eat	0	0	0	0	0	0	0	0	0	0	0	0	1	0	Apple	1		0	11	AF2T34	NA	AF2	T34	AF2T34	F	SA	AD	NA	NA	NA	NA	NA	NA
AF2	AF2T34	01/02/2014	08:35:00	0	3	00:03:45	00:03:47		Explore	0	0	0	0	0	0	0	0	0	0	0	0	0	1	Grape	0		0	0	AF2T34	NA	AF2	T34	AF2T34	F	SA	AD	NA	NA	NA	NA	NA	NA
AF2	AF2T14	01/02/2014	08:35:00	0	3	00:03:49	00:03:50		Explore	0	0	0	0	0	0	0	0	0	0	0	0	0	1	Banana	0		0	0	AF2T14	NA	AF2	T14	AF2T14	M	AD	AD	NA	NA	NA	NA	NA	NA
AF2	AF2T34	01/02/2014	08:35:00	0	3	00:03:49	00:03:51		Explore	0	0	0	0	0	0	0	0	0	0	0	0	0	1	Banana	0		0	5	AF2T34	NA	AF2	T34	AF2T34	F	SA	AD	NA	NA	NA	NA	NA	NA
AF2	AF2T14	01/02/2014	08:35:00	0	3	00:03:50	00:03:58		Eat	0	0	0	0	0	0	0	0	0	0	0	0	0	0	Banana	1		0	0	AF2T14	NA	AF2	T14	AF2T14	M	AD	AD	NA	NA	NA	NA	NA	NA
AF2	AF2T34	01/02/2014	08:35:00	0	3	00:03:51	00:04:11		Eat	0	0	0	0	0	0	0	0	0	0	0	0	0	0	Banana	1		0	5	AF2T34	NA	AF2	T34	AF2T34	F	SA	AD	NA	NA	NA	NA	NA	NA
AF2	AF2T4	01/02/2014	08:35:00	0	3	00:03:59	00:04:03		Explore	0	0	0	0	0	0	0	0	0	0	0	0	0	1	Banana	0		0	1	AF2T4	NA	AF2	T4	AF2T4	M	SA	AD	NA	NA	NA	NA	NA	NA
AF2	AF2T2	01/02/2014	08:35:00	0	3	00:04:01	00:04:03		Explore	0	0	0	0	0	0	0	0	0	0	0	0	0	1	Banana	0		0	1	AF2T2	NA	AF2	T2	AF2T2	F	JU	SA	NA	NA	NA	NA	NA	NA
AF2	AF2T24	01/02/2014	08:35:00	0	3	00:04:01	00:04:03		Explore	0	0	0	0	0	0	0	0	0	0	0	0	0	1	Cricket	0		0	0	AF2T24	NA	AF2	T24	AF2T24	M	AD	AD	NA	NA	NA	NA	NA	NA
AF2	AF2T2	01/02/2014	08:35:00	0	3	00:04:03	00:04:05		Explore	0	0	0	0	0	0	0	0	0	0	0	0	0	1	Apple	0		0	1	AF2T2	NA	AF2	T2	AF2T2	F	JU	SA	NA	NA	NA	NA	NA	NA
AF2	AF2T4	01/02/2014	08:35:00	0	3	00:04:03	00:04:03		Eat	0	0	0	0	0	0	0	0	0	0	0	0	3	0	Banana	1		0	1	AF2T4	NA	AF2	T4	AF2T4	M	SA	AD	NA	NA	NA	NA	NA	NA
AF2	AF2T2	01/02/2014	08:35:00	0	3	00:04:05	00:04:08		Eat	0	0	0	0	0	0	0	0	0	0	0	0	0	0	Banana	1		0	1	AF2T2	NA	AF2	T2	AF2T2	F	JU	SA	NA	NA	NA	NA	NA	NA
AF2	AF2T2	01/02/2014	08:35:00	0	3	00:04:08	00:04:18		Explore	0	0	0	0	0	0	0	0	0	0	0	0	0	1	Banana	0		0	2	AF2T2	NA	AF2	T2	AF2T2	F	JU	SA	NA	NA	NA	NA	NA	NA
AF2	AF2T24	01/02/2014	08:35:00	0	3	00:04:09	00:04:10		Explore	0	0	0	0	0	0	0	0	0	0	0	0	0	1	Apple	0		0	4	AF2T24	NA	AF2	T24	AF2T24	M	AD	AD	NA	NA	NA	NA	NA	NA
AF2	AF2T14	01/02/2014	08:35:00	0	3	00:04:13	00:04:14		Explore	0	0	0	0	0	0	0	0	0	0	0	0	0	1	Banana	0		0	1	AF2T14	NA	AF2	T14	AF2T14	M	AD	AD	NA	NA	NA	NA	NA	NA
AF2	AF2T24	01/02/2014	08:35:00	0	3	00:04:13	00:04:15		Explore	0	0	0	0	0	0	0	0	0	0	0	0	0	1	Grape	0		0	0	AF2T24	NA	AF2	T24	AF2T24	M	AD	AD	NA	NA	NA	NA	NA	NA
AF2	AF2T14	01/02/2014	08:35:00	0	3	00:04:14	00:04:15		Eat	0	0	0	0	0	0	0	0	0	0	0	0	0	0	Banana	1		0	1	AF2T14	NA	AF2	T14	AF2T14	M	AD	AD	NA	NA	NA	NA	NA	NA
AF2	AF2T24	01/02/2014	08:35:00	0	3	00:04:17	00:04:20		Explore	0	0	0	0	0	0	0	0	0	0	0	0	0	1	Banana	0		0	0	AF2T24	NA	AF2	T24	AF2T24	M	AD	AD	NA	NA	NA	NA	NA	NA
AF2	AF2T14	01/02/2014	08:35:00	0	3	00:04:18	00:04:19		Eat	0	0	0	0	0	0	0	0	0	0	0	0	3	0	Banana	1		0	2	AF2T14	NA	AF2	T14	AF2T14	M	AD	AD	NA	NA	NA	NA	NA	NA
AF2	AF2T2	01/02/2014	08:35:00	0	3	00:04:18	00:04:20		Food Transfer	AF2T14	0	1	0	2	1	0	0	AF2T2	1	0	0	0	0	Banana	0		3	2	AF2T2	AF2T14	AF2	T2	AF2T2	F	JU	SA	AF2	T14	AF2T14	M	AD	AD
AF2	AF2T2	01/02/2014	08:35:00	0	3	00:04:26	00:04:29		Explore	0	0	0	0	0	0	0	0	0	0	0	0	0	1	Grape	0		0	0	AF2T2	NA	AF2	T2	AF2T2	F	JU	SA	NA	NA	NA	NA	NA	NA
AF2	AF2T24	01/02/2014	08:35:00	0	3	00:04:28	00:04:30		Explore	0	0	0	0	0	0	0	0	0	0	0	0	0	1	Banana	0		0	0	AF2T24	NA	AF2	T24	AF2T24	M	AD	AD	NA	NA	NA	NA	NA	NA
AF2	AF2T2	01/02/2014	08:35:00	0	3	00:04:29	00:04:34		Explore	0	0	0	0	0	0	0	0	0	0	0	0	0	1	Banana	0		0	2	AF2T2	NA	AF2	T2	AF2T2	F	JU	SA	NA	NA	NA	NA	NA	NA
AF2	AF2T34	01/02/2014	08:35:00	0	3	00:04:29	00:04:31		Explore	0	0	0	0	0	0	0	0	0	0	0	0	0	1	Grape	0		0	0	AF2T34	NA	AF2	T34	AF2T34	F	SA	AD	NA	NA	NA	NA	NA	NA
AF2	AF2T24	01/02/2014	08:35:00	0	3	00:04:30	00:05:50		Eat	0	0	0	0	0	0	0	0	0	0	0	0	0	0	Banana	1		0	0	AF2T24	NA	AF2	T24	AF2T24	M	AD	AD	NA	NA	NA	NA	NA	NA
AF2	AF2T34	01/02/2014	08:35:00	0	3	00:04:32	00:04:52		Scrounging	0	0	0	0	0	0	0	0	0	0	0	1	0	0	Banana	1		0	6	AF2T34	NA	AF2	T34	AF2T34	F	SA	AD	NA	NA	NA	NA	NA	NA
AF2	AF2T14	01/02/2014	08:35:00	0	3	00:04:34	00:04:34		Explore	0	0	0	0	0	0	0	0	0	0	0	0	0	1	Grape	0		0	0	AF2T14	NA	AF2	T14	AF2T14	M	AD	AD	NA	NA	NA	NA	NA	NA
AF2	AF2T2	01/02/2014	08:35:00	0	3	00:04:34	00:04:42		Eat	0	0	0	0	0	0	0	0	0	0	0	0	0	0	Banana	1		0	2	AF2T2	NA	AF2	T2	AF2T2	F	JU	SA	NA	NA	NA	NA	NA	NA
AF2	AF2T14	01/02/2014	08:35:00	0	3	00:04:35	00:04:36		Explore	0	0	0	0	0	0	0	0	0	0	0	0	0	1	Cricket	0		0	0	AF2T14	NA	AF2	T14	AF2T14	M	AD	AD	NA	NA	NA	NA	NA	NA
AF2	AF2T13	01/02/2014	08:35:00	0	3	00:04:40	00:04:42		Food Transfer	AF2T24	0	1	0	2	1	0	0	AF2T13	1	0	0	0	0	Banana	0		1	2	AF2T13	AF2T24	AF2	T13	AF2T13	M	JU	SA	AF2	T24	AF2T24	M	AD	AD
AF2	AF2T14	01/02/2014	08:35:00	0	3	00:04:40	00:04:52		Explore	0	0	0	0	0	0	0	0	0	0	0	0	0	1	Apple	0		0	0	AF2T14	NA	AF2	T14	AF2T14	M	AD	AD	NA	NA	NA	NA	NA	NA
AF2	AF2T2	01/02/2014	08:35:00	0	3	00:04:42	00:05:01		Explore	0	0	0	0	0	0	0	0	0	0	0	0	0	1	Banana	0		0	3	AF2T2	NA	AF2	T2	AF2T2	F	JU	SA	NA	NA	NA	NA	NA	NA
AF2	AF2T3	01/02/2014	08:35:00	0	3	00:04:42	00:04:44		Explore	0	0	0	0	0	0	0	0	0	0	0	0	0	1	Mealworm	0		0	0	AF2T3	NA	AF2	T3	AF2T3	M	SA	AD	NA	NA	NA	NA	NA	NA
AF2	AF2T3	01/02/2014	08:35:00	0	3	00:04:45	00:04:57		Explore	0	0	0	0	0	0	0	0	0	0	0	0	0	1	Banana	0		0	2	AF2T3	NA	AF2	T3	AF2T3	M	SA	AD	NA	NA	NA	NA	NA	NA
AF2	AF2T14	01/02/2014	08:35:00	0	3	00:04:52	00:05:35		Eat	0	0	0	0	0	0	0	0	0	0	0	0	1	0	Apple	1		0	0	AF2T14	NA	AF2	T14	AF2T14	M	AD	AD	NA	NA	NA	NA	NA	NA
AF2	AF2T13	01/02/2014	08:35:00	0	3	00:04:53	00:05:04		Explore	0	0	0	0	0	0	0	0	0	0	0	0	0	1	Grape	0		0	0	AF2T13	NA	AF2	T13	AF2T13	M	JU	SA	NA	NA	NA	NA	NA	NA
AF2	AF2T4	01/02/2014	08:35:00	0	3	00:04:56	00:04:57		Explore	0	0	0	0	0	0	0	0	0	0	0	0	0	1	Mealworm	0		0	0	AF2T4	NA	AF2	T4	AF2T4	M	SA	AD	NA	NA	NA	NA	NA	NA
AF2	AF2T3	01/02/2014	08:35:00	0	3	00:04:57	00:04:59		Eat	0	0	0	0	0	0	0	0	0	0	0	0	3	0	Banana	1		0	2	AF2T3	NA	AF2	T3	AF2T3	M	SA	AD	NA	NA	NA	NA	NA	NA
AF2	AF2T4	01/02/2014	08:35:00	0	3	00:05:00	00:05:10		Explore	0	0	0	0	0	0	0	0	0	0	0	0	0	1	Banana	0		0	2	AF2T4	NA	AF2	T4	AF2T4	M	SA	AD	NA	NA	NA	NA	NA	NA
AF2	AF2T2	01/02/2014	08:35:00	0	3	00:05:01	00:05:04		Eat	0	0	0	0	0	0	0	0	0	0	0	0	1	0	Banana	1		0	3	AF2T2	NA	AF2	T2	AF2T2	F	JU	SA	NA	NA	NA	NA	NA	NA
AF2	AF2T34	01/02/2014	08:35:00	0	3	00:05:13	00:05:17		Scrounging	0	0	0	0	0	0	0	0	0	0	0	1	0	0	Banana	1		0	7	AF2T34	NA	AF2	T34	AF2T34	F	SA	AD	NA	NA	NA	NA	NA	NA
AF2	AF2T34	01/02/2014	08:35:00	0	3	00:05:19	00:05:21		Explore	0	0	0	0	0	0	0	0	0	0	0	0	0	1	Banana	0		0	8	AF2T34	NA	AF2	T34	AF2T34	F	SA	AD	NA	NA	NA	NA	NA	NA
AF2	AF2T4	01/02/2014	08:35:00	0	3	00:05:19	00:05:20		Explore	0	0	0	0	0	0	0	0	0	0	0	0	0	1	Grape	0		0	0	AF2T4	NA	AF2	T4	AF2T4	M	SA	AD	NA	NA	NA	NA	NA	NA
AF2	AF2T4	01/02/2014	08:35:00	0	3	00:05:27	00:05:28		Explore	0	0	0	0	0	0	0	0	0	0	0	0	0	1	Cricket	0		0	0	AF2T4	NA	AF2	T4	AF2T4	M	SA	AD	NA	NA	NA	NA	NA	NA
AF2	AF2T34	01/02/2014	08:35:00	0	3	00:05:31	00:05:38		Eat	0	0	0	0	0	0	0	0	0	0	0	0	0	0	Banana	1		0	8	AF2T34	NA	AF2	T34	AF2T34	F	SA	AD	NA	NA	NA	NA	NA	NA
AF2	AF2T3	01/02/2014	08:35:00	0	3	00:05:33	00:05:38		Explore	0	0	0	0	0	0	0	0	0	0	0	0	0	1	Banana	0		0	3	AF2T3	NA	AF2	T3	AF2T3	M	SA	AD	NA	NA	NA	NA	NA	NA
AF2	AF2T14	01/02/2014	08:35:00	0	3	00:05:35	00:05:37		Explore	0	0	0	0	0	0	0	0	0	0	0	0	0	1	Apple	0		0	1	AF2T14	NA	AF2	T14	AF2T14	M	AD	AD	NA	NA	NA	NA	NA	NA
AF2	AF2T2	01/02/2014	08:35:00	0	3	00:05:36	00:05:38		Explore	0	0	0	0	0	0	0	0	0	0	0	0	0	1	Apple	0		0	1	AF2T2	NA	AF2	T2	AF2T2	F	JU	SA	NA	NA	NA	NA	NA	NA
AF2	AF2T14	01/02/2014	08:35:00	0	3	00:05:37	00:05:38		Explore	0	0	0	0	0	0	0	0	0	0	0	0	0	1	Mealworm	0		0	0	AF2T14	NA	AF2	T14	AF2T14	M	AD	AD	NA	NA	NA	NA	NA	NA
AF2	AF2T13	01/02/2014	08:35:00	0	3	00:05:38	00:05:41		Explore	0	0	0	0	0	0	0	0	0	0	0	0	0	1	Cricket	0		0	0	AF2T13	NA	AF2	T13	AF2T13	M	JU	SA	NA	NA	NA	NA	NA	NA
AF2	AF2T14	01/02/2014	08:35:00	0	3	00:05:38	00:05:50		Explore	0	0	0	0	0	0	0	0	0	0	0	0	0	1	Banana	0		0	3	AF2T14	NA	AF2	T14	AF2T14	M	AD	AD	NA	NA	NA	NA	NA	NA
AF2	AF2T3	01/02/2014	08:35:00	0	3	00:05:38	00:05:41		Eat	0	0	0	0	0	0	0	0	0	0	0	0	0	0	Banana	1		0	3	AF2T3	NA	AF2	T3	AF2T3	M	SA	AD	NA	NA	NA	NA	NA	NA
AF2	AF2T2	01/02/2014	08:35:00	0	3	00:05:39	00:05:41		Food Transfer	AF2T3	1	1	0	2	1	0	0	AF2T2	1	0	0	0	0	Banana	0		4	4	AF2T2	AF2T3	AF2	T2	AF2T2	F	JU	SA	AF2	T3	AF2T3	M	SA	AD
AF2	AF2T2	01/02/2014	08:35:00	0	3	00:05:41	00:05:51		Explore	0	0	0	0	0	0	0	0	0	0	0	0	0	1	Banana	0		0	4	AF2T2	NA	AF2	T2	AF2T2	F	JU	SA	NA	NA	NA	NA	NA	NA
AF2	AF2T13	01/02/2014	08:35:00	0	3	00:05:42	00:05:50		Explore	0	0	0	0	0	0	0	0	0	0	0	0	0	1	Banana	0		0	2	AF2T13	NA	AF2	T13	AF2T13	M	JU	SA	NA	NA	NA	NA	NA	NA
AF2	AF2T3	01/02/2014	08:35:00	0	3	00:05:43	00:05:50		Explore	0	0	0	0	0	0	0	0	0	0	0	0	0	1	Banana	0		0	4	AF2T3	NA	AF2	T3	AF2T3	M	SA	AD	NA	NA	NA	NA	NA	NA
AF2	AF2T13	01/02/2014	08:35:00	0	3	00:05:50	00:06:04		Eat	0	0	0	0	0	0	0	0	0	0	0	0	0	0	Banana	1		0	2	AF2T13	NA	AF2	T13	AF2T13	M	JU	SA	NA	NA	NA	NA	NA	NA
AF2	AF2T34	01/02/2014	08:35:00	0	3	00:05:56	00:06:03		Explore	0	0	0	0	0	0	0	0	0	0	0	0	0	1	Apple	0		0	12	AF2T34	NA	AF2	T34	AF2T34	F	SA	AD	NA	NA	NA	NA	NA	NA
AF2	AF2T14	01/02/2014	08:35:00	0	3	00:05:58	00:06:00		Explore	0	0	0	0	0	0	0	0	0	0	0	0	0	1	Banana	0		0	3	AF2T14	NA	AF2	T14	AF2T14	M	AD	AD	NA	NA	NA	NA	NA	NA
AF2	AF2T14	01/02/2014	08:35:00	0	3	00:06:00	00:06:04		Eat	0	0	0	0	0	0	0	0	0	0	0	0	0	0	Banana	1		0	3	AF2T14	NA	AF2	T14	AF2T14	M	AD	AD	NA	NA	NA	NA	NA	NA
AF2	AF2T3	01/02/2014	08:35:00	0	3	00:06:00	00:06:04		Explore	0	0	0	0	0	0	0	0	0	0	0	0	0	1	Banana	0		0	4	AF2T3	NA	AF2	T3	AF2T3	M	SA	AD	NA	NA	NA	NA	NA	NA
AF2	AF2T34	01/02/2014	08:35:00	0	3	00:06:03	00:06:09		Eat	0	0	0	0	0	0	0	0	0	0	0	0	1	0	Apple	1		0	12	AF2T34	NA	AF2	T34	AF2T34	F	SA	AD	NA	NA	NA	NA	NA	NA
AF2	AF2T13	01/02/2014	08:35:00	0	3	00:06:04	00:06:09		Explore	0	0	0	0	0	0	0	0	0	0	0	0	0	1	Banana	0		0	3	AF2T13	NA	AF2	T13	AF2T13	M	JU	SA	NA	NA	NA	NA	NA	NA
AF2	AF2T3	01/02/2014	08:35:00	0	3	00:06:05	00:06:09		Explore	0	0	0	0	0	0	0	0	0	0	0	0	0	1	Apple	0		0	4	AF2T3	NA	AF2	T3	AF2T3	M	SA	AD	NA	NA	NA	NA	NA	NA
AF2	AF2T14	01/02/2014	08:35:00	0	3	00:06:08	00:06:08		Eat	0	0	0	0	0	0	0	0	0	0	0	0	0	0	Banana	1		0	4	AF2T14	NA	AF2	T14	AF2T14	M	AD	AD	NA	NA	NA	NA	NA	NA
AF2	AF2T2	01/02/2014	08:35:00	0	3	00:06:08	00:06:13		Explore	0	0	0	0	0	0	0	0	0	0	0	0	0	1	Apple	0		0	1	AF2T2	NA	AF2	T2	AF2T2	F	JU	SA	NA	NA	NA	NA	NA	NA
AF2	AF2T13	01/02/2014	08:35:00	0	3	00:06:09	00:06:20		Eat	0	0	0	0	0	0	0	0	0	0	0	0	0	0	Banana	1		0	3	AF2T13	NA	AF2	T13	AF2T13	M	JU	SA	NA	NA	NA	NA	NA	NA
AF2	AF2T34	01/02/2014	08:35:00	0	3	00:06:10	00:06:12		Explore	0	0	0	0	0	0	0	0	0	0	0	0	0	1	Apple	0		0	13	AF2T34	NA	AF2	T34	AF2T34	F	SA	AD	NA	NA	NA	NA	NA	NA
AF2	AF2T3	01/02/2014	08:35:00	0	3	00:06:11	00:06:22		Explore	0	0	0	0	0	0	0	0	0	0	0	0	0	1	Grape	0		0	0	AF2T3	NA	AF2	T3	AF2T3	M	SA	AD	NA	NA	NA	NA	NA	NA
AF2	AF2T2	01/02/2014	08:35:00	0	3	00:06:13	00:06:37		Eat	0	0	0	0	0	0	0	0	0	0	0	0	1	0	Apple	1		0	1	AF2T2	NA	AF2	T2	AF2T2	F	JU	SA	NA	NA	NA	NA	NA	NA
AF2	AF2T34	01/02/2014	08:35:00	0	3	00:06:13	00:06:16		Explore	0	0	0	0	0	0	0	0	0	0	0	0	0	1	Banana	0		0	9	AF2T34	NA	AF2	T34	AF2T34	F	SA	AD	NA	NA	NA	NA	NA	NA
AF2	AF2T34	01/02/2014	08:35:00	0	3	00:06:16	00:06:21		Scrounging	0	0	0	0	0	0	0	0	0	0	0	1	0	0	Banana	1		0	9	AF2T34	NA	AF2	T34	AF2T34	F	SA	AD	NA	NA	NA	NA	NA	NA
AF2	AF2T14	01/02/2014	08:35:00	0	3	00:06:19	00:06:31		Explore	0	0	0	0	0	0	0	0	0	0	0	0	0	1	Banana	0		0	5	AF2T14	NA	AF2	T14	AF2T14	M	AD	AD	NA	NA	NA	NA	NA	NA
AF2	AF2T13	01/02/2014	08:35:00	0	3	00:06:20	00:06:25		Explore	0	0	0	0	0	0	0	0	0	0	0	0	0	1	Banana	0		0	4	AF2T13	NA	AF2	T13	AF2T13	M	JU	SA	NA	NA	NA	NA	NA	NA
AF2	AF2T34	01/02/2014	08:35:00	0	3	00:06:21	00:06:24		Explore	0	0	0	0	0	0	0	0	0	0	0	0	0	1	Banana	0		0	10	AF2T34	NA	AF2	T34	AF2T34	F	SA	AD	NA	NA	NA	NA	NA	NA
AF2	AF2T3	01/02/2014	08:35:00	0	3	00:06:22	00:06:26		Eat	0	0	0	0	0	0	0	0	0	0	0	0	1	0	Grape	1		0	0	AF2T3	NA	AF2	T3	AF2T3	M	SA	AD	NA	NA	NA	NA	NA	NA
AF2	AF2T13	01/02/2014	08:35:00	0	3	00:06:25	00:07:35		Eat	0	0	0	0	0	0	0	0	0	0	0	0	0	0	Banana	1		0	4	AF2T13	NA	AF2	T13	AF2T13	M	JU	SA	NA	NA	NA	NA	NA	NA
AF2	AF2T34	01/02/2014	08:35:00	0	3	00:06:27	00:06:39		Explore	0	0	0	0	0	0	0	0	0	0	0	0	0	1	Banana	0		0	10	AF2T34	NA	AF2	T34	AF2T34	F	SA	AD	NA	NA	NA	NA	NA	NA
AF2	AF2T12	01/02/2014	08:35:00	0	3	00:06:29	00:06:37		Explore	0	0	0	0	0	0	0	0	0	0	0	0	0	1	Apple	0		0	2	AF2T12	NA	AF2	T12	AF2T12	F	AD	AD	NA	NA	NA	NA	NA	NA
AF2	AF2T3	01/02/2014	08:35:00	0	3	00:06:29	00:06:41		Explore	0	0	0	0	0	0	0	0	0	0	0	0	0	1	Grape	0		0	1	AF2T3	NA	AF2	T3	AF2T3	M	SA	AD	NA	NA	NA	NA	NA	NA
AF2	AF2T12	01/02/2014	08:35:00	0	3	00:06:37	00:07:03		Eat	0	0	0	0	0	0	0	0	0	0	0	0	1	0	Apple	1		0	2	AF2T12	NA	AF2	T12	AF2T12	F	AD	AD	NA	NA	NA	NA	NA	NA
AF2	AF2T2	01/02/2014	08:35:00	0	3	00:06:38	00:06:39		Explore	0	0	0	0	0	0	0	0	0	0	0	0	0	1	Apple	0		0	2	AF2T2	NA	AF2	T2	AF2T2	F	JU	SA	NA	NA	NA	NA	NA	NA
AF2	AF2T2	01/02/2014	08:35:00	0	3	00:06:39	00:06:44		Food Transfer	AF2T12	1	1	0	2	1	0	0	AF2T2	1	0	0	0	0	Apple	0		3	2	AF2T2	AF2T12	AF2	T2	AF2T2	F	JU	SA	AF2	T12	AF2T12	F	AD	AD
AF2	AF2T34	01/02/2014	08:35:00	0	3	00:06:39	00:06:49		Eat	0	0	0	0	0	0	0	0	0	0	0	0	1	0	Banana	1		0	10	AF2T34	NA	AF2	T34	AF2T34	F	SA	AD	NA	NA	NA	NA	NA	NA
AF2	AF2T3	01/02/2014	08:35:00	0	3	00:06:41	00:06:41		Eat	0	0	0	0	0	0	0	0	0	0	0	0	1	0	Grape	1		0	1	AF2T3	NA	AF2	T3	AF2T3	M	SA	AD	NA	NA	NA	NA	NA	NA
AF2	AF2T2	01/02/2014	08:35:00	0	3	00:06:44	00:06:51		Explore	0	0	0	0	0	0	0	0	0	0	0	0	0	1	Banana	0		0	4	AF2T2	NA	AF2	T2	AF2T2	F	JU	SA	NA	NA	NA	NA	NA	NA
AF2	AF2T3	01/02/2014	08:35:00	0	3	00:06:47	00:07:06		Explore	0	0	0	0	0	0	0	0	0	0	0	0	0	1	Banana	0		0	4	AF2T3	NA	AF2	T3	AF2T3	M	SA	AD	NA	NA	NA	NA	NA	NA
AF2	AF2T2	01/02/2014	08:35:00	0	3	00:06:51	00:07:02		Scrounging	0	0	0	0	0	0	0	0	0	0	AF2T34	1	1	0	Banana	1		0	4	AF2T2	NA	AF2	T2	AF2T2	F	JU	SA	NA	NA	NA	NA	NA	NA
AF2	AF2T34	01/02/2014	08:35:00	0	3	00:06:51	00:06:56		Explore	0	0	0	0	0	0	0	0	0	0	0	0	0	1	Mealworm	0		0	0	AF2T34	NA	AF2	T34	AF2T34	F	SA	AD	NA	NA	NA	NA	NA	NA
AF2	AF2T34	01/02/2014	08:35:00	0	3	00:07:00	00:07:03		Explore	0	0	0	0	0	0	0	0	0	0	0	0	0	1	Apple	0		0	13	AF2T34	NA	AF2	T34	AF2T34	F	SA	AD	NA	NA	NA	NA	NA	NA
AF2	AF2T2	01/02/2014	08:35:00	0	3	00:07:02	00:07:08		Explore	0	0	0	0	0	0	0	0	0	0	0	0	0	1	Banana	0		0	5	AF2T2	NA	AF2	T2	AF2T2	F	JU	SA	NA	NA	NA	NA	NA	NA
AF2	AF2T24	01/02/2014	08:35:00	0	3	00:07:02	00:07:05		Explore	0	0	0	0	0	0	0	0	0	0	0	0	0	1	Apple	0		0	4	AF2T24	NA	AF2	T24	AF2T24	M	AD	AD	NA	NA	NA	NA	NA	NA
AF2	AF2T12	01/02/2014	08:35:00	0	3	00:07:03	00:07:05		Explore	0	0	0	0	0	0	0	0	0	0	0	0	0	1	Apple	0		0	3	AF2T12	NA	AF2	T12	AF2T12	F	AD	AD	NA	NA	NA	NA	NA	NA
AF2	AF2T34	01/02/2014	08:35:00	0	3	00:07:03	00:07:14		Eat	0	0	0	0	0	0	0	0	0	0	0	0	1	0	Apple	1		0	13	AF2T34	NA	AF2	T34	AF2T34	F	SA	AD	NA	NA	NA	NA	NA	NA
AF2	AF2T12	01/02/2014	08:35:00	0	3	00:07:05	00:07:17		Eat	0	0	0	0	0	0	0	0	0	0	0	0	0	0	Apple	1		0	3	AF2T12	NA	AF2	T12	AF2T12	F	AD	AD	NA	NA	NA	NA	NA	NA
AF2	AF2T24	01/02/2014	08:35:00	0	3	00:07:05	00:07:10		Scrounging	0	0	0	0	0	0	0	0	0	0	0	1	3	0	Apple	1		0	4	AF2T24	NA	AF2	T24	AF2T24	M	AD	AD	NA	NA	NA	NA	NA	NA
AF2	AF2T3	01/02/2014	08:35:00	0	3	00:07:07	00:07:09		Explore	0	0	0	0	0	0	0	0	0	0	0	0	0	1	Apple	0		0	4	AF2T3	NA	AF2	T3	AF2T3	M	SA	AD	NA	NA	NA	NA	NA	NA
AF2	AF2T2	01/02/2014	08:35:00	0	3	00:07:08	00:07:16		Explore	0	0	0	0	0	0	0	0	0	0	0	0	0	1	Grape	0		0	0	AF2T2	NA	AF2	T2	AF2T2	F	JU	SA	NA	NA	NA	NA	NA	NA
AF2	AF2T3	01/02/2014	08:35:00	0	3	00:07:09	00:07:13		Scrounging	0	0	0	0	0	0	0	0	0	0	0	1	3	0	Apple	1		0	4	AF2T3	NA	AF2	T3	AF2T3	M	SA	AD	NA	NA	NA	NA	NA	NA
AF2	AF2T3	01/02/2014	08:35:00	0	3	00:07:14	00:07:40		Explore	0	0	0	0	0	0	0	0	0	0	0	0	0	1	Banana	0		0	4	AF2T3	NA	AF2	T3	AF2T3	M	SA	AD	NA	NA	NA	NA	NA	NA
AF2	AF2T2	01/02/2014	08:35:00	0	3	00:07:17	00:07:21		Explore	0	0	0	0	0	0	0	0	0	0	0	0	0	1	Apple	0		0	2	AF2T2	NA	AF2	T2	AF2T2	F	JU	SA	NA	NA	NA	NA	NA	NA
AF2	AF2T34	01/02/2014	08:35:00	0	3	00:07:18	00:07:22		Scrounging	0	0	0	0	0	0	0	0	0	0	0	1	1	0	Apple	1		0	14	AF2T34	NA	AF2	T34	AF2T34	F	SA	AD	NA	NA	NA	NA	NA	NA
AF2	AF2T12	01/02/2014	08:35:00	0	3	00:07:19	00:07:21		Explore	0	0	0	0	0	0	0	0	0	0	0	0	0	1	Banana	0		0	2	AF2T12	NA	AF2	T12	AF2T12	F	AD	AD	NA	NA	NA	NA	NA	NA
AF2	AF2T2	01/02/2014	08:35:00	0	3	00:07:21	00:07:33		Eat	0	0	0	0	0	0	0	0	0	0	0	0	1	0	Apple	1		0	2	AF2T2	NA	AF2	T2	AF2T2	F	JU	SA	NA	NA	NA	NA	NA	NA
AF2	AF2T12	01/02/2014	08:35:00	0	3	00:07:23	00:07:25		Scrounging	0	0	0	0	0	0	0	0	0	0	AF2T34	1	0	0	Apple	1		0	4	AF2T12	NA	AF2	T12	AF2T12	F	AD	AD	NA	NA	NA	NA	NA	NA
AF2	AF2T34	01/02/2014	08:35:00	0	3	00:07:24	00:07:41		Eat	0	0	0	0	0	0	0	0	0	0	0	0	3	0	Apple	1		0	15	AF2T34	NA	AF2	T34	AF2T34	F	SA	AD	NA	NA	NA	NA	NA	NA
AF2	AF2T12	01/02/2014	08:35:00	0	3	00:07:25	00:07:28		Explore	0	0	0	0	0	0	0	0	0	0	0	0	0	1	Grape	0		0	0	AF2T12	NA	AF2	T12	AF2T12	F	AD	AD	NA	NA	NA	NA	NA	NA
AF2	AF2T2	01/02/2014	08:35:00	0	3	00:07:33	00:07:41		Explore	0	0	0	0	0	0	0	0	0	0	0	0	0	1	Apple	0		0	3	AF2T2	NA	AF2	T2	AF2T2	F	JU	SA	NA	NA	NA	NA	NA	NA
AF2	AF2T13	01/02/2014	08:35:00	0	3	00:07:35	00:07:53		Scrounging	0	0	0	0	0	0	0	0	0	0	0	1	1	0	Banana	1		0	5	AF2T13	NA	AF2	T13	AF2T13	M	JU	SA	NA	NA	NA	NA	NA	NA
AF2	AF2T3	01/02/2014	08:35:00	0	3	00:07:40	00:07:43		Scrounging	0	0	0	0	0	0	0	0	0	0	0	1	0	0	Banana	1		0	4	AF2T3	NA	AF2	T3	AF2T3	M	SA	AD	NA	NA	NA	NA	NA	NA
AF2	AF2T2	01/02/2014	08:35:00	0	3	00:07:41	00:08:58		Eat	0	0	0	0	0	0	0	0	0	0	0	0	0	0	Apple	1		0	3	AF2T2	NA	AF2	T2	AF2T2	F	JU	SA	NA	NA	NA	NA	NA	NA
AF2	AF2T3	01/02/2014	08:35:00	0	3	00:07:45	00:07:47		Scrounging	0	0	0	0	0	0	0	0	0	0	0	1	0	0	Apple	1		0	5	AF2T3	NA	AF2	T3	AF2T3	M	SA	AD	NA	NA	NA	NA	NA	NA
AF2	AF2T3	01/02/2014	08:35:00	0	3	00:07:52	00:07:54		Explore	0	0	0	0	0	0	0	0	0	0	0	0	0	1	Cricket	0		0	0	AF2T3	NA	AF2	T3	AF2T3	M	SA	AD	NA	NA	NA	NA	NA	NA
AF2	AF2T3	01/02/2014	08:35:00	0	3	00:08:13	00:08:15		Explore	0	0	0	0	0	0	0	0	0	0	0	0	0	1	Grape	0		0	2	AF2T3	NA	AF2	T3	AF2T3	M	SA	AD	NA	NA	NA	NA	NA	NA
AF2	AF2T3	01/02/2014	08:35:00	0	3	00:08:15	00:08:20		Explore	0	0	0	0	0	0	0	0	0	0	0	0	0	1	Grape	0		0	2	AF2T3	NA	AF2	T3	AF2T3	M	SA	AD	NA	NA	NA	NA	NA	NA
AF2	AF2T3	01/02/2014	08:35:00	0	3	00:08:21	00:08:28		Explore	0	0	0	0	0	0	0	0	0	0	0	0	0	1	Banana	0		0	5	AF2T3	NA	AF2	T3	AF2T3	M	SA	AD	NA	NA	NA	NA	NA	NA
AF2	AF2T13	01/02/2014	08:35:00	0	3	00:08:23	00:08:30		Explore	0	0	0	0	0	0	0	0	0	0	0	0	0	1	Mealworm	0		0	0	AF2T13	NA	AF2	T13	AF2T13	M	JU	SA	NA	NA	NA	NA	NA	NA
AF2	AF2T13	01/02/2014	08:35:00	0	3	00:08:30	00:08:35		Explore	0	0	0	0	0	0	0	0	0	0	0	0	0	1	Banana	0		0	6	AF2T13	NA	AF2	T13	AF2T13	M	JU	SA	NA	NA	NA	NA	NA	NA
AF2	AF2T3	01/02/2014	08:35:00	0	3	00:08:31	00:08:40		Explore	0	0	0	0	0	0	0	0	0	0	0	0	0	1	Banana	0		0	5	AF2T3	NA	AF2	T3	AF2T3	M	SA	AD	NA	NA	NA	NA	NA	NA
AF2	AF2T13	01/02/2014	08:35:00	0	3	00:08:39	00:08:45		Scrounging	0	0	0	0	0	0	0	0	0	0	0	1	3	0	Banana	1		0	6	AF2T13	NA	AF2	T13	AF2T13	M	JU	SA	NA	NA	NA	NA	NA	NA
AF2	AF2T3	01/02/2014	08:35:00	0	3	00:08:45	00:08:48		Explore	0	0	0	0	0	0	0	0	0	0	0	0	0	1	Banana	0		0	5	AF2T3	NA	AF2	T3	AF2T3	M	SA	AD	NA	NA	NA	NA	NA	NA
AF2	AF2T2	01/02/2014	08:35:00	0	3	00:08:46	00:08:49		Explore	0	0	0	0	0	0	0	0	0	0	0	0	0	1	Cricket	0		0	0	AF2T2	NA	AF2	T2	AF2T2	F	JU	SA	NA	NA	NA	NA	NA	NA
AF2	AF2T3	01/02/2014	08:35:00	0	3	00:08:48	00:09:16		Scrounging	0	0	0	0	0	0	0	0	0	0	0	1	0	0	Banana	1		0	5	AF2T3	NA	AF2	T3	AF2T3	M	SA	AD	NA	NA	NA	NA	NA	NA
AF2	AF2T2	01/02/2014	08:35:00	0	3	00:08:55	00:08:59		Explore	0	0	0	0	0	0	0	0	0	0	0	0	0	1	Cricket	0		0	0	AF2T2	NA	AF2	T2	AF2T2	F	JU	SA	NA	NA	NA	NA	NA	NA
AF2	AF2T2	01/02/2014	08:35:00	0	3	00:09:02	00:09:03		Explore	0	0	0	0	0	0	0	0	0	0	0	0	0	1	Cricket	0		0	0	AF2T2	NA	AF2	T2	AF2T2	F	JU	SA	NA	NA	NA	NA	NA	NA
AF2	AF2T3	01/02/2014	08:35:00	1	3	00:00:50	00:00:52		Explore	0	0	0	0	0	0	0	0	0	0	0	0	0	1	Grape	0		0	2	AF2T3	NA	AF2	T3	AF2T3	M	SA	AD	NA	NA	NA	NA	NA	NA
Super	SuperT3	01/02/2014	08:35:00	1	3	00:00:51	00:00:55		Explore	0	0	0	0	0	0	0	0	0	0	0	0	0	1	Banana	0		0	0	SuperT3	NA	Super	T3	SuperT3	F	SA	AD	NA	NA	NA	NA	NA	NA
AF2	AF2T3	01/02/2014	08:35:00	1	3	00:00:53	00:00:59		Explore	0	0	0	0	0	0	0	0	0	0	0	0	0	1	Grape	0		0	2	AF2T3	NA	AF2	T3	AF2T3	M	SA	AD	NA	NA	NA	NA	NA	NA
Super	SuperT3	01/02/2014	08:35:00	1	3	00:00:55	00:01:46		Explore	0	0	0	0	0	0	0	0	0	0	0	0	0	1	Grape	0		0	0	SuperT3	NA	Super	T3	SuperT3	F	SA	AD	NA	NA	NA	NA	NA	NA
AF2	AF2T3	01/02/2014	08:35:00	1	3	00:00:59	00:01:06	Taken	Eat	0	0	0	0	0	0	0	0	0	0	0	0	2	0	Grape	1	AF2T13	0	2	AF2T3	NA	AF2	T3	AF2T3	M	SA	AD	NA	NA	NA	NA	NA	NA
AF2	AF2T13	01/02/2014	08:35:00	1	3	00:01:06	00:01:13	Unknown	Social Eating	AF2T3	0	1	0	1	0	1	1	AF2T3	1	0	0	3	0	Grape	1		3	0	AF2T13	AF2T3	AF2	T13	AF2T13	M	JU	SA	AF2	T3	AF2T3	M	SA	AD
AF2	AF2T3	01/02/2014	08:35:00	1	3	00:01:09	00:01:33	Taken	Eat	0	0	0	0	0	0	0	0	0	0	0	0	2	0	Grape	1	AF2T2	0	3	AF2T3	NA	AF2	T3	AF2T3	M	SA	AD	NA	NA	NA	NA	NA	NA
AF2	AF2T13	01/02/2014	08:35:00	1	3	00:01:13	00:01:24		Explore	0	0	0	0	0	0	0	0	0	0	0	0	0	1	Grape	0		0	1	AF2T13	NA	AF2	T13	AF2T13	M	JU	SA	NA	NA	NA	NA	NA	NA
AF2	AF2T34	01/02/2014	08:35:00	1	3	00:01:19	00:01:24		Explore	0	0	0	0	0	0	0	0	0	0	0	0	0	1	Grape	0		0	0	AF2T34	NA	AF2	T34	AF2T34	F	SA	AD	NA	NA	NA	NA	NA	NA
AF2	AF2T2	01/02/2014	08:35:00	1	3	00:01:20	00:01:26		Explore	0	0	0	0	0	0	0	0	0	0	0	0	0	1	Banana	0		0	5	AF2T2	NA	AF2	T2	AF2T2	F	JU	SA	NA	NA	NA	NA	NA	NA
AF2	AF2T13	01/02/2014	08:35:00	1	3	00:01:24	00:02:35	Off View	Scrounging	0	0	0	0	0	0	0	0	0	0	0	1	3	0	Grape	1		0	1	AF2T13	NA	AF2	T13	AF2T13	M	JU	SA	NA	NA	NA	NA	NA	NA
AF2	AF2T34	01/02/2014	08:35:00	1	3	00:01:24	00:02:05	Finished	Eat	0	0	0	0	0	0	0	0	0	0	0	0	0	0	Grape	1		0	0	AF2T34	NA	AF2	T34	AF2T34	F	SA	AD	NA	NA	NA	NA	NA	NA
AF2	AF2T2	01/02/2014	08:35:00	1	3	00:01:27	00:01:31		Food Transfer	AF2T13	0	1	0	2	1	0	0	AF2T2	1	0	0	0	0	Grape	0		2	0	AF2T2	AF2T13	AF2	T2	AF2T2	F	JU	SA	AF2	T13	AF2T13	M	JU	SA
AF2	AF2T2	01/02/2014	08:35:00	1	3	00:01:33	00:01:45	Drop	Social Eating	AF2T3	1	1	0	0	0	1	0	AF2T2	1	0	0	1	0	Grape	1		4	0	AF2T2	AF2T3	AF2	T2	AF2T2	F	JU	SA	AF2	T3	AF2T3	M	SA	AD
AF2	AF2T3	01/02/2014	08:35:00	1	3	00:01:39	00:02:14	Taken	Eat	0	0	0	0	0	0	0	0	0	0	0	0	2	0	Grape	1	SuperT3	0	4	AF2T3	NA	AF2	T3	AF2T3	M	SA	AD	NA	NA	NA	NA	NA	NA
AF2	AF2T34	01/02/2014	08:35:00	1	3	00:02:05	00:02:11		Explore	0	0	0	0	0	0	0	0	0	0	0	0	0	1	Grape	0		0	1	AF2T34	NA	AF2	T34	AF2T34	F	SA	AD	NA	NA	NA	NA	NA	NA
AF2	AF2T34	01/02/2014	08:35:00	1	3	00:02:11	00:02:40	Taken	Eat	0	0	0	0	0	0	0	0	0	0	0	0	2	0	Grape	1	AF2T2	0	1	AF2T34	NA	AF2	T34	AF2T34	F	SA	AD	NA	NA	NA	NA	NA	NA
Super	SuperT3	01/02/2014	08:35:00	1	3	00:02:14	00:02:17	Drop	Social Eating	AF2T3	1	1	0	2	1	1	0	SuperT3	1	0	0	1	0	Grape	1		0	0	SuperT3	AF2T3	Super	T3	SuperT3	F	SA	AD	AF2	T3	AF2T3	M	SA	AD
AF2	AF2T2	01/02/2014	08:35:00	1	3	00:02:16	00:02:20		Explore	0	0	0	0	0	0	0	0	0	0	0	0	0	1	Mealworm	0		0	0	AF2T2	NA	AF2	T2	AF2T2	F	JU	SA	NA	NA	NA	NA	NA	NA
AF2	AF2T2	01/02/2014	08:35:00	1	3	00:02:20	00:02:26		Explore	0	0	0	0	0	0	0	0	0	0	0	0	0	1	Banana	0		0	5	AF2T2	NA	AF2	T2	AF2T2	F	JU	SA	NA	NA	NA	NA	NA	NA
AF2	AF2T2	01/02/2014	08:35:00	1	3	00:02:22	00:02:27		Explore	0	0	0	0	0	0	0	0	0	0	0	0	0	1	Cricket	0		0	0	AF2T2	NA	AF2	T2	AF2T2	F	JU	SA	NA	NA	NA	NA	NA	NA
AF2	AF2T2	01/02/2014	08:35:00	1	3	00:02:27	00:02:32		Explore	0	0	0	0	0	0	0	0	0	0	0	0	0	1	Grape	0		0	1	AF2T2	NA	AF2	T2	AF2T2	F	JU	SA	NA	NA	NA	NA	NA	NA
Super	SuperT3	01/02/2014	08:35:00	1	3	00:02:27	00:02:35		Explore	0	0	0	0	0	0	0	0	0	0	0	0	0	1	Banana	0		0	0	SuperT3	NA	Super	T3	SuperT3	F	SA	AD	NA	NA	NA	NA	NA	NA
AF2	AF2T2	01/02/2014	08:35:00	1	3	00:02:28	00:02:31		Explore	0	0	0	0	0	0	0	0	0	0	0	0	0	1	Grape	0		0	1	AF2T2	NA	AF2	T2	AF2T2	F	JU	SA	NA	NA	NA	NA	NA	NA
AF2	AF2T3	01/02/2014	08:35:00	1	3	00:02:31	00:02:36	Drop	Eat	0	0	0	0	0	0	0	0	0	0	0	0	1	0	Grape	1		0	5	AF2T3	NA	AF2	T3	AF2T3	M	SA	AD	NA	NA	NA	NA	NA	NA
AF2	AF2T2	01/02/2014	08:35:00	1	3	00:02:32	00:02:35		Food Transfer	AF2T3	1	1	0	2	1	0	0	AF2T2	1	0	0	0	0	Grape	0		6	1	AF2T2	AF2T3	AF2	T2	AF2T2	F	JU	SA	AF2	T3	AF2T3	M	SA	AD
Super	SuperT3	01/02/2014	08:35:00	1	3	00:02:40	00:02:41		Explore	0	0	0	0	0	0	0	0	0	0	0	0	0	1	Banana	0		0	0	SuperT3	NA	Super	T3	SuperT3	F	SA	AD	NA	NA	NA	NA	NA	NA
AF2	AF2T2	01/02/2014	08:35:00	1	3	00:02:42	00:03:18	Drop	Social Eating	AF2T34	1	1	1	2	1	0	0	AF2T2	1	0	0	1	0	Grape	1		2	1	AF2T2	AF2T34	AF2	T2	AF2T2	F	JU	SA	AF2	T34	AF2T34	F	SA	AD
AF2	AF2T34	01/02/2014	08:35:00	1	3	00:02:51	00:02:54		Explore	0	0	0	0	0	0	0	0	0	0	0	0	0	1	Grape	0		0	2	AF2T34	NA	AF2	T34	AF2T34	F	SA	AD	NA	NA	NA	NA	NA	NA
AF2	AF2T34	01/02/2014	08:35:00	1	3	00:02:54	00:03:06	Drop	Eat	0	0	0	0	0	0	0	0	0	0	0	0	1	0	Grape	1		0	2	AF2T34	NA	AF2	T34	AF2T34	F	SA	AD	NA	NA	NA	NA	NA	NA
AF2	AF2T3	01/02/2014	08:35:00	1	3	00:02:58	00:03:00		Explore	0	0	0	0	0	0	0	0	0	0	0	0	0	1	Grape	0		0	6	AF2T3	NA	AF2	T3	AF2T3	M	SA	AD	NA	NA	NA	NA	NA	NA
AF2	AF2T3	01/02/2014	08:35:00	1	3	00:03:00	00:03:05	Drop	Eat	0	0	0	0	0	0	0	0	0	0	0	0	1	0	Grape	1		0	6	AF2T3	NA	AF2	T3	AF2T3	M	SA	AD	NA	NA	NA	NA	NA	NA
AF2	AF2T34	01/02/2014	08:35:00	1	3	00:03:06	00:03:19		Explore	0	0	0	0	0	0	0	0	0	0	0	0	0	1	Grape	0		0	3	AF2T34	NA	AF2	T34	AF2T34	F	SA	AD	NA	NA	NA	NA	NA	NA
AF2	AF2T3	01/02/2014	08:35:00	1	3	00:03:11	00:03:13		Explore	0	0	0	0	0	0	0	0	0	0	0	0	0	1	Grape	0		0	7	AF2T3	NA	AF2	T3	AF2T3	M	SA	AD	NA	NA	NA	NA	NA	NA
AF2	AF2T3	01/02/2014	08:35:00	1	3	00:03:13	00:03:21	Give	Eat	0	0	0	0	0	0	0	0	0	0	0	0	2	0	Grape	1	AF2T2	0	7	AF2T3	NA	AF2	T3	AF2T3	M	SA	AD	NA	NA	NA	NA	NA	NA
Super	SuperT3	01/02/2014	08:35:00	1	3	00:03:16	00:03:18		Explore	0	0	0	0	0	0	0	0	0	0	0	0	0	1	Mealworm	0		0	0	SuperT3	NA	Super	T3	SuperT3	F	SA	AD	NA	NA	NA	NA	NA	NA
AF2	AF2T34	01/02/2014	08:35:00	1	3	00:03:19	00:03:44	Drop	Eat	0	0	0	0	0	0	0	0	0	0	0	0	1	0	Grape	1		0	3	AF2T34	NA	AF2	T34	AF2T34	F	SA	AD	NA	NA	NA	NA	NA	NA
AF2	AF2T2	01/02/2014	08:35:00	1	3	00:03:21	00:03:35	Finished	Social Eating	AF2T3	1	1	0	1	0	1	0	AF2T2	1	0	0	0	0	Grape	1		8	2	AF2T2	AF2T3	AF2	T2	AF2T2	F	JU	SA	AF2	T3	AF2T3	M	SA	AD
Super	SuperT3	01/02/2014	08:35:00	1	3	00:03:29	00:03:36		Food Transfer	AF2T2	1	1	0	2	1	0	0	SuperT3	1	0	0	0	0	Grape	0		0	1	SuperT3	AF2T2	Super	T3	SuperT3	F	SA	AD	AF2	T2	AF2T2	F	JU	SA
AF2	AF2T2	01/02/2014	08:35:00	1	3	00:03:36	00:03:43		Explore	0	0	0	0	0	0	0	0	0	0	0	0	0	1	Grape	0		0	3	AF2T2	NA	AF2	T2	AF2T2	F	JU	SA	NA	NA	NA	NA	NA	NA
AF2	AF2T3	01/02/2014	08:35:00	1	3	00:03:39	00:03:41		Explore	0	0	0	0	0	0	0	0	0	0	0	0	0	1	Grape	0		0	8	AF2T3	NA	AF2	T3	AF2T3	M	SA	AD	NA	NA	NA	NA	NA	NA
AF2	AF2T3	01/02/2014	08:35:00	1	3	00:03:41	00:03:44	Drop	Eat	0	0	0	0	0	0	0	0	0	0	0	0	1	0	Grape	1		0	8	AF2T3	NA	AF2	T3	AF2T3	M	SA	AD	NA	NA	NA	NA	NA	NA
AF2	AF2T2	01/02/2014	08:35:00	1	3	00:03:43	00:03:44		Food Transfer	AF2T34	0	1	0	0	0	0	0	AF2T2	1	0	0	0	0	Grape	0		4	3	AF2T2	AF2T34	AF2	T2	AF2T2	F	JU	SA	AF2	T34	AF2T34	F	SA	AD
AF2	AF2T34	01/02/2014	08:35:00	1	3	00:03:44	00:03:44		Explore	0	0	0	0	0	0	0	0	0	0	0	0	0	1	Grape	0		0	4	AF2T34	NA	AF2	T34	AF2T34	F	SA	AD	NA	NA	NA	NA	NA	NA
Super	SuperT3	01/02/2014	08:35:00	1	3	00:03:44	00:03:45		Explore	0	0	0	0	0	0	0	0	0	0	0	0	0	1	Cricket	0		0	0	SuperT3	NA	Super	T3	SuperT3	F	SA	AD	NA	NA	NA	NA	NA	NA
AF2	AF2T2	01/02/2014	08:35:00	1	3	00:03:46	00:03:53	Drop	Scrounging	0	0	0	0	0	0	0	0	0	0	AF2T34	1	1	0	Grape	1		0	3	AF2T2	NA	AF2	T2	AF2T2	F	JU	SA	NA	NA	NA	NA	NA	NA
AF2	AF2T3	01/02/2014	08:35:00	1	3	00:03:46	00:03:49		Explore	0	0	0	0	0	0	0	0	0	0	0	0	0	1	Grape	0		0	9	AF2T3	NA	AF2	T3	AF2T3	M	SA	AD	NA	NA	NA	NA	NA	NA
Super	SuperT3	01/02/2014	08:35:00	1	3	00:03:47	00:04:21		Explore	0	0	0	0	0	0	0	0	0	0	0	0	0	1	Grape	0		0	1	SuperT3	NA	Super	T3	SuperT3	F	SA	AD	NA	NA	NA	NA	NA	NA
AF2	AF2T34	01/02/2014	08:35:00	1	3	00:03:49	00:03:52	Finished	Eat	0	0	0	0	0	0	0	0	0	0	0	0	0	0	Grape	1		0	4	AF2T34	NA	AF2	T34	AF2T34	F	SA	AD	NA	NA	NA	NA	NA	NA
AF2	AF2T34	01/02/2014	08:35:00	1	3	00:03:52	00:04:02		Explore	0	0	0	0	0	0	0	0	0	0	0	0	0	1	Grape	0		0	5	AF2T34	NA	AF2	T34	AF2T34	F	SA	AD	NA	NA	NA	NA	NA	NA
AF2	AF2T3	01/02/2014	08:35:00	1	3	00:03:55	00:03:58	Taken	Eat	0	0	0	0	0	0	0	0	0	0	0	0	2	0	Grape	1	AF2T2	0	9	AF2T3	NA	AF2	T3	AF2T3	M	SA	AD	NA	NA	NA	NA	NA	NA
AF2	AF2T2	01/02/2014	08:35:00	1	3	00:03:59	00:04:04	Drop	Social Eating	AF2T3	1	1	0	2	1	1	0	AF2T2	1	0	0	1	0	Grape	1		10	4	AF2T2	AF2T3	AF2	T2	AF2T2	F	JU	SA	AF2	T3	AF2T3	M	SA	AD
AF2	AF2T3	01/02/2014	08:35:00	1	3	00:04:02	00:04:19		Explore	0	0	0	0	0	0	0	0	0	0	0	0	0	1	Grape	0		0	10	AF2T3	NA	AF2	T3	AF2T3	M	SA	AD	NA	NA	NA	NA	NA	NA
AF2	AF2T34	01/02/2014	08:35:00	1	3	00:04:02	00:04:09	Drop	Eat	0	0	0	0	0	0	0	0	0	0	0	0	1	0	Grape	1		0	5	AF2T34	NA	AF2	T34	AF2T34	F	SA	AD	NA	NA	NA	NA	NA	NA
AF2	AF2T2	01/02/2014	08:35:00	1	3	00:04:06	00:04:08		Food Transfer	AF2T34	0	1	0	0	0	0	0	AF2T2	1	0	0	0	0	Grape	0		6	5	AF2T2	AF2T34	AF2	T2	AF2T2	F	JU	SA	AF2	T34	AF2T34	F	SA	AD
AF2	AF2T34	01/02/2014	08:35:00	1	3	00:04:09	00:04:18		Explore	0	0	0	0	0	0	0	0	0	0	0	0	0	1	Cricket	0		0	0	AF2T34	NA	AF2	T34	AF2T34	F	SA	AD	NA	NA	NA	NA	NA	NA
AF2	AF2T2	01/02/2014	08:35:00	1	3	00:04:11	00:04:31		Explore	0	0	0	0	0	0	0	0	0	0	0	0	0	1	Grape	0		0	5	AF2T2	NA	AF2	T2	AF2T2	F	JU	SA	NA	NA	NA	NA	NA	NA
AF2	AF2T34	01/02/2014	08:35:00	1	3	00:04:18	00:04:23		Explore	0	0	0	0	0	0	0	0	0	0	0	0	0	1	Apple	0		0	16	AF2T34	NA	AF2	T34	AF2T34	F	SA	AD	NA	NA	NA	NA	NA	NA
AF2	AF2T3	01/02/2014	08:35:00	1	3	00:04:19	00:04:25	Drop	Eat	0	0	0	0	0	0	0	0	0	0	0	0	1	0	Grape	1		0	10	AF2T3	NA	AF2	T3	AF2T3	M	SA	AD	NA	NA	NA	NA	NA	NA
AF2	AF2T4	01/02/2014	08:35:00	1	3	00:04:21	00:04:25		Explore	0	0	0	0	0	0	0	0	0	0	0	0	0	1	Apple	0		0	0	AF2T4	NA	AF2	T4	AF2T4	M	SA	AD	NA	NA	NA	NA	NA	NA
Super	SuperT3	01/02/2014	08:35:00	1	3	00:04:21	00:04:57	Finished	Eat	0	0	0	0	0	0	0	0	0	0	0	0	0	0	Grape	1		0	1	SuperT3	NA	Super	T3	SuperT3	F	SA	AD	NA	NA	NA	NA	NA	NA
AF2	AF2T34	01/02/2014	08:35:00	1	3	00:04:23	00:04:37	Finished	Eat	0	0	0	0	0	0	0	0	0	0	0	0	0	0	Apple	1	AF2T4	0	16	AF2T34	NA	AF2	T34	AF2T34	F	SA	AD	NA	NA	NA	NA	NA	NA
AF2	AF2T3	01/02/2014	08:35:00	1	3	00:04:29	00:04:53		Explore	0	0	0	0	0	0	0	0	0	0	0	0	0	1	Banana	0		0	6	AF2T3	NA	AF2	T3	AF2T3	M	SA	AD	NA	NA	NA	NA	NA	NA
AF2	AF2T4	01/02/2014	08:35:00	1	3	00:04:29	00:04:48	Taken	Social Eating	AF2T34	0	1	0	2	1	1	0	AF2T4	1	0	0	2	0	Apple	1	AF2T2	17	0	AF2T4	AF2T34	AF2	T4	AF2T4	M	SA	AD	AF2	T34	AF2T34	F	SA	AD
AF2	AF2T2	01/02/2014	08:35:00	1	3	00:04:37	00:04:41		Food Transfer	SuperT3	1	1	0	2	1	0	0	AF2T2	1	0	0	0	0	Grape	0		0	5	AF2T2	SuperT3	AF2	T2	AF2T2	F	JU	SA	Super	T3	SuperT3	F	SA	AD
AF2	AF2T34	01/02/2014	08:35:00	1	3	00:04:37	00:04:57	Finished	Eat	0	0	0	0	0	0	0	0	0	0	0	0	0	0	Apple	1		0	17	AF2T34	NA	AF2	T34	AF2T34	F	SA	AD	NA	NA	NA	NA	NA	NA
AF2	AF2T2	01/02/2014	08:35:00	1	3	00:04:43	00:04:45		Explore	0	0	0	0	0	0	0	0	0	0	0	0	0	1	Cricket	0		0	0	AF2T2	NA	AF2	T2	AF2T2	F	JU	SA	NA	NA	NA	NA	NA	NA
AF2	AF2T2	01/02/2014	08:35:00	1	3	00:04:48	00:05:00	Finished	Social Eating	AF2T4	1	1	0	0	0	1	0	AF2T2	1	0	0	0	0	Apple	1		1	4	AF2T2	AF2T4	AF2	T2	AF2T2	F	JU	SA	AF2	T4	AF2T4	M	SA	AD
AF2	AF2T4	01/02/2014	08:35:00	1	3	00:04:52	00:05:01	Taken	Eat	0	0	0	0	0	0	0	0	0	0	0	0	2	0	Apple	1	AF2T2	0	1	AF2T4	NA	AF2	T4	AF2T4	M	SA	AD	NA	NA	NA	NA	NA	NA
AF2	AF2T34	01/02/2014	08:35:00	1	3	00:04:57	00:05:12	Drop	Eat	0	0	0	0	0	0	0	0	0	0	0	0	1	0	Apple	1		0	18	AF2T34	NA	AF2	T34	AF2T34	F	SA	AD	NA	NA	NA	NA	NA	NA
AF2	AF2T2	01/02/2014	08:35:00	1	3	00:05:02	00:05:04	Off View	Social Eating	AF2T4	1	1	0	1	1	0	1	AF2T4	1	0	0	3	0	Apple	1		2	5	AF2T2	AF2T4	AF2	T2	AF2T2	F	JU	SA	AF2	T4	AF2T4	M	SA	AD
Super	SuperT3	01/02/2014	08:35:00	1	3	00:05:08	00:05:12		Food Transfer	AF2T3	1	1	0	0	0	0	0	SuperT3	1	0	0	0	0	Apple	0		0	0	SuperT3	AF2T3	Super	T3	SuperT3	F	SA	AD	AF2	T3	AF2T3	M	SA	AD
AF2	AF2T4	01/02/2014	08:35:00	1	3	00:05:10	00:05:12		Explore	0	0	0	0	0	0	0	0	0	0	0	0	0	1	Apple	0		0	2	AF2T4	NA	AF2	T4	AF2T4	M	SA	AD	NA	NA	NA	NA	NA	NA
AF2	AF2T34	01/02/2014	08:35:00	1	3	00:05:12	00:05:19		Explore	0	0	0	0	0	0	0	0	0	0	0	0	0	1	Apple	0		0	19	AF2T34	NA	AF2	T34	AF2T34	F	SA	AD	NA	NA	NA	NA	NA	NA
AF2	AF2T4	01/02/2014	08:35:00	1	3	00:05:12	00:05:29	Drop	Eat	0	0	0	0	0	0	0	0	0	0	0	0	1	0	Apple	1		0	2	AF2T4	NA	AF2	T4	AF2T4	M	SA	AD	NA	NA	NA	NA	NA	NA
Super	SuperT3	01/02/2014	08:35:00	1	3	00:05:16	00:05:21	Drop Peal	Scrounging	0	0	0	0	0	0	0	0	0	0	AF2T3	1	0	0	Apple	1		0	0	SuperT3	NA	Super	T3	SuperT3	F	SA	AD	NA	NA	NA	NA	NA	NA
AF2	AF2T3	01/02/2014	08:35:00	1	3	00:05:19	00:05:23		Explore	0	0	0	0	0	0	0	0	0	0	0	0	0	1	Mealworm	0		0	0	AF2T3	NA	AF2	T3	AF2T3	M	SA	AD	NA	NA	NA	NA	NA	NA
AF2	AF2T34	01/02/2014	08:35:00	1	3	00:05:19	00:05:21		Explore	0	0	0	0	0	0	0	0	0	0	0	0	0	1	Grape	0		0	6	AF2T34	NA	AF2	T34	AF2T34	F	SA	AD	NA	NA	NA	NA	NA	NA
AF2	AF2T34	01/02/2014	08:35:00	1	3	00:05:21	00:05:34	Give	Eat	0	0	0	0	0	0	0	0	0	0	0	0	2	0	Grape	1		0	6	AF2T34	NA	AF2	T34	AF2T34	F	SA	AD	NA	NA	NA	NA	NA	NA
Super	SuperT3	01/02/2014	08:35:00	1	3	00:05:24	00:05:25		Explore	0	0	0	0	0	0	0	0	0	0	0	0	0	1	Cricket	0		0	0	SuperT3	NA	Super	T3	SuperT3	F	SA	AD	NA	NA	NA	NA	NA	NA
Super	SuperT3	01/02/2014	08:35:00	1	3	00:05:25	00:05:31		Food Transfer	AF2T4	1	1	0	0	0	0	0	SuperT3	1	0	0	0	0	Apple	0		0	1	SuperT3	AF2T4	Super	T3	SuperT3	F	SA	AD	AF2	T4	AF2T4	M	SA	AD
AF2	AF2T4	01/02/2014	08:35:00	1	3	00:05:31	00:05:38	Give	Eat	0	0	0	0	0	0	0	0	0	0	0	0	2	0	Apple	1	AF2T2	0	3	AF2T4	NA	AF2	T4	AF2T4	M	SA	AD	NA	NA	NA	NA	NA	NA
Super	SuperT3	01/02/2014	08:35:00	1	3	00:05:31	00:05:36		Explore	0	0	0	0	0	0	0	0	0	0	0	0	0	1	Apple	0		0	1	SuperT3	NA	Super	T3	SuperT3	F	SA	AD	NA	NA	NA	NA	NA	NA
AF2	AF2T2	01/02/2014	08:35:00	1	3	00:05:35	00:05:46	Finished	Social Eating	AF2T34	1	1	0	1	0	1	1	AF2T2	1	0	0	0	0	Grape	1		7	5	AF2T2	AF2T34	AF2	T2	AF2T2	F	JU	SA	AF2	T34	AF2T34	F	SA	AD
AF2	AF2T34	01/02/2014	08:35:00	1	3	00:05:39	00:05:47		Explore	0	0	0	0	0	0	0	0	0	0	0	0	0	1	Grape	0		0	7	AF2T34	NA	AF2	T34	AF2T34	F	SA	AD	NA	NA	NA	NA	NA	NA
AF2	AF2T4	01/02/2014	08:35:00	1	3	00:05:41	00:05:47	Finished	Scrounging	0	0	0	0	0	0	0	0	0	0	0	1	0	0	Apple	1		0	4	AF2T4	NA	AF2	T4	AF2T4	M	SA	AD	NA	NA	NA	NA	NA	NA
AF2	AF2T3	01/02/2014	08:35:00	1	3	00:05:46	00:05:49	Finished	Eat	0	0	0	0	0	0	0	0	0	0	0	0	0	0	Apple	1		0	6	AF2T3	NA	AF2	T3	AF2T3	M	SA	AD	NA	NA	NA	NA	NA	NA
AF2	AF2T2	01/02/2014	08:35:00	1	3	00:05:47	00:05:50		Food Transfer	AF2T4	1	1	0	0	0	0	0	AF2T2	1	0	0	0	0	Apple	0		5	6	AF2T2	AF2T4	AF2	T2	AF2T2	F	JU	SA	AF2	T4	AF2T4	M	SA	AD
AF2	AF2T34	01/02/2014	08:35:00	1	3	00:05:47	00:05:53	Finished	Eat	0	0	0	0	0	0	0	0	0	0	0	0	0	0	Grape	1		0	7	AF2T34	NA	AF2	T34	AF2T34	F	SA	AD	NA	NA	NA	NA	NA	NA
AF2	AF2T4	01/02/2014	08:35:00	1	3	00:05:47	00:05:55	Taken	Explore	0	0	0	0	0	0	0	0	0	0	0	0	2	1	Apple	0	AF2T2	0	5	AF2T4	NA	AF2	T4	AF2T4	M	SA	AD	NA	NA	NA	NA	NA	NA
AF2	AF2T2	01/02/2014	08:35:00	1	3	00:05:52	00:05:53	Finished	Social Eating	AF2T3	1	1	1	2	1	0	0	AF2T2	1	0	0	0	0	Apple	1		7	6	AF2T2	AF2T3	AF2	T2	AF2T2	F	JU	SA	AF2	T3	AF2T3	M	SA	AD
AF2	AF2T2	01/02/2014	08:35:00	1	3	00:05:53	00:05:56		Food Transfer	AF2T4	1	1	0	2	1	0	0	AF2T2	1	0	0	0	0	Apple	0		5	7	AF2T2	AF2T4	AF2	T2	AF2T2	F	JU	SA	AF2	T4	AF2T4	M	SA	AD
AF2	AF2T34	01/02/2014	08:35:00	1	3	00:05:57	00:06:00		Explore	0	0	0	0	0	0	0	0	0	0	0	0	0	1	Grape	0		0	8	AF2T34	NA	AF2	T34	AF2T34	F	SA	AD	NA	NA	NA	NA	NA	NA
Super	SuperT3	01/02/2014	08:35:00	1	3	00:05:57	00:06:00		Explore	0	0	0	0	0	0	0	0	0	0	0	0	0	1	Grape	0		0	2	SuperT3	NA	Super	T3	SuperT3	F	SA	AD	NA	NA	NA	NA	NA	NA
Super	SuperT3	01/02/2014	08:35:00	1	3	00:06:04	00:06:08		Explore	0	0	0	0	0	0	0	0	0	0	0	0	0	1	Grape	0		0	2	SuperT3	NA	Super	T3	SuperT3	F	SA	AD	NA	NA	NA	NA	NA	NA
AF2	AF2T3	01/02/2014	08:35:00	1	3	00:06:07	00:06:14		Explore	0	0	0	0	0	0	0	0	0	0	0	0	0	1	Apple	0		0	7	AF2T3	NA	AF2	T3	AF2T3	M	SA	AD	NA	NA	NA	NA	NA	NA
AF2	AF2T4	01/02/2014	08:35:00	1	3	00:06:29	00:06:31		Explore	0	0	0	0	0	0	0	0	0	0	0	0	0	1	Grape	0		0	0	AF2T4	NA	AF2	T4	AF2T4	M	SA	AD	NA	NA	NA	NA	NA	NA
AF2	AF2T4	01/02/2014	08:35:00	1	3	00:06:31	00:06:49	Drop	Scrounging	0	0	0	0	0	0	0	0	0	0	0	1	1	0	Grape	1		0	0	AF2T4	NA	AF2	T4	AF2T4	M	SA	AD	NA	NA	NA	NA	NA	NA
AF2	AF2T13	01/02/2014	08:35:00	1	3	00:06:43	00:07:00		Explore	0	0	0	0	0	0	0	0	0	0	0	0	0	1	Banana	0		0	7	AF2T13	NA	AF2	T13	AF2T13	M	JU	SA	NA	NA	NA	NA	NA	NA
AF2	AF2T4	01/02/2014	08:35:00	1	3	00:06:43	00:07:10	Drop Peal	Scrounging	0	0	0	0	0	0	0	0	0	0	0	1	0	0	Grape	1		0	1	AF2T4	NA	AF2	T4	AF2T4	M	SA	AD	NA	NA	NA	NA	NA	NA
AF2	AF2T13	01/02/2014	08:35:00	1	3	00:07:01	00:07:05		Explore	0	0	0	0	0	0	0	0	0	0	0	0	0	1	Grape	0		0	2	AF2T13	NA	AF2	T13	AF2T13	M	JU	SA	NA	NA	NA	NA	NA	NA
AF2	AF2T13	01/02/2014	08:35:00	1	3	00:07:05	00:07:41	Finished	Eat	0	0	0	0	0	0	0	0	0	0	0	0	0	0	Grape	1		0	2	AF2T13	NA	AF2	T13	AF2T13	M	JU	SA	NA	NA	NA	NA	NA	NA
AF2	AF2T4	01/02/2014	08:35:00	1	3	00:07:10	00:07:16		Explore	0	0	0	0	0	0	0	0	0	0	0	0	0	1	Grape	0		0	2	AF2T4	NA	AF2	T4	AF2T4	M	SA	AD	NA	NA	NA	NA	NA	NA
AF2	AF2T4	01/02/2014	08:35:00	1	3	00:07:16	00:07:28	Drop Peal	Scrounging	0	0	0	0	0	0	0	0	0	0	0	1	0	0	Grape	1		0	2	AF2T4	NA	AF2	T4	AF2T4	M	SA	AD	NA	NA	NA	NA	NA	NA
AF2	AF2T4	01/02/2014	08:35:00	1	3	00:07:39	00:07:43	Drop	Scrounging	0	0	0	0	0	0	0	0	0	0	0	1	1	0	Grape	1		0	3	AF2T4	NA	AF2	T4	AF2T4	M	SA	AD	NA	NA	NA	NA	NA	NA
AF2	AF2T13	01/02/2014	08:35:00	1	3	00:07:40	00:08:06	Finished	Eat	0	0	0	0	0	0	0	0	0	0	0	0	0	0	Apple	1		0	0	AF2T13	NA	AF2	T13	AF2T13	M	JU	SA	NA	NA	NA	NA	NA	NA
AF2	AF2T13	01/02/2014	08:35:00	1	3	00:07:42	00:07:46		Explore	0	0	0	0	0	0	0	0	0	0	0	0	0	1	Apple	0		0	1	AF2T13	NA	AF2	T13	AF2T13	M	JU	SA	NA	NA	NA	NA	NA	NA
AF2	AF2T4	01/02/2014	08:35:00	1	3	00:07:44	00:07:46		Explore	0	0	0	0	0	0	0	0	0	0	0	0	0	1	Grape	0		0	4	AF2T4	NA	AF2	T4	AF2T4	M	SA	AD	NA	NA	NA	NA	NA	NA
AF2	AF2T4	01/02/2014	08:35:00	1	3	00:07:46	00:08:08	Taken	Scrounging	0	0	0	0	0	0	0	0	0	0	0	1	2	0	Grape	1	AF2T2	0	4	AF2T4	NA	AF2	T4	AF2T4	M	SA	AD	NA	NA	NA	NA	NA	NA
AF2	AF2T2	01/02/2014	08:35:00	1	3	00:08:04	00:08:05		Explore	0	0	0	0	0	0	0	0	0	0	0	0	0	1	Apple	0		0	7	AF2T2	NA	AF2	T2	AF2T2	F	JU	SA	NA	NA	NA	NA	NA	NA
AF2	AF2T2	01/02/2014	08:35:00	1	3	00:08:07	00:08:09	Drop	Social Eating	AF2T3	1	1	0	2	1	1	0	AF2T2	1	0	0	1	0	Apple	1		7	7	AF2T2	AF2T3	AF2	T2	AF2T2	F	JU	SA	AF2	T3	AF2T3	M	SA	AD
AF2	AF2T13	01/02/2014	08:35:00	1	3	00:08:09	00:08:10		Explore	0	0	0	0	0	0	0	0	0	0	0	0	0	1	Apple	0		0	1	AF2T13	NA	AF2	T13	AF2T13	M	JU	SA	NA	NA	NA	NA	NA	NA
AF2	AF2T13	01/02/2014	08:35:00	1	3	00:08:10	00:08:31	Off View	Scrounging	0	0	0	0	0	0	0	0	0	0	0	1	3	0	Apple	1		0	1	AF2T13	NA	AF2	T13	AF2T13	M	JU	SA	NA	NA	NA	NA	NA	NA
AF2	AF2T2	01/02/2014	08:35:00	1	3	00:08:12	00:08:14	Drop	Scrounging	0	0	0	0	0	0	0	0	0	0	AF2T2	1	1	0	Apple	1		0	8	AF2T2	NA	AF2	T2	AF2T2	F	JU	SA	NA	NA	NA	NA	NA	NA
AF2	AF2T2	01/02/2014	08:35:00	1	3	00:08:14	00:08:18		Explore	0	0	0	0	0	0	0	0	0	0	0	0	0	1	Apple	0		0	9	AF2T2	NA	AF2	T2	AF2T2	F	JU	SA	NA	NA	NA	NA	NA	NA
AF2	AF2T4	01/02/2014	08:35:00	1	3	00:08:15	00:08:17		Explore	0	0	0	0	0	0	0	0	0	0	0	0	0	1	Grape	0		0	5	AF2T4	NA	AF2	T4	AF2T4	M	SA	AD	NA	NA	NA	NA	NA	NA
AF2	AF2T2	01/02/2014	08:35:00	1	3	00:08:18	00:08:20		Food Transfer	AF2T13	0	1	0	0	0	0	0	AF2T2	1	0	0	0	0	Apple	0		2	9	AF2T2	AF2T13	AF2	T2	AF2T2	F	JU	SA	AF2	T13	AF2T13	M	JU	SA
AF2	AF2T4	01/02/2014	08:35:00	1	3	00:08:19	00:08:22		Explore	0	0	0	0	0	0	0	0	0	0	0	0	0	1	Banana	0		0	2	AF2T4	NA	AF2	T4	AF2T4	M	SA	AD	NA	NA	NA	NA	NA	NA
AF2	AF2T2	01/02/2014	08:35:00	1	3	00:08:20	00:08:23		Explore	0	0	0	0	0	0	0	0	0	0	0	0	0	1	Cricket	0		0	0	AF2T2	NA	AF2	T2	AF2T2	F	JU	SA	NA	NA	NA	NA	NA	NA
AF2	AF2T2	01/02/2014	08:35:00	1	3	00:08:25	00:08:27		Food Transfer	AF2T4	1	1	0	0	2	0	0	AF2T2	1	0	0	0	0	Apple	0		5	9	AF2T2	AF2T4	AF2	T2	AF2T2	F	JU	SA	AF2	T4	AF2T4	M	SA	AD
AF2	AF2T24	01/02/2014	08:35:00	1	3	00:08:49	00:08:54		Explore	0	0	0	0	0	0	0	0	0	0	0	0	0	1	Apple	0		0	5	AF2T24	NA	AF2	T24	AF2T24	M	AD	AD	NA	NA	NA	NA	NA	NA
AF2	AF2T4	01/02/2014	08:35:00	1	3	00:08:59	00:09:00		Explore	0	0	0	0	0	0	0	0	0	0	0	0	0	1	Banana	0		0	2	AF2T4	NA	AF2	T4	AF2T4	M	SA	AD	NA	NA	NA	NA	NA	NA
AF2	AF2T4	01/02/2014	08:35:00	1	3	00:09:01	00:09:02		Explore	0	0	0	0	0	0	0	0	0	0	0	0	0	1	Apple	0		0	5	AF2T4	NA	AF2	T4	AF2T4	M	SA	AD	NA	NA	NA	NA	NA	NA
AF2	AF2T4	01/02/2014	08:35:00	1	3	00:09:02	00:09:04	Off View	Scrounging	0	0	0	0	0	0	0	0	0	0	0	1	3	0	Apple	1		0	5	AF2T4	NA	AF2	T4	AF2T4	M	SA	AD	NA	NA	NA	NA	NA	NA
AF2	AF2T24	01/02/2014	08:35:00	1	3	00:09:11	00:09:12		Explore	0	0	0	0	0	0	0	0	0	0	0	0	0	1	Apple	0		0	5	AF2T24	NA	AF2	T24	AF2T24	M	AD	AD	NA	NA	NA	NA	NA	NA
AF2	AF2T24	01/02/2014	08:35:00	1	3	00:09:12	00:09:15	Finished	Scrounging	0	0	0	0	0	0	0	0	0	0	0	1	0	0	Apple	1		0	5	AF2T24	NA	AF2	T24	AF2T24	M	AD	AD	NA	NA	NA	NA	NA	NA
AF2	AF2T24	01/02/2014	08:35:00	1	3	00:09:16	00:09:18		Explore	0	0	0	0	0	0	0	0	0	0	0	0	0	1	Banana	0		0	1	AF2T24	NA	AF2	T24	AF2T24	M	AD	AD	NA	NA	NA	NA	NA	NA
AF2	AF2T24	01/02/2014	08:35:00	1	3	00:09:18	00:09:28	Finished	Scrounging	0	0	0	0	0	0	0	0	0	0	0	1	0	0	Banana	1		0	1	AF2T24	NA	AF2	T24	AF2T24	M	AD	AD	NA	NA	NA	NA	NA	NA
AF2	AF2T24	01/02/2014	08:35:00	1	3	00:09:28	00:09:30		Explore	0	0	0	0	0	0	0	0	0	0	0	0	0	1	Banana	0		0	2	AF2T24	NA	AF2	T24	AF2T24	M	AD	AD	NA	NA	NA	NA	NA	NA
AF2	AF2T24	01/02/2014	08:35:00	1	3	00:09:32	00:09:32		Explore	0	0	0	0	0	0	0	0	0	0	0	0	0	1	Apple	0		0	6	AF2T24	NA	AF2	T24	AF2T24	M	AD	AD	NA	NA	NA	NA	NA	NA
AF2	AF2T24	01/02/2014	08:35:00	1	3	00:09:32	00:09:50	Finished	Scrounging	0	0	0	0	0	0	0	0	0	0	0	1	0	0	Apple	1		0	6	AF2T24	NA	AF2	T24	AF2T24	M	AD	AD	NA	NA	NA	NA	NA	NA
AF2	AF2T2	01/02/2014	08:35:00	1	3	00:09:33	00:09:38		Food Transfer	AF2T24	1	1	0	2	1	0	0	AF2T2	1	0	0	0	0	Apple	0		7	9	AF2T2	AF2T24	AF2	T2	AF2T2	F	JU	SA	AF2	T24	AF2T24	M	AD	AD
AF2	AF2T4	01/02/2014	08:35:00	1	3	00:09:38	00:09:39		Explore	0	0	0	0	0	0	0	0	0	0	0	0	0	1	Apple	0		0	6	AF2T4	NA	AF2	T4	AF2T4	M	SA	AD	NA	NA	NA	NA	NA	NA
AF2	AF2T2	01/02/2014	08:35:00	1	3	00:09:39	00:09:40		Explore	0	0	0	0	0	0	0	0	0	0	0	0	0	1	Banana	0		0	5	AF2T2	NA	AF2	T2	AF2T2	F	JU	SA	NA	NA	NA	NA	NA	NA
AF2	AF2T4	01/02/2014	08:35:00	1	3	00:09:39	00:09:41	Off View	Scrounging	0	0	0	0	0	0	0	0	0	0	0	1	3	0	Apple	1		0	6	AF2T4	NA	AF2	T4	AF2T4	M	SA	AD	NA	NA	NA	NA	NA	NA
AF2	AF2T2	01/02/2014	08:35:00	1	3	00:09:40	00:09:43		Explore	0	0	0	0	0	0	0	0	0	0	0	0	0	1	Banana	0		0	5	AF2T2	NA	AF2	T2	AF2T2	F	JU	SA	NA	NA	NA	NA	NA	NA
AF2	AF2T2	01/02/2014	08:35:00	1	3	00:09:43	00:09:44	Finished	Scrounging	0	0	0	0	0	0	0	0	0	0	0	1	0	0	Banana	1		0	5	AF2T2	NA	AF2	T2	AF2T2	F	JU	SA	NA	NA	NA	NA	NA	NA
AF2	AF2T24	01/02/2014	08:35:00	1	3	00:10:00	00:10:03		Explore	0	0	0	0	0	0	0	0	0	0	0	0	0	1	Mealworm	0		0	0	AF2T24	NA	AF2	T24	AF2T24	M	AD	AD	NA	NA	NA	NA	NA	NA
AF2	AF2T24	01/02/2014	08:35:00	1	3	00:10:11	00:10:12		Explore	0	0	0	0	0	0	0	0	0	0	0	0	0	1	Apple	0		0	7	AF2T24	NA	AF2	T24	AF2T24	M	AD	AD	NA	NA	NA	NA	NA	NA
AF2	AF2T24	01/02/2014	08:35:00	1	3	00:10:12	00:10:19	Finished	Scrounging	0	0	0	0	0	0	0	0	0	0	0	1	0	0	Apple	1		0	7	AF2T24	NA	AF2	T24	AF2T24	M	AD	AD	NA	NA	NA	NA	NA	NA
AF2	AF2T24	01/02/2014	08:35:00	1	3	00:10:24	00:10:27	Finished	Scrounging	0	0	0	0	0	0	0	0	0	0	0	1	0	0	Grape	1		0	0	AF2T24	NA	AF2	T24	AF2T24	M	AD	AD	NA	NA	NA	NA	NA	NA
AF2	AF2T24	01/02/2014	08:35:00	1	3	00:10:27	00:10:31		Explore	0	0	0	0	0	0	0	0	0	0	0	0	0	1	Apple	0		0	8	AF2T24	NA	AF2	T24	AF2T24	M	AD	AD	NA	NA	NA	NA	NA	NA
AF2	AF2T13	01/02/2014	08:35:00	1	3	00:10:31	00:10:35		Explore	0	0	0	0	0	0	0	0	0	0	0	0	0	1	Apple	0		0	2	AF2T13	NA	AF2	T13	AF2T13	M	JU	SA	NA	NA	NA	NA	NA	NA
AF2	AF2T13	01/02/2014	08:35:00	1	3	00:10:35	00:10:44	Drop	Scrounging	0	0	0	0	0	0	0	0	0	0	0	1	1	0	Apple	1		0	2	AF2T13	NA	AF2	T13	AF2T13	M	JU	SA	NA	NA	NA	NA	NA	NA
AF2	AF2T13	01/02/2014	08:35:00	1	3	00:10:44	00:10:46		Explore	0	0	0	0	0	0	0	0	0	0	0	0	0	1	Apple	0		0	3	AF2T13	NA	AF2	T13	AF2T13	M	JU	SA	NA	NA	NA	NA	NA	NA
AF2	AF2T13	01/02/2014	08:35:00	1	3	00:10:51	00:11:00		Explore	0	0	0	0	0	0	0	0	0	0	0	0	0	1	Cricket	0		0	0	AF2T13	NA	AF2	T13	AF2T13	M	JU	SA	NA	NA	NA	NA	NA	NA
AF2	AF2T2	01/02/2014	08:35:00	1	3	00:10:55	00:11:05		Explore	0	0	0	0	0	0	0	0	0	0	0	0	0	1	Apple	0		0	9	AF2T2	NA	AF2	T2	AF2T2	F	JU	SA	NA	NA	NA	NA	NA	NA
AF2	AF2T13	01/02/2014	08:35:00	1	3	00:11:02	00:11:03	Finished	Scrounging	0	0	0	0	0	0	0	0	0	0	0	1	0	0	Grape	1		0	3	AF2T13	NA	AF2	T13	AF2T13	M	JU	SA	NA	NA	NA	NA	NA	NA
AF2	AF2T2	01/02/2014	08:35:00	1	3	00:11:08	00:11:09	Finished	Eat	0	0	0	0	0	0	0	0	0	0	0	0	0	0	Apple	1		0	9	AF2T2	NA	AF2	T2	AF2T2	F	JU	SA	NA	NA	NA	NA	NA	NA
AF2	AF2T2	01/02/2014	08:35:00	1	3	00:11:12	00:11:19		Explore	0	0	0	0	0	0	0	0	0	0	0	0	0	1	Apple	0		0	10	AF2T2	NA	AF2	T2	AF2T2	F	JU	SA	NA	NA	NA	NA	NA	NA
AF2	AF2T13	01/02/2014	08:35:00	1	3	00:11:14	00:11:16		Explore	0	0	0	0	0	0	0	0	0	0	0	0	0	1	Grape	0		0	4	AF2T13	NA	AF2	T13	AF2T13	M	JU	SA	NA	NA	NA	NA	NA	NA
AF2	AF2T2	01/02/2014	08:35:00	1	3	00:11:20	00:11:21		Explore	0	0	0	0	0	0	0	0	0	0	0	0	0	1	Banana	0		0	6	AF2T2	NA	AF2	T2	AF2T2	F	JU	SA	NA	NA	NA	NA	NA	NA
AF2	AF2T2	01/02/2014	08:35:00	1	3	00:11:21	00:11:26	Finished	Scrounging	0	0	0	0	0	0	0	0	0	0	0	1	0	0	Banana	1		0	6	AF2T2	NA	AF2	T2	AF2T2	F	JU	SA	NA	NA	NA	NA	NA	NA
AF2	AF2T2	01/02/2014	08:35:00	1	3	00:11:29	00:11:32	Finished	Scrounging	0	0	0	0	0	0	0	0	0	0	0	1	0	0	Apple	1		0	10	AF2T2	NA	AF2	T2	AF2T2	F	JU	SA	NA	NA	NA	NA	NA	NA
AF2	AF2T2	01/02/2014	08:35:00	1	3	00:11:33	00:11:34		Explore	0	0	0	0	0	0	0	0	0	0	0	0	0	1	Apple	0		0	11	AF2T2	NA	AF2	T2	AF2T2	F	JU	SA	NA	NA	NA	NA	NA	NA
Super	SuperT13	01/02/2014	08:35:00	1	3	00:21:58	00:22:33	Off View	Scrounging	0	0	0	0	0	0	0	0	0	0	0	1	3	0	Banana	1		0	0	SuperT13	NA	Super	T13	SuperT13	F	SA	AD	NA	NA	NA	NA	NA	NA
AF2	AF2T12	01/02/2014	08:35:00	1	3	00:22:47	00:23:44	Finished	Scrounging	0	0	0	0	0	0	0	0	0	0	0	1	0	0	Banana	1		0	2	AF2T12	NA	AF2	T12	AF2T12	F	AD	AD	NA	NA	NA	NA	NA	NA
AF2	AF2T23	01/02/2014	08:35:00	1	3	00:22:59	00:23:06		Food Transfer	AF2T12	0	1	0	2	1	0	0	AF2T23	1	0	0	0	0	Banana	0		3	1	AF2T23	AF2T12	AF2	T23	AF2T23	F	AD	AD	AF2	T12	AF2T12	F	AD	AD
AF2	AF2T23	01/02/2014	08:35:00	1	3	00:23:06	00:23:10		Explore	0	0	0	0	0	0	0	0	0	0	0	0	0	1	Banana	0		0	1	AF2T23	NA	AF2	T23	AF2T23	F	AD	AD	NA	NA	NA	NA	NA	NA
AF2	AF2T2	01/02/2014	08:35:00	1	3	00:23:11	00:23:14		Food Transfer	AF2T12	1	1	0	2	1	0	0	AF2T2	1	0	0	0	0	Banana	0		3	7	AF2T2	AF2T12	AF2	T2	AF2T2	F	JU	SA	AF2	T12	AF2T12	F	AD	AD
AF2	AF2T23	01/02/2014	08:35:00	1	3	00:23:14	00:23:15		Explore	0	0	0	0	0	0	0	0	0	0	0	0	0	1	Mealworm	0		0	0	AF2T23	NA	AF2	T23	AF2T23	F	AD	AD	NA	NA	NA	NA	NA	NA
AF2	AF2T2	01/02/2014	08:35:00	1	3	00:23:15	00:23:20		Food Transfer	AF2T12	1	1	0	2	1	0	0	AF2T2	1	0	0	0	0	Banana	0		3	7	AF2T2	AF2T12	AF2	T2	AF2T2	F	JU	SA	AF2	T12	AF2T12	F	AD	AD
AF2	AF2T23	01/02/2014	08:35:00	1	3	00:23:16	00:23:16		Explore	0	0	0	0	0	0	0	0	0	0	0	0	0	1	Grape	0		0	0	AF2T23	NA	AF2	T23	AF2T23	F	AD	AD	NA	NA	NA	NA	NA	NA
Super	SuperT3	01/02/2014	08:35:00	1	3	00:23:20	00:23:22		Explore	0	0	0	0	0	0	0	0	0	0	0	0	0	1	Banana	0		0	0	SuperT3	NA	Super	T3	SuperT3	F	SA	AD	NA	NA	NA	NA	NA	NA
AF2	AF2T2	01/02/2014	08:35:00	1	3	00:23:23	00:23:28		Explore	0	0	0	0	0	0	0	0	0	0	0	0	0	1	Mealworm	0		0	0	AF2T2	NA	AF2	T2	AF2T2	F	JU	SA	NA	NA	NA	NA	NA	NA
AF2	AF2T14	01/02/2014	08:35:00	1	3	00:23:24	00:23:34		Explore	0	0	0	0	0	0	0	0	0	0	0	0	0	1	Grape	0		0	0	AF2T14	NA	AF2	T14	AF2T14	M	AD	AD	NA	NA	NA	NA	NA	NA
Super	SuperT3	01/02/2014	08:35:00	1	3	00:23:24	00:23:26		Explore	0	0	0	0	0	0	0	0	0	0	0	0	0	1	Grape	0		0	2	SuperT3	NA	Super	T3	SuperT3	F	SA	AD	NA	NA	NA	NA	NA	NA
AF2	AF2T2	01/02/2014	08:35:00	1	3	00:23:28	00:23:32		Explore	0	0	0	0	0	0	0	0	0	0	0	0	0	1	Apple	0		0	11	AF2T2	NA	AF2	T2	AF2T2	F	JU	SA	NA	NA	NA	NA	NA	NA
Super	SuperT13	01/02/2014	08:35:00	1	3	00:23:32	00:23:36		Explore	0	0	0	0	0	0	0	0	0	0	0	0	0	1	Mealworm	0		0	0	SuperT13	NA	Super	T13	SuperT13	F	SA	AD	NA	NA	NA	NA	NA	NA
AF2	AF2T14	01/02/2014	08:35:00	1	3	00:23:34	00:23:46	Taken	Scrounging	0	0	0	0	0	0	0	0	0	0	0	1	2	0	Grape	1	SuperT13	0	0	AF2T14	NA	AF2	T14	AF2T14	M	AD	AD	NA	NA	NA	NA	NA	NA
Super	SuperT3	01/02/2014	08:35:00	1	3	00:23:35	00:23:40	Finished	Scrounging	0	0	0	0	0	0	0	0	0	0	0	1	0	0	Grape	1		0	2	SuperT3	NA	Super	T3	SuperT3	F	SA	AD	NA	NA	NA	NA	NA	NA
Super	SuperT13	01/02/2014	08:35:00	1	3	00:23:38	00:23:39		Explore	0	0	0	0	0	0	0	0	0	0	0	0	0	1	Banana	0		0	1	SuperT13	NA	Super	T13	SuperT13	F	SA	AD	NA	NA	NA	NA	NA	NA
Super	SuperT13	01/02/2014	08:35:00	1	3	00:23:41	00:23:44		Explore	0	0	0	0	0	0	0	0	0	0	0	0	0	1	Apple	0		0	0	SuperT13	NA	Super	T13	SuperT13	F	SA	AD	NA	NA	NA	NA	NA	NA
Super	SuperT13	01/02/2014	08:35:00	1	3	00:23:46	00:24:09	Drop	Social Eating	AF2T14	0	1	0	2	1	1	0	SuperT13	1	0	0	1	0	Apple	1		0	0	SuperT13	AF2T14	Super	T13	SuperT13	F	SA	AD	AF2	T14	AF2T14	M	AD	AD
AF2	AF2T2	01/02/2014	08:35:00	1	3	00:23:47	00:23:58		Explore	0	0	0	0	0	0	0	0	0	0	0	0	0	1	Grape	0		0	6	AF2T2	NA	AF2	T2	AF2T2	F	JU	SA	NA	NA	NA	NA	NA	NA
AF2	AF2T12	01/02/2014	08:35:00	1	3	00:23:51	00:23:52		Explore	0	0	0	0	0	0	0	0	0	0	0	0	0	1	Mealworm	0		0	0	AF2T12	NA	AF2	T12	AF2T12	F	AD	AD	NA	NA	NA	NA	NA	NA
AF2	AF2T12	01/02/2014	08:35:00	1	3	00:23:54	00:24:01		Explore	0	0	0	0	0	0	0	0	0	0	0	0	0	1	Banana	0		0	3	AF2T12	NA	AF2	T12	AF2T12	F	AD	AD	NA	NA	NA	NA	NA	NA
AF2	AF2T4	01/02/2014	08:35:00	1	3	00:23:56	00:23:58		Explore	0	0	0	0	0	0	0	0	0	0	0	0	0	1	Apple	0		0	7	AF2T4	NA	AF2	T4	AF2T4	M	SA	AD	NA	NA	NA	NA	NA	NA
AF2	AF2T2	01/02/2014	08:35:00	1	3	00:23:58	00:24:00		Food Transfer	AF2T4	1	1	0	2	1	0	0	AF2T2	1	0	0	0	0	Grape	0		5	6	AF2T2	AF2T4	AF2	T2	AF2T2	F	JU	SA	AF2	T4	AF2T4	M	SA	AD
AF2	AF2T12	01/02/2014	08:35:00	1	3	00:24:02	00:24:09		Explore	0	0	0	0	0	0	0	0	0	0	0	0	0	1	Apple	0		0	5	AF2T12	NA	AF2	T12	AF2T12	F	AD	AD	NA	NA	NA	NA	NA	NA
AF2	AF2T14	01/02/2014	08:35:00	1	3	00:24:07	00:24:09		Explore	0	0	0	0	0	0	0	0	0	0	0	0	0	1	Cricket	0		0	0	AF2T14	NA	AF2	T14	AF2T14	M	AD	AD	NA	NA	NA	NA	NA	NA
AF2	AF2T12	01/02/2014	08:35:00	1	3	00:24:10	00:24:12	Drop	Scrounging	0	0	0	0	0	0	0	0	0	0	0	1	1	0	Grape	1		0	0	AF2T12	NA	AF2	T12	AF2T12	F	AD	AD	NA	NA	NA	NA	NA	NA
AF2	AF2T14	01/02/2014	08:35:00	1	3	00:24:13	00:24:30		Explore	0	0	0	0	0	0	0	0	0	0	0	0	0	1	Apple	0		0	1	AF2T14	NA	AF2	T14	AF2T14	M	AD	AD	NA	NA	NA	NA	NA	NA
Super	SuperT13	01/02/2014	08:35:00	1	3	00:24:14	00:24:19		Explore	0	0	0	0	0	0	0	0	0	0	0	0	0	1	Cricket	0		0	0	SuperT13	NA	Super	T13	SuperT13	F	SA	AD	NA	NA	NA	NA	NA	NA
AF2	AF2T3	01/02/2014	08:35:00	1	3	00:24:23	00:24:26		Explore	0	0	0	0	0	0	0	0	0	0	0	0	0	1	Apple	0		0	7	AF2T3	NA	AF2	T3	AF2T3	M	SA	AD	NA	NA	NA	NA	NA	NA
Super	SuperT13	01/02/2014	08:35:00	1	3	00:24:23	00:24:25		Explore	0	0	0	0	0	0	0	0	0	0	0	0	0	1	Grape	0		0	0	SuperT13	NA	Super	T13	SuperT13	F	SA	AD	NA	NA	NA	NA	NA	NA
AF2	AF2T13	01/02/2014	08:35:00	1	3	00:24:28	00:24:30		Explore	0	0	0	0	0	0	0	0	0	0	0	0	0	1	Banana	0		0	7	AF2T13	NA	AF2	T13	AF2T13	M	JU	SA	NA	NA	NA	NA	NA	NA
Super	SuperT13	01/02/2014	08:35:00	1	3	00:24:29	00:24:31		Explore	0	0	0	0	0	0	0	0	0	0	0	0	0	1	Grape	0		0	0	SuperT13	NA	Super	T13	SuperT13	F	SA	AD	NA	NA	NA	NA	NA	NA
AF2	AF2T14	01/02/2014	08:35:00	1	3	00:24:33	00:24:38		Explore	0	0	0	0	0	0	0	0	0	0	0	0	0	1	Grape	0		0	1	AF2T14	NA	AF2	T14	AF2T14	M	AD	AD	NA	NA	NA	NA	NA	NA
AF2	AF2T13	01/02/2014	08:35:00	1	3	00:24:34	00:24:37		Explore	0	0	0	0	0	0	0	0	0	0	0	0	0	1	Banana	0		0	7	AF2T13	NA	AF2	T13	AF2T13	M	JU	SA	NA	NA	NA	NA	NA	NA
AF2	AF2T2	01/02/2014	08:35:00	1	3	00:24:36	00:24:37		Explore	0	0	0	0	0	0	0	0	0	0	0	0	0	1	Grape	0		0	6	AF2T2	NA	AF2	T2	AF2T2	F	JU	SA	NA	NA	NA	NA	NA	NA
AF2	AF2T14	01/02/2014	08:35:00	1	3	00:24:49	00:24:54		Explore	0	0	0	0	0	0	0	0	0	0	0	0	0	1	Mealworm	0		0	0	AF2T14	NA	AF2	T14	AF2T14	M	AD	AD	NA	NA	NA	NA	NA	NA
AF2	AF2T23	01/02/2014	08:35:00	1	3	00:25:15	00:25:17		Explore	0	0	0	0	0	0	0	0	0	0	0	0	0	1	Apple	0		0	0	AF2T23	NA	AF2	T23	AF2T23	F	AD	AD	NA	NA	NA	NA	NA	NA
AF2	AF2T4	01/02/2014	08:35:00	1	3	00:26:10	00:26:13		Explore	0	0	0	0	0	0	0	0	0	0	0	0	0	1	Cricket	0		0	0	AF2T4	NA	AF2	T4	AF2T4	M	SA	AD	NA	NA	NA	NA	NA	NA
AF2	AF2T4	01/02/2014	08:35:00	1	3	00:26:14	00:26:16		Explore	0	0	0	0	0	0	0	0	0	0	0	0	0	1	Grape	0		0	5	AF2T4	NA	AF2	T4	AF2T4	M	SA	AD	NA	NA	NA	NA	NA	NA
AF2	AF2T4	01/02/2014	08:35:00	1	3	00:26:16	00:26:26	Taken	Scrounging	0	0	0	0	0	0	0	0	0	0	0	1	2	0	Grape	1	AF2T2	0	5	AF2T4	NA	AF2	T4	AF2T4	M	SA	AD	NA	NA	NA	NA	NA	NA
AF2	AF2T2	01/02/2014	08:35:00	1	3	00:26:28	00:26:43	Drop Peal	Social Eating	AF2T4	1	1	0	0	0	1	0	AF2T2	1	0	0	0	0	Apple	1		7	11	AF2T2	AF2T4	AF2	T2	AF2T2	F	JU	SA	AF2	T4	AF2T4	M	SA	AD
AF2	AF2T4	01/02/2014	08:35:00	1	3	00:26:28	00:26:29		Explore	0	0	0	0	0	0	0	0	0	0	0	0	0	1	Grape	0		0	6	AF2T4	NA	AF2	T4	AF2T4	M	SA	AD	NA	NA	NA	NA	NA	NA
AF2	AF2T4	01/02/2014	08:35:00	1	3	00:26:34	00:26:36		Explore	0	0	0	0	0	0	0	0	0	0	0	0	0	1	Mealworm	0		0	0	AF2T4	NA	AF2	T4	AF2T4	M	SA	AD	NA	NA	NA	NA	NA	NA
AF2	AF2T2	01/02/2014	08:35:00	1	3	00:26:43	00:26:44		Explore	0	0	0	0	0	0	0	0	0	0	0	0	0	1	Cricket	0		0	0	AF2T2	NA	AF2	T2	AF2T2	F	JU	SA	NA	NA	NA	NA	NA	NA
AF2	AF2T2	01/02/2014	08:35:00	1	3	00:26:45	00:26:46		Explore	0	0	0	0	0	0	0	0	0	0	0	0	0	1	Grape	0		0	6	AF2T2	NA	AF2	T2	AF2T2	F	JU	SA	NA	NA	NA	NA	NA	NA
AF2	AF2T2	01/02/2014	08:35:00	1	3	00:26:54	00:26:57		Explore	0	0	0	0	0	0	0	0	0	0	0	0	0	1	Banana	0		0	7	AF2T2	NA	AF2	T2	AF2T2	F	JU	SA	NA	NA	NA	NA	NA	NA
AF2	AF2T2	01/02/2014	08:35:00	1	3	00:26:57	00:27:41	Finished	Scrounging	0	0	0	0	0	0	0	0	0	0	0	1	0	0	Banana	1		0	7	AF2T2	NA	AF2	T2	AF2T2	F	JU	SA	NA	NA	NA	NA	NA	NA
AF2	AF2T1C	01/02/2014	08:35:00	1	3	00:27:25	00:27:26		Explore	0	0	0	0	0	0	0	0	0	0	0	0	0	1	Cricket	0		0	0	AF2T1C	NA	AF2	T1C	AF2T1C	M	AD	AD	NA	NA	NA	NA	NA	NA
AF2	AF2T13	01/02/2014	08:35:00	1	3	00:27:27	00:27:31		Explore	0	0	0	0	0	0	0	0	0	0	0	0	0	1	Mealworm	0		0	0	AF2T13	NA	AF2	T13	AF2T13	M	JU	SA	NA	NA	NA	NA	NA	NA
AF2	AF2T13	01/02/2014	08:35:00	1	3	00:27:37	00:27:41		Explore	0	0	0	0	0	0	0	0	0	0	0	0	0	1	Cricket	0		0	0	AF2T13	NA	AF2	T13	AF2T13	M	JU	SA	NA	NA	NA	NA	NA	NA
AF2	AF2T13	01/02/2014	08:35:00	1	3	00:27:41	00:27:45	Finished	Scrounging	0	0	0	0	0	0	0	0	0	0	0	1	0	0	Cricket	1		0	0	AF2T13	NA	AF2	T13	AF2T13	M	JU	SA	NA	NA	NA	NA	NA	NA
AF2	AF2T13	01/02/2014	08:35:00	1	3	00:27:45	00:28:00		Explore	0	0	0	0	0	0	0	0	0	0	0	0	0	1	Cricket	0		0	1	AF2T13	NA	AF2	T13	AF2T13	M	JU	SA	NA	NA	NA	NA	NA	NA
AF2	AF2T2	01/02/2014	08:35:00	1	3	00:27:51	00:27:55		Explore	0	0	0	0	0	0	0	0	0	0	0	0	0	1	Banana	0		0	8	AF2T2	NA	AF2	T2	AF2T2	F	JU	SA	NA	NA	NA	NA	NA	NA
AF2	AF2T2	01/02/2014	08:35:00	1	3	00:27:55	00:28:37	Finished	Scrounging	0	0	0	0	0	0	0	0	0	0	0	1	0	0	Banana	1		0	8	AF2T2	NA	AF2	T2	AF2T2	F	JU	SA	NA	NA	NA	NA	NA	NA
AF2	AF2T13	01/02/2014	08:35:00	1	3	00:28:10	00:28:20		Explore	0	0	0	0	0	0	0	0	0	0	0	0	0	1	Apple	0		0	3	AF2T13	NA	AF2	T13	AF2T13	M	JU	SA	NA	NA	NA	NA	NA	NA
AF2	AF2T13	01/02/2014	08:35:00	1	3	00:28:24	00:28:37		Explore	0	0	0	0	0	0	0	0	0	0	0	0	0	1	Banana	0		0	7	AF2T13	NA	AF2	T13	AF2T13	M	JU	SA	NA	NA	NA	NA	NA	NA
Super	SuperT2	01/02/2014	08:35:00	1	3	00:35:40	00:35:45		Explore	0	0	0	0	0	0	0	0	0	0	0	0	0	1	Mealworm	0		0	0	SuperT2	NA	Super	T2	SuperT2	M	AD	AD	NA	NA	NA	NA	NA	NA
AF2	AF2T3	01/02/2014	08:35:00	3	3	00:00:50	00:01:45		Explore	0	0	0	0	0	0	0	0	0	0	0	0	0	1	Apple	0		0	7	AF2T3	NA	AF2	T3	AF2T3	M	SA	AD	NA	NA	NA	NA	NA	NA
AF2	AF2T3	01/02/2014	08:35:00	3	3	00:01:49	00:02:08		Explore	0	0	0	0	0	0	0	0	0	0	0	0	0	1	Cricket	0		0	0	AF2T3	NA	AF2	T3	AF2T3	M	SA	AD	NA	NA	NA	NA	NA	NA
AF2	AF2T3	01/02/2014	08:35:00	3	3	00:02:09	00:02:14		Explore	0	0	0	0	0	0	0	0	0	0	0	0	0	1	Apple	0		0	7	AF2T3	NA	AF2	T3	AF2T3	M	SA	AD	NA	NA	NA	NA	NA	NA
AF2	AF2T3	01/02/2014	08:35:00	3	3	00:02:19	00:02:24		Explore	0	0	0	0	0	0	0	0	0	0	0	0	0	1	Banana	0		0	6	AF2T3	NA	AF2	T3	AF2T3	M	SA	AD	NA	NA	NA	NA	NA	NA
AF2	AF2T3	01/02/2014	08:35:00	3	3	00:02:24	00:02:32	Finished	Scrounging	0	0	0	0	0	0	0	0	0	0	0	1	0	0	Banana	1		0	6	AF2T3	NA	AF2	T3	AF2T3	M	SA	AD	NA	NA	NA	NA	NA	NA
AF2	AF2T3	01/02/2014	08:35:00	3	3	00:02:36	00:02:39		Explore	0	0	0	0	0	0	0	0	0	0	0	0	0	1	Banana	0		0	7	AF2T3	NA	AF2	T3	AF2T3	M	SA	AD	NA	NA	NA	NA	NA	NA
AF2	AF2T3	01/02/2014	08:35:00	3	3	00:02:39	00:02:43	Finished	Scrounging	0	0	0	0	0	0	0	0	0	0	0	1	0	0	Banana	1		0	7	AF2T3	NA	AF2	T3	AF2T3	M	SA	AD	NA	NA	NA	NA	NA	NA
AF2	AF2T3	01/02/2014	08:35:00	3	3	00:02:52	00:03:03		Explore	0	0	0	0	0	0	0	0	0	0	0	0	0	1	Banana	0		0	8	AF2T3	NA	AF2	T3	AF2T3	M	SA	AD	NA	NA	NA	NA	NA	NA
AF2	AF2T3	01/02/2014	08:35:00	3	3	00:03:03	00:03:04	Finished	Scrounging	0	0	0	0	0	0	0	0	0	0	0	1	0	0	Banana	1		0	8	AF2T3	NA	AF2	T3	AF2T3	M	SA	AD	NA	NA	NA	NA	NA	NA
AF2	AF2T3	01/02/2014	08:35:00	3	3	00:03:11	00:03:14		Explore	0	0	0	0	0	0	0	0	0	0	0	0	0	1	Banana	0		0	9	AF2T3	NA	AF2	T3	AF2T3	M	SA	AD	NA	NA	NA	NA	NA	NA
AF2	AF2T3	01/02/2014	08:35:00	3	3	00:03:14	00:03:16	Finished	Scrounging	0	0	0	0	0	0	0	0	0	0	0	1	0	0	Banana	1		0	9	AF2T3	NA	AF2	T3	AF2T3	M	SA	AD	NA	NA	NA	NA	NA	NA
AF2	AF2T3	01/02/2014	08:35:00	3	3	00:03:21	00:03:27		Explore	0	0	0	0	0	0	0	0	0	0	0	0	0	1	Mealworm	0		0	0	AF2T3	NA	AF2	T3	AF2T3	M	SA	AD	NA	NA	NA	NA	NA	NA
AF2	AF2T3	01/02/2014	08:35:00	3	3	00:03:43	00:03:49		Explore	0	0	0	0	0	0	0	0	0	0	0	0	0	1	Mealworm	0		0	0	AF2T3	NA	AF2	T3	AF2T3	M	SA	AD	NA	NA	NA	NA	NA	NA
AF2	AF2T3	01/02/2014	08:35:00	3	3	00:03:52	00:03:57		Explore	0	0	0	0	0	0	0	0	0	0	0	0	0	1	Banana	0		0	10	AF2T3	NA	AF2	T3	AF2T3	M	SA	AD	NA	NA	NA	NA	NA	NA
AF2	AF2T3	01/02/2014	08:35:00	3	3	00:04:01	00:04:05		Explore	0	0	0	0	0	0	0	0	0	0	0	0	0	1	Apple	0		0	7	AF2T3	NA	AF2	T3	AF2T3	M	SA	AD	NA	NA	NA	NA	NA	NA
AF2	AF2T3	01/02/2014	08:35:00	3	3	00:04:05	00:04:12		Scrounging	0	0	0	0	0	0	0	0	0	0	0	1	0	0	Apple	1		0	7	AF2T3	NA	AF2	T3	AF2T3	M	SA	AD	NA	NA	NA	NA	NA	NA
AF2	AF2T4	01/02/2014	08:35:00	3	3	00:09:27	00:09:32		Explore	0	0	0	0	0	0	0	0	0	0	0	0	0	1	Mealworm	0		0	0	AF2T4	NA	AF2	T4	AF2T4	M	SA	AD	NA	NA	NA	NA	NA	NA
AF2	AF2T4	01/02/2014	08:35:00	3	3	00:09:37	00:09:38		Explore	0	0	0	0	0	0	0	0	0	0	0	0	0	1	Banana	0		0	2	AF2T4	NA	AF2	T4	AF2T4	M	SA	AD	NA	NA	NA	NA	NA	NA
AF2	AF2T4	01/02/2014	08:35:00	3	3	00:09:41	00:09:41		Explore	0	0	0	0	0	0	0	0	0	0	0	0	0	1	Apple	0		0	7	AF2T4	NA	AF2	T4	AF2T4	M	SA	AD	NA	NA	NA	NA	NA	NA
AF2	AF2T4	01/02/2014	08:35:00	3	3	00:09:41	00:09:45	Drop	Scrounging	0	0	0	0	0	0	0	0	0	0	0	1	1	0	Apple	1		0	7	AF2T4	NA	AF2	T4	AF2T4	M	SA	AD	NA	NA	NA	NA	NA	NA
AF2	AF2T14	01/02/2014	08:35:00	3	3	00:11:06	00:11:08		Explore	0	0	0	0	0	0	0	0	0	0	0	0	0	1	Cricket	0		0	0	AF2T14	NA	AF2	T14	AF2T14	M	AD	AD	NA	NA	NA	NA	NA	NA
AF2	AF2T14	01/02/2014	08:35:00	3	3	00:11:09	00:11:11		Explore	0	0	0	0	0	0	0	0	0	0	0	0	0	1	Apple	0		0	1	AF2T14	NA	AF2	T14	AF2T14	M	AD	AD	NA	NA	NA	NA	NA	NA
AF2	AF2T14	01/02/2014	08:35:00	3	3	00:11:15	00:11:16		Explore	0	0	0	0	0	0	0	0	0	0	0	0	0	1	Banana	0		0	5	AF2T14	NA	AF2	T14	AF2T14	M	AD	AD	NA	NA	NA	NA	NA	NA
AF2	AF2T2	01/02/2014	08:35:00	3	3	00:11:15	00:11:19		Explore	0	0	0	0	0	0	0	0	0	0	0	0	0	1	Apple	0		0	12	AF2T2	NA	AF2	T2	AF2T2	F	JU	SA	NA	NA	NA	NA	NA	NA
AF2	AF2T14	01/02/2014	08:35:00	3	3	00:11:18	00:11:19		Explore	0	0	0	0	0	0	0	0	0	0	0	0	0	1	Mealworm	0		0	0	AF2T14	NA	AF2	T14	AF2T14	M	AD	AD	NA	NA	NA	NA	NA	NA
AF2	AF2T2	01/02/2014	08:35:00	3	3	00:11:20	00:11:22		Explore	0	0	0	0	0	0	0	0	0	0	0	0	0	1	Banana	0		0	9	AF2T2	NA	AF2	T2	AF2T2	F	JU	SA	NA	NA	NA	NA	NA	NA
AF2	AF2T2	01/02/2014	08:35:00	3	3	00:11:35	00:11:47	Finished	Scrounging	0	0	0	0	0	0	0	0	0	0	0	1	0	0	Banana	1		0	9	AF2T2	NA	AF2	T2	AF2T2	F	JU	SA	NA	NA	NA	NA	NA	NA
AF2	AF2T2	01/02/2014	08:35:00	3	3	00:11:53	00:11:54		Explore	0	0	0	0	0	0	0	0	0	0	0	0	0	1	Banana	0		0	10	AF2T2	NA	AF2	T2	AF2T2	F	JU	SA	NA	NA	NA	NA	NA	NA
AF2	AF2T2	01/02/2014	08:35:00	3	3	00:12:00	00:12:16		Explore	0	0	0	0	0	0	0	0	0	0	0	0	0	1	Banana	0		0	10	AF2T2	NA	AF2	T2	AF2T2	F	JU	SA	NA	NA	NA	NA	NA	NA
AF2	AF2T34	01/02/2014	08:35:00	3	3	00:12:18	00:12:22		Explore	0	0	0	0	0	0	0	0	0	0	0	0	0	1	Cricket	0		0	0	AF2T34	NA	AF2	T34	AF2T34	F	SA	AD	NA	NA	NA	NA	NA	NA
AF2	AF2T2	01/02/2014	08:35:00	3	3	00:12:21	00:12:22	Finished	Social Eating	AF2T4	0	1	0	0	0	1	0	AF2T2	1	0	0	0	0	Banana	1		2	10	AF2T2	AF2T4	AF2	T2	AF2T2	F	JU	SA	AF2	T4	AF2T4	M	SA	AD
AF2	AF2T34	01/02/2014	08:35:00	3	3	00:12:27	00:12:30		Explore	0	0	0	0	0	0	0	0	0	0	0	0	0	1	Grape	0		0	8	AF2T34	NA	AF2	T34	AF2T34	F	SA	AD	NA	NA	NA	NA	NA	NA
AF2	AF2T34	01/02/2014	08:35:00	3	3	00:12:30	00:12:33		Explore	0	0	0	0	0	0	0	0	0	0	0	0	0	1	Banana	0		0	11	AF2T34	NA	AF2	T34	AF2T34	F	SA	AD	NA	NA	NA	NA	NA	NA
AF2	AF2T34	01/02/2014	08:35:00	3	3	00:12:33	00:12:36		Explore	0	0	0	0	0	0	0	0	0	0	0	0	0	1	Apple	0		0	19	AF2T34	NA	AF2	T34	AF2T34	F	SA	AD	NA	NA	NA	NA	NA	NA
AF2	AF2T2	01/02/2014	08:35:00	3	3	00:12:35	00:12:49		Explore	0	0	0	0	0	0	0	0	0	0	0	0	0	1	Apple	0		0	12	AF2T2	NA	AF2	T2	AF2T2	F	JU	SA	NA	NA	NA	NA	NA	NA
AF2	AF2T2	01/02/2014	08:35:00	3	3	00:12:49	00:13:00		Explore	0	0	0	0	0	0	0	0	0	0	0	0	0	1	Grape	0		0	6	AF2T2	NA	AF2	T2	AF2T2	F	JU	SA	NA	NA	NA	NA	NA	NA
AF2	AF2T2	01/02/2014	08:35:00	3	3	00:13:01	00:13:23		Explore	0	0	0	0	0	0	0	0	0	0	0	0	0	1	Banana	0		0	11	AF2T2	NA	AF2	T2	AF2T2	F	JU	SA	NA	NA	NA	NA	NA	NA
AF2	AF2T34	03/02/2014	10:06:00	0	4	00:00:23	00:00:25		Explore	0	0	0	0	0	0	0	0	0	0	0	0	0	1	Grape	0		0	8	AF2T34	NA	AF2	T34	AF2T34	F	SA	AD	NA	NA	NA	NA	NA	NA
AF2	AF2T34	03/02/2014	10:06:00	0	4	00:00:26	00:00:29		Explore	0	0	0	0	0	0	0	0	0	0	0	0	0	1	Banana	0		0	11	AF2T34	NA	AF2	T34	AF2T34	F	SA	AD	NA	NA	NA	NA	NA	NA
AF2	AF2T2	03/02/2014	10:06:00	0	4	00:00:28	00:00:30		Explore	0	0	0	0	0	0	0	0	0	0	0	0	0	1	Banana	0		0	11	AF2T2	NA	AF2	T2	AF2T2	F	JU	SA	NA	NA	NA	NA	NA	NA
AF2	AF2T2	03/02/2014	10:06:00	0	4	00:00:30	00:00:53	Finished	Eat	0	0	0	0	0	0	0	0	0	0	0	0	0	0	Banana	1		0	11	AF2T2	NA	AF2	T2	AF2T2	F	JU	SA	NA	NA	NA	NA	NA	NA
AF2	AF2T34	03/02/2014	10:06:00	0	4	00:00:33	00:00:33		Explore	0	0	0	0	0	0	0	0	0	0	0	0	0	1	Banana	0		0	11	AF2T34	NA	AF2	T34	AF2T34	F	SA	AD	NA	NA	NA	NA	NA	NA
AF2	AF2T34	03/02/2014	10:06:00	0	4	00:00:33	00:00:40	Give	Eat	0	0	0	0	0	0	0	0	0	0	0	0	2	0	Banana	1	AF2T13	0	11	AF2T34	NA	AF2	T34	AF2T34	F	SA	AD	NA	NA	NA	NA	NA	NA
AF2	AF2T13	03/02/2014	10:06:00	0	4	00:00:41	00:00:52	Off View	Social Eating	AF2T34	1	1	0	1	0	1	1	AF2T13	1	0	0	3	0	Banana	1		12	7	AF2T13	AF2T34	AF2	T13	AF2T13	M	JU	SA	AF2	T34	AF2T34	F	SA	AD
AF2	AF2T2	03/02/2014	10:06:00	0	4	00:00:53	00:00:54		Explore	0	0	0	0	0	0	0	0	0	0	0	0	0	1	Banana	0	Saguis	0	12	AF2T2	NA	AF2	T2	AF2T2	F	JU	SA	NA	NA	NA	NA	NA	NA
AF2	AF2T34	03/02/2014	10:06:00	0	4	00:00:57	00:01:00		Explore	0	0	0	0	0	0	0	0	0	0	0	0	0	1	Banana	0		0	12	AF2T34	NA	AF2	T34	AF2T34	F	SA	AD	NA	NA	NA	NA	NA	NA
AF2	AF2T34	03/02/2014	10:06:00	0	4	00:01:00	00:01:03	Taken	Scrounging	0	0	0	0	0	0	0	0	0	0	0	1	2	0	Banana	1	AF2T2	0	12	AF2T34	NA	AF2	T34	AF2T34	F	SA	AD	NA	NA	NA	NA	NA	NA
AF2	AF2T2	03/02/2014	10:06:00	0	4	00:01:03	00:01:11	Drop Peal	Social Eating	AF2T34	1	1	0	0	0	1	0	AF2T2	1	0	0	0	0	Banana	1		13	12	AF2T2	AF2T34	AF2	T2	AF2T2	F	JU	SA	AF2	T34	AF2T34	F	SA	AD
AF2	AF2T12	03/02/2014	10:06:00	0	4	00:01:08	00:01:09		Explore	0	0	0	0	0	0	0	0	0	0	0	0	0	1	Mealworm	0		0	0	AF2T12	NA	AF2	T12	AF2T12	F	AD	AD	NA	NA	NA	NA	NA	NA
AF2	AF2T34	03/02/2014	10:06:00	0	4	00:01:09	00:01:21		Explore	0	0	0	0	0	0	0	0	0	0	0	0	0	1	Banana	0		0	13	AF2T34	NA	AF2	T34	AF2T34	F	SA	AD	NA	NA	NA	NA	NA	NA
AF2	AF2T2	03/02/2014	10:06:00	0	4	00:01:11	00:01:21		Explore	0	0	0	0	0	0	0	0	0	0	0	0	0	1	Banana	0		0	13	AF2T2	NA	AF2	T2	AF2T2	F	JU	SA	NA	NA	NA	NA	NA	NA
AF2	AF2T12	03/02/2014	10:06:00	0	4	00:01:13	00:01:17		Explore	0	0	0	0	0	0	0	0	0	0	0	0	0	1	Banana	0		0	3	AF2T12	NA	AF2	T12	AF2T12	F	AD	AD	NA	NA	NA	NA	NA	NA
AF2	AF2T12	03/02/2014	10:06:00	0	4	00:01:17	00:01:42	Finished	Eat	0	0	0	0	0	0	0	0	0	0	0	0	0	0	Banana	1		0	3	AF2T12	NA	AF2	T12	AF2T12	F	AD	AD	NA	NA	NA	NA	NA	NA
AF2	AF2T2	03/02/2014	10:06:00	0	4	00:01:21	00:01:58	Finished	Eat	0	0	0	0	0	0	0	0	0	0	0	0	0	0	Banana	1	AF2T12	0	13	AF2T2	NA	AF2	T2	AF2T2	F	JU	SA	NA	NA	NA	NA	NA	NA
AF2	AF2T34	03/02/2014	10:06:00	0	4	00:01:21	00:01:58	Finished	Eat	0	0	0	0	0	0	0	0	0	0	0	0	0	0	Banana	1		0	13	AF2T34	NA	AF2	T34	AF2T34	F	SA	AD	NA	NA	NA	NA	NA	NA
AF2	AF2T13	03/02/2014	10:06:00	0	4	00:01:34	00:01:35	Drop	Eat	0	0	0	0	0	0	0	0	0	0	0	0	1	0	Grape	1		0	4	AF2T13	NA	AF2	T13	AF2T13	M	JU	SA	NA	NA	NA	NA	NA	NA
AF2	AF2T13	03/02/2014	10:06:00	0	4	00:01:35	00:02:02	Drop	Scrounging	0	0	0	0	0	0	0	0	0	0	AF2T13	1	1	0	Grape	1		0	5	AF2T13	NA	AF2	T13	AF2T13	M	JU	SA	NA	NA	NA	NA	NA	NA
AF2	AF2T12	03/02/2014	10:06:00	0	4	00:01:46	00:01:47		Food Transfer	AF2T2	0	1	0	2	1	0	0	AF2T12	1	0	0	0	0	Banana	0		14	4	AF2T12	AF2T2	AF2	T12	AF2T12	F	AD	AD	AF2	T2	AF2T2	F	JU	SA
AF2	AF2T12	03/02/2014	10:06:00	0	4	00:01:47	00:01:52		Explore	0	0	0	0	0	0	0	0	0	0	0	0	0	1	Banana	0		0	4	AF2T12	NA	AF2	T12	AF2T12	F	AD	AD	NA	NA	NA	NA	NA	NA
AF2	AF2T12	03/02/2014	10:06:00	0	4	00:01:58	00:02:01	Drop	Eat	0	0	0	0	0	0	0	0	0	0	0	0	1	0	Banana	1		0	4	AF2T12	NA	AF2	T12	AF2T12	F	AD	AD	NA	NA	NA	NA	NA	NA
AF2	AF2T2	03/02/2014	10:06:00	0	4	00:02:02	00:02:07		Explore	0	0	0	0	0	0	0	0	0	0	0	0	0	1	Banana	0		0	14	AF2T2	NA	AF2	T2	AF2T2	F	JU	SA	NA	NA	NA	NA	NA	NA
AF2	AF2T12	03/02/2014	10:06:00	0	4	00:02:03	00:02:04		Explore	0	0	0	0	0	0	0	0	0	0	0	0	0	1	Banana	0		0	5	AF2T12	NA	AF2	T12	AF2T12	F	AD	AD	NA	NA	NA	NA	NA	NA
AF2	AF2T13	03/02/2014	10:06:00	0	4	00:02:04	00:02:35	Drop Peal	Scrounging	0	0	0	0	0	0	0	0	0	0	AF2T13	1	0	0	Grape	1		0	6	AF2T13	NA	AF2	T13	AF2T13	M	JU	SA	NA	NA	NA	NA	NA	NA
AF2	AF2T12	03/02/2014	10:06:00	0	4	00:02:05	00:02:06		Explore	0	0	0	0	0	0	0	0	0	0	0	0	0	1	Cricket	0		0	0	AF2T12	NA	AF2	T12	AF2T12	F	AD	AD	NA	NA	NA	NA	NA	NA
AF2	AF2T23	03/02/2014	10:06:00	0	4	00:02:05	00:02:06		Explore	0	0	0	0	0	0	0	0	0	0	0	0	0	1	Cricket	0		0	0	AF2T23	NA	AF2	T23	AF2T23	F	AD	AD	NA	NA	NA	NA	NA	NA
AF2	AF2T12	03/02/2014	10:06:00	0	4	00:02:07	00:02:09		Explore	0	0	0	0	0	0	0	0	0	0	0	0	0	1	Apple	0		0	5	AF2T12	NA	AF2	T12	AF2T12	F	AD	AD	NA	NA	NA	NA	NA	NA
AF2	AF2T12	03/02/2014	10:06:00	0	4	00:02:09	00:02:24	Drop Peal	Eat	0	0	0	0	0	0	0	0	0	0	0	0	0	0	Apple	1		0	5	AF2T12	NA	AF2	T12	AF2T12	F	AD	AD	NA	NA	NA	NA	NA	NA
AF2	AF2T34	03/02/2014	10:06:00	0	4	00:02:12	00:02:14		Explore	0	0	0	0	0	0	0	0	0	0	0	0	0	1	Cricket	0		0	0	AF2T34	NA	AF2	T34	AF2T34	F	SA	AD	NA	NA	NA	NA	NA	NA
AF2	AF2T2	03/02/2014	10:06:00	0	4	00:02:13	00:02:17		Explore	0	0	0	0	0	0	0	0	0	0	0	0	0	1	Grape	0		0	6	AF2T2	NA	AF2	T2	AF2T2	F	JU	SA	NA	NA	NA	NA	NA	NA
AF2	AF2T34	03/02/2014	10:06:00	0	4	00:02:15	00:02:20		Explore	0	0	0	0	0	0	0	0	0	0	0	0	0	1	Apple	0		0	19	AF2T34	NA	AF2	T34	AF2T34	F	SA	AD	NA	NA	NA	NA	NA	NA
AF2	AF2T34	03/02/2014	10:06:00	0	4	00:02:20	00:02:29	Drop	Eat	0	0	0	0	0	0	0	0	0	0	0	0	1	0	Apple	1		0	19	AF2T34	NA	AF2	T34	AF2T34	F	SA	AD	NA	NA	NA	NA	NA	NA
AF2	AF2T2	03/02/2014	10:06:00	0	4	00:02:23	00:02:27		Explore	0	0	0	0	0	0	0	0	0	0	0	0	0	1	Apple	0		0	12	AF2T2	NA	AF2	T2	AF2T2	F	JU	SA	NA	NA	NA	NA	NA	NA
AF2	AF2T23	03/02/2014	10:06:00	0	4	00:02:23	00:02:28		Explore	0	0	0	0	0	0	0	0	0	0	0	0	0	1	Cricket	0		0	0	AF2T23	NA	AF2	T23	AF2T23	F	AD	AD	NA	NA	NA	NA	NA	NA
AF2	AF2T12	03/02/2014	10:06:00	0	4	00:02:24	00:02:45	Drop Peal	Eat	0	0	0	0	0	0	0	0	0	0	0	0	0	0	Apple	1		0	6	AF2T12	NA	AF2	T12	AF2T12	F	AD	AD	NA	NA	NA	NA	NA	NA
AF2	AF2T2	03/02/2014	10:06:00	0	4	00:02:27	00:02:56	Finished	Eat	0	0	0	0	0	0	0	0	0	0	0	0	0	0	Apple	1	AF2T34	0	12	AF2T2	NA	AF2	T2	AF2T2	F	JU	SA	NA	NA	NA	NA	NA	NA
AF2	AF2T23	03/02/2014	10:06:00	0	4	00:02:30	00:02:31		Explore	0	0	0	0	0	0	0	0	0	0	0	0	0	1	Banana	0		0	1	AF2T23	NA	AF2	T23	AF2T23	F	AD	AD	NA	NA	NA	NA	NA	NA
AF2	AF2T34	03/02/2014	10:06:00	0	4	00:02:30	00:02:33		Explore	0	0	0	0	0	0	0	0	0	0	0	0	0	1	Apple	0		0	20	AF2T34	NA	AF2	T34	AF2T34	F	SA	AD	NA	NA	NA	NA	NA	NA
AF2	AF2T34	03/02/2014	10:06:00	0	4	00:02:33	00:02:39	Drop	Eat	0	0	0	0	0	0	0	0	0	0	0	0	1	0	Apple	1		0	20	AF2T34	NA	AF2	T34	AF2T34	F	SA	AD	NA	NA	NA	NA	NA	NA
AF2	AF2T13	03/02/2014	10:06:00	0	4	00:02:37	00:02:39		Explore	0	0	0	0	0	0	0	0	0	0	0	0	0	1	Grape	0		0	7	AF2T13	NA	AF2	T13	AF2T13	M	JU	SA	NA	NA	NA	NA	NA	NA
AF2	AF2T13	03/02/2014	10:06:00	0	4	00:02:39	00:03:14	Drop	Eat	0	0	0	0	0	0	0	0	0	0	0	0	1	0	Grape	1		0	7	AF2T13	NA	AF2	T13	AF2T13	M	JU	SA	NA	NA	NA	NA	NA	NA
AF2	AF2T34	03/02/2014	10:06:00	0	4	00:02:39	00:02:40		Explore	0	0	0	0	0	0	0	0	0	0	0	0	0	1	Apple	0		0	21	AF2T34	NA	AF2	T34	AF2T34	F	SA	AD	NA	NA	NA	NA	NA	NA
AF2	AF2T34	03/02/2014	10:06:00	0	4	00:02:40	00:02:43	Drop	Eat	0	0	0	0	0	0	0	0	0	0	0	0	1	0	Apple	1		0	21	AF2T34	NA	AF2	T34	AF2T34	F	SA	AD	NA	NA	NA	NA	NA	NA
AF2	AF2T34	03/02/2014	10:06:00	0	4	00:02:46	00:02:48		Food Transfer	AF2T2	0	1	0	2	1	0	0	AF2T34	1	0	0	0	0	Apple	0		13	22	AF2T34	AF2T2	AF2	T34	AF2T34	F	SA	AD	AF2	T2	AF2T2	F	JU	SA
AF2	AF2T34	03/02/2014	10:06:00	0	4	00:02:49	00:02:50		Explore	0	0	0	0	0	0	0	0	0	0	0	0	0	1	Apple	0		0	22	AF2T34	NA	AF2	T34	AF2T34	F	SA	AD	NA	NA	NA	NA	NA	NA
AF2	AF2T34	03/02/2014	10:06:00	0	4	00:02:50	00:02:53	Drop	Scrounging	0	0	0	0	0	0	0	0	0	0	0	1	1	0	Apple	1		0	22	AF2T34	NA	AF2	T34	AF2T34	F	SA	AD	NA	NA	NA	NA	NA	NA
AF2	AF2T23	03/02/2014	10:06:00	0	4	00:02:52	00:02:54		Explore	0	0	0	0	0	0	0	0	0	0	0	0	0	1	Apple	0		0	0	AF2T23	NA	AF2	T23	AF2T23	F	AD	AD	NA	NA	NA	NA	NA	NA
AF2	AF2T34	03/02/2014	10:06:00	0	4	00:02:53	00:02:57		Explore	0	0	0	0	0	0	0	0	0	0	0	0	0	1	Apple	0		0	23	AF2T34	NA	AF2	T34	AF2T34	F	SA	AD	NA	NA	NA	NA	NA	NA
AF2	AF2T23	03/02/2014	10:06:00	0	4	00:02:54	00:03:52	Finished	Scrounging	0	0	0	0	0	0	0	0	0	0	0	1	0	0	Apple	1		0	0	AF2T23	NA	AF2	T23	AF2T23	F	AD	AD	NA	NA	NA	NA	NA	NA
AF2	AF2T2	03/02/2014	10:06:00	0	4	00:02:57	00:02:59		Explore	0	0	0	0	0	0	0	0	0	0	0	0	0	1	Apple	0		0	13	AF2T2	NA	AF2	T2	AF2T2	F	JU	SA	NA	NA	NA	NA	NA	NA
AF2	AF2T34	03/02/2014	10:06:00	0	4	00:02:57	00:02:59	Drop	Eat	0	0	0	0	0	0	0	0	0	0	0	0	1	0	Apple	1		0	23	AF2T34	NA	AF2	T34	AF2T34	F	SA	AD	NA	NA	NA	NA	NA	NA
AF2	AF2T2	03/02/2014	10:06:00	0	4	00:02:59	00:03:00	Drop	Scrounging	0	0	0	0	0	0	0	0	0	0	0	1	1	0	Apple	1		0	13	AF2T2	NA	AF2	T2	AF2T2	F	JU	SA	NA	NA	NA	NA	NA	NA
AF2	AF2T34	03/02/2014	10:06:00	0	4	00:02:59	00:03:02		Explore	0	0	0	0	0	0	0	0	0	0	0	0	0	1	Apple	0		0	24	AF2T34	NA	AF2	T34	AF2T34	F	SA	AD	NA	NA	NA	NA	NA	NA
AF2	AF2T2	03/02/2014	10:06:00	0	4	00:03:01	00:03:05		Explore	0	0	0	0	0	0	0	0	0	0	0	0	0	1	Apple	0		0	14	AF2T2	NA	AF2	T2	AF2T2	F	JU	SA	NA	NA	NA	NA	NA	NA
AF2	AF2T12	03/02/2014	10:06:00	0	4	00:03:02	00:03:04		Explore	0	0	0	0	0	0	0	0	0	0	0	0	0	1	Apple	0		0	7	AF2T12	NA	AF2	T12	AF2T12	F	AD	AD	NA	NA	NA	NA	NA	NA
AF2	AF2T34	03/02/2014	10:06:00	0	4	00:03:02	00:03:05	Drop	Eat	0	0	0	0	0	0	0	0	0	0	0	0	1	0	Apple	1		0	24	AF2T34	NA	AF2	T34	AF2T34	F	SA	AD	NA	NA	NA	NA	NA	NA
AF2	AF2T12	03/02/2014	10:06:00	0	4	00:03:04	00:03:14	Off View	Eat	0	0	0	0	0	0	0	0	0	0	0	0	3	0	Apple	1		0	7	AF2T12	NA	AF2	T12	AF2T12	F	AD	AD	NA	NA	NA	NA	NA	NA
AF2	AF2T34	03/02/2014	10:06:00	0	4	00:03:07	00:03:09		Explore	0	0	0	0	0	0	0	0	0	0	0	0	0	1	Apple	0		0	25	AF2T34	NA	AF2	T34	AF2T34	F	SA	AD	NA	NA	NA	NA	NA	NA
AF2	AF2T2	03/02/2014	10:06:00	0	4	00:03:08	00:03:14	Off View	Eat	0	0	0	0	0	0	0	0	0	0	0	0	3	0	Apple	1		0	14	AF2T2	NA	AF2	T2	AF2T2	F	JU	SA	NA	NA	NA	NA	NA	NA
AF2	AF2T34	03/02/2014	10:06:00	0	4	00:03:09	00:03:19	Drop	Eat	0	0	0	0	0	0	0	0	0	0	0	0	1	0	Apple	1		0	25	AF2T34	NA	AF2	T34	AF2T34	F	SA	AD	NA	NA	NA	NA	NA	NA
AF2	AF2T34	03/02/2014	10:06:00	0	4	00:03:21	00:03:23	Drop	Eat	0	0	0	0	0	0	0	0	0	0	0	0	1	0	Apple	1		0	26	AF2T34	NA	AF2	T34	AF2T34	F	SA	AD	NA	NA	NA	NA	NA	NA
AF2	AF2T34	03/02/2014	10:06:00	0	4	00:03:23	00:03:27		Explore	0	0	0	0	0	0	0	0	0	0	0	0	0	1	Apple	0		0	27	AF2T34	NA	AF2	T34	AF2T34	F	SA	AD	NA	NA	NA	NA	NA	NA
AF2	AF2T34	03/02/2014	10:06:00	0	4	00:03:29	00:03:34		Explore	0	0	0	0	0	0	0	0	0	0	0	0	0	1	Grape	0		0	8	AF2T34	NA	AF2	T34	AF2T34	F	SA	AD	NA	NA	NA	NA	NA	NA
AF2	AF2T34	03/02/2014	10:06:00	0	4	00:03:34	00:03:36	Drop	Eat	0	0	0	0	0	0	0	0	0	0	0	0	1	0	Grape	1		0	8	AF2T34	NA	AF2	T34	AF2T34	F	SA	AD	NA	NA	NA	NA	NA	NA
AF2	AF2T34	03/02/2014	10:06:00	0	4	00:03:36	00:03:41		Explore	0	0	0	0	0	0	0	0	0	0	0	0	0	1	Grape	0		0	9	AF2T34	NA	AF2	T34	AF2T34	F	SA	AD	NA	NA	NA	NA	NA	NA
AF2	AF2T13	03/02/2014	10:06:00	0	4	00:03:37	00:03:45		Explore	0	0	0	0	0	0	0	0	0	0	0	0	0	1	Grape	0		0	8	AF2T13	NA	AF2	T13	AF2T13	M	JU	SA	NA	NA	NA	NA	NA	NA
AF2	AF2T34	03/02/2014	10:06:00	0	4	00:03:41	00:03:46	Drop	Eat	0	0	0	0	0	0	0	0	0	0	0	0	1	0	Grape	1		0	9	AF2T34	NA	AF2	T34	AF2T34	F	SA	AD	NA	NA	NA	NA	NA	NA
AF2	AF2T13	03/02/2014	10:06:00	0	4	00:03:45	00:03:55	Drop Peal	Scrounging	0	0	0	0	0	0	0	0	0	0	0	1	0	0	Grape	1		0	8	AF2T13	NA	AF2	T13	AF2T13	M	JU	SA	NA	NA	NA	NA	NA	NA
AF2	AF2T34	03/02/2014	10:06:00	0	4	00:03:46	00:04:11		Explore	0	0	0	0	0	0	0	0	0	0	0	0	0	1	Grape	0		0	10	AF2T34	NA	AF2	T34	AF2T34	F	SA	AD	NA	NA	NA	NA	NA	NA
AF2	AF2T13	03/02/2014	10:06:00	0	4	00:03:55	00:04:38	Drop	Scrounging	0	0	0	0	0	0	0	0	0	0	AF2T34	1	1	0	Grape	1		0	9	AF2T13	NA	AF2	T13	AF2T13	M	JU	SA	NA	NA	NA	NA	NA	NA
AF2	AF2T23	03/02/2014	10:06:00	0	4	00:04:04	00:04:05		Explore	0	0	0	0	0	0	0	0	0	0	0	0	0	1	Apple	0		0	1	AF2T23	NA	AF2	T23	AF2T23	F	AD	AD	NA	NA	NA	NA	NA	NA
AF2	AF2T23	03/02/2014	10:06:00	0	4	00:04:05	00:04:06	Finished	Scrounging	0	0	0	0	0	0	0	0	0	0	0	1	0	0	Apple	1		0	1	AF2T23	NA	AF2	T23	AF2T23	F	AD	AD	NA	NA	NA	NA	NA	NA
AF2	AF2T23	03/02/2014	10:06:00	0	4	00:04:11	00:04:12		Explore	0	0	0	0	0	0	0	0	0	0	0	0	0	1	Apple	0		0	2	AF2T23	NA	AF2	T23	AF2T23	F	AD	AD	NA	NA	NA	NA	NA	NA
AF2	AF2T34	03/02/2014	10:06:00	0	4	00:04:11	00:04:15	Drop	Scrounging	0	0	0	0	0	0	0	0	0	0	0	1	1	0	Grape	1		0	10	AF2T34	NA	AF2	T34	AF2T34	F	SA	AD	NA	NA	NA	NA	NA	NA
AF2	AF2T23	03/02/2014	10:06:00	0	4	00:04:12	00:04:29	Drop	Scrounging	0	0	0	0	0	0	0	0	0	0	0	1	1	0	Apple	1		0	2	AF2T23	NA	AF2	T23	AF2T23	F	AD	AD	NA	NA	NA	NA	NA	NA
AF2	AF2T34	03/02/2014	10:06:00	0	4	00:04:19	00:04:19		Explore	0	0	0	0	0	0	0	0	0	0	0	0	0	1	Banana	0		0	14	AF2T34	NA	AF2	T34	AF2T34	F	SA	AD	NA	NA	NA	NA	NA	NA
AF2	AF2T23	03/02/2014	10:06:00	0	4	00:04:33	00:04:33		Explore	0	0	0	0	0	0	0	0	0	0	0	0	0	1	Banana	0		0	1	AF2T23	NA	AF2	T23	AF2T23	F	AD	AD	NA	NA	NA	NA	NA	NA
AF2	AF2T34	03/02/2014	10:06:00	0	4	00:04:35	00:04:38		Explore	0	0	0	0	0	0	0	0	0	0	0	0	0	1	Cricket	0		0	0	AF2T34	NA	AF2	T34	AF2T34	F	SA	AD	NA	NA	NA	NA	NA	NA
AF2	AF2T34	03/02/2014	10:06:00	0	4	00:04:38	00:04:42	Drop	Eat	0	0	0	0	0	0	0	0	0	0	0	0	1	0	Cricket	1		0	0	AF2T34	NA	AF2	T34	AF2T34	F	SA	AD	NA	NA	NA	NA	NA	NA
AF2	AF2T34	03/02/2014	10:06:00	0	4	00:04:42	00:05:04		Explore	0	0	0	0	0	0	0	0	0	0	0	0	0	1	Cricket	0		0	1	AF2T34	NA	AF2	T34	AF2T34	F	SA	AD	NA	NA	NA	NA	NA	NA
AF2	AF2T13	03/02/2014	10:06:00	0	4	00:04:46	00:04:47		Explore	0	0	0	0	0	0	0	0	0	0	0	0	0	1	Grape	0		0	10	AF2T13	NA	AF2	T13	AF2T13	M	JU	SA	NA	NA	NA	NA	NA	NA
AF2	AF2T13	03/02/2014	10:06:00	0	4	00:04:47	00:04:49	Drop	Scrounging	0	0	0	0	0	0	0	0	0	0	0	1	1	0	Grape	1		0	10	AF2T13	NA	AF2	T13	AF2T13	M	JU	SA	NA	NA	NA	NA	NA	NA
AF2	AF2T13	03/02/2014	10:06:00	0	4	00:04:49	00:05:49	Drop Peal	Scrounging	0	0	0	0	0	0	0	0	0	0	AF2T13	1	0	0	Grape	1		0	11	AF2T13	NA	AF2	T13	AF2T13	M	JU	SA	NA	NA	NA	NA	NA	NA
AF2	AF2T23	03/02/2014	10:06:00	0	4	00:04:59	00:05:01		Explore	0	0	0	0	0	0	0	0	0	0	0	0	0	1	Grape	0		0	0	AF2T23	NA	AF2	T23	AF2T23	F	AD	AD	NA	NA	NA	NA	NA	NA
AF2	AF2T23	03/02/2014	10:06:00	0	4	00:05:04	00:05:09		Explore	0	0	0	0	0	0	0	0	0	0	0	0	0	1	Grape	0		0	0	AF2T23	NA	AF2	T23	AF2T23	F	AD	AD	NA	NA	NA	NA	NA	NA
AF2	AF2T34	03/02/2014	10:06:00	0	4	00:05:04	00:05:06	Finished	Eat	0	0	0	0	0	0	0	0	0	0	0	0	0	0	Cricket	1		0	1	AF2T34	NA	AF2	T34	AF2T34	F	SA	AD	NA	NA	NA	NA	NA	NA
AF2	AF2T2	03/02/2014	10:06:00	0	4	00:05:06	00:05:20		Explore	0	0	0	0	0	0	0	0	0	0	0	0	0	1	Cricket	0		0	0	AF2T2	NA	AF2	T2	AF2T2	F	JU	SA	NA	NA	NA	NA	NA	NA
AF2	AF2T34	03/02/2014	10:06:00	0	4	00:05:06	00:05:15		Explore	0	0	0	0	0	0	0	0	0	0	0	0	0	1	Cricket	0		0	2	AF2T34	NA	AF2	T34	AF2T34	F	SA	AD	NA	NA	NA	NA	NA	NA
AF2	AF2T34	03/02/2014	10:06:00	0	4	00:05:18	00:05:25		Explore	0	0	0	0	0	0	0	0	0	0	0	0	0	1	Grape	0		0	11	AF2T34	NA	AF2	T34	AF2T34	F	SA	AD	NA	NA	NA	NA	NA	NA
AF2	AF2T2	03/02/2014	10:06:00	0	4	00:05:25	00:05:36		Explore	0	0	0	0	0	0	0	0	0	0	0	0	0	1	Apple	0		0	15	AF2T2	NA	AF2	T2	AF2T2	F	JU	SA	NA	NA	NA	NA	NA	NA
AF2	AF2T2	03/02/2014	10:06:00	0	4	00:05:36	00:05:57	Finished	Eat	0	0	0	0	0	0	0	0	0	0	0	0	0	0	Apple	1		0	15	AF2T2	NA	AF2	T2	AF2T2	F	JU	SA	NA	NA	NA	NA	NA	NA
AF3	AF3T2	03/02/2014		1	3	00:24:49	00:24:52		Explore	0	0	0	0	0	0	0	0	0	0	0	0	0	1	Banana	0		0	5	AF3T2	NA	AF3	T2	AF3T2	M	AD	AD	NA	NA	NA	NA	NA	NA
AF3	AF3T2	03/02/2014		1	3	00:24:52	00:24:56	Off View	Eat	0	0	0	0	0	0	0	0	0	0	0	0	3	0	Banana	1		0	5	AF3T2	NA	AF3	T2	AF3T2	M	AD	AD	NA	NA	NA	NA	NA	NA
AF3	AF3T2	03/02/2014		1	3	00:25:54	00:26:04		Explore	0	0	0	0	0	0	0	0	0	0	0	0	0	1	Banana	0		0	6	AF3T2	NA	AF3	T2	AF3T2	M	AD	AD	NA	NA	NA	NA	NA	NA
AF3	AF3T2	03/02/2014		1	3	00:26:04	00:26:08	Off View	Eat	0	0	0	0	0	0	0	0	0	0	0	0	3	0	Banana	1		0	6	AF3T2	NA	AF3	T2	AF3T2	M	AD	AD	NA	NA	NA	NA	NA	NA
AF2	AF2T34	04/02/2014	08:07:00	0	5	00:03:52	00:03:52		Explore	0	0	0	0	0	0	0	0	0	0	0	0	0	1	Apple	0		0	27	AF2T34	NA	AF2	T34	AF2T34	F	SA	AD	NA	NA	NA	NA	NA	NA
AF2	AF2T34	04/02/2014	08:07:00	0	5	00:03:54	00:03:57		Explore	0	0	0	0	0	0	0	0	0	0	0	0	0	1	Banana	0		0	14	AF2T34	NA	AF2	T34	AF2T34	F	SA	AD	NA	NA	NA	NA	NA	NA
AF2	AF2T34	04/02/2014	08:07:00	0	5	00:03:57	00:04:13	Finished	Eat	0	0	0	0	0	0	0	0	0	0	0	0	0	0	Banana	1		0	14	AF2T34	NA	AF2	T34	AF2T34	F	SA	AD	NA	NA	NA	NA	NA	NA
AF2	AF2T4	04/02/2014	08:07:00	0	5	00:03:58	00:04:00		Explore	0	0	0	0	0	0	0	0	0	0	0	0	0	1	Grape	0		0	6	AF2T4	NA	AF2	T4	AF2T4	M	SA	AD	NA	NA	NA	NA	NA	NA
AF2	AF2T4	04/02/2014	08:07:00	0	5	00:04:00	00:04:15	Drop	Eat	0	0	0	0	0	0	0	0	0	0	0	0	1	0	Grape	1		0	6	AF2T4	NA	AF2	T4	AF2T4	M	SA	AD	NA	NA	NA	NA	NA	NA
AF2	AF2T2	04/02/2014	08:07:00	0	5	00:04:06	00:04:07		Explore	0	0	0	0	0	0	0	0	0	0	0	0	0	1	Apple	0		0	16	AF2T2	NA	AF2	T2	AF2T2	F	JU	SA	NA	NA	NA	NA	NA	NA
AF2	AF2T12	04/02/2014	08:07:00	0	5	00:04:08	00:04:11		Explore	0	0	0	0	0	0	0	0	0	0	0	0	0	1	Banana	0		0	5	AF2T12	NA	AF2	T12	AF2T12	F	AD	AD	NA	NA	NA	NA	NA	NA
AF2	AF2T2	04/02/2014	08:07:00	0	5	00:04:09	00:04:13		Explore	0	0	0	0	0	0	0	0	0	0	0	0	0	1	Banana	0		0	14	AF2T2	NA	AF2	T2	AF2T2	F	JU	SA	NA	NA	NA	NA	NA	NA
AF2	AF2T12	04/02/2014	08:07:00	0	5	00:04:11	00:04:12	Off View	Eat	0	0	0	0	0	0	0	0	0	0	0	0	3	0	Banana	1		0	5	AF2T12	NA	AF2	T12	AF2T12	F	AD	AD	NA	NA	NA	NA	NA	NA
AF2	AF2T13	04/02/2014	08:07:00	0	5	00:04:13	00:04:15	Off View	Eat	0	0	0	0	0	0	0	0	0	0	0	0	3	0	Banana	1		0	8	AF2T13	NA	AF2	T13	AF2T13	M	JU	SA	NA	NA	NA	NA	NA	NA
AF2	AF2T34	04/02/2014	08:07:00	0	5	00:04:20	00:04:21		Explore	0	0	0	0	0	0	0	0	0	0	0	0	0	1	Banana	0		0	15	AF2T34	NA	AF2	T34	AF2T34	F	SA	AD	NA	NA	NA	NA	NA	NA
AF2	AF2T34	04/02/2014	08:07:00	0	5	00:04:21	00:04:57	Finished	Eat	0	0	0	0	0	0	0	0	0	0	0	0	0	0	Banana	1		0	15	AF2T34	NA	AF2	T34	AF2T34	F	SA	AD	NA	NA	NA	NA	NA	NA
AF2	AF2T4	04/02/2014	08:07:00	0	5	00:04:22	00:04:23		Explore	0	0	0	0	0	0	0	0	0	0	0	0	0	1	Apple	0		0	8	AF2T4	NA	AF2	T4	AF2T4	M	SA	AD	NA	NA	NA	NA	NA	NA
AF2	AF2T4	04/02/2014	08:07:00	0	5	00:04:23	00:04:28	Finished	Eat	0	0	0	0	0	0	0	0	0	0	0	0	0	0	Apple	1		0	8	AF2T4	NA	AF2	T4	AF2T4	M	SA	AD	NA	NA	NA	NA	NA	NA
AF2	AF2T4	04/02/2014	08:07:00	0	5	00:04:28	00:04:30	Drop	Eat	0	0	0	0	0	0	0	0	0	0	0	0	1	0	Apple	1		0	9	AF2T4	NA	AF2	T4	AF2T4	M	SA	AD	NA	NA	NA	NA	NA	NA
AF2	AF2T4	04/02/2014	08:07:00	0	5	00:04:30	00:04:31		Explore	0	0	0	0	0	0	0	0	0	0	0	0	0	1	Apple	0		0	10	AF2T4	NA	AF2	T4	AF2T4	M	SA	AD	NA	NA	NA	NA	NA	NA
AF2	AF2T4	04/02/2014	08:07:00	0	5	00:04:31	00:04:32	Drop	Eat	0	0	0	0	0	0	0	0	0	0	0	0	1	0	Apple	1		0	10	AF2T4	NA	AF2	T4	AF2T4	M	SA	AD	NA	NA	NA	NA	NA	NA
AF2	AF2T4	04/02/2014	08:07:00	0	5	00:04:32	00:04:35		Explore	0	0	0	0	0	0	0	0	0	0	0	0	0	1	Apple	0		0	11	AF2T4	NA	AF2	T4	AF2T4	M	SA	AD	NA	NA	NA	NA	NA	NA
AF2	AF2T4	04/02/2014	08:07:00	0	5	00:04:35	00:04:38		Explore	0	0	0	0	0	0	0	0	0	0	0	0	0	1	Grape	0		0	7	AF2T4	NA	AF2	T4	AF2T4	M	SA	AD	NA	NA	NA	NA	NA	NA
AF2	AF2T13	04/02/2014	08:07:00	0	5	00:04:37	00:04:41		Explore	0	0	0	0	0	0	0	0	0	0	0	0	0	1	Apple	0		0	3	AF2T13	NA	AF2	T13	AF2T13	M	JU	SA	NA	NA	NA	NA	NA	NA
AF2	AF2T12	04/02/2014	08:07:00	0	5	00:04:38	00:04:54	Drop	Scrounging	0	0	0	0	0	0	0	0	0	0	0	1	1	0	Apple	1		0	8	AF2T12	NA	AF2	T12	AF2T12	F	AD	AD	NA	NA	NA	NA	NA	NA
AF2	AF2T4	04/02/2014	08:07:00	0	5	00:04:38	00:04:51	Drop Peal	Eat	0	0	0	0	0	0	0	0	0	0	0	0	0	0	Grape	1		0	7	AF2T4	NA	AF2	T4	AF2T4	M	SA	AD	NA	NA	NA	NA	NA	NA
AF2	AF2T13	04/02/2014	08:07:00	0	5	00:04:41	00:04:42	Drop	Eat	0	0	0	0	0	0	0	0	0	0	0	0	1	0	Apple	1		0	3	AF2T13	NA	AF2	T13	AF2T13	M	JU	SA	NA	NA	NA	NA	NA	NA
AF2	AF2T13	04/02/2014	08:07:00	0	5	00:04:42	00:04:43		Explore	0	0	0	0	0	0	0	0	0	0	0	0	0	1	Apple	0		0	4	AF2T13	NA	AF2	T13	AF2T13	M	JU	SA	NA	NA	NA	NA	NA	NA
AF2	AF2T13	04/02/2014	08:07:00	0	5	00:04:43	00:05:13	Drop Peal	Eat	0	0	0	0	0	0	0	0	0	0	0	0	0	0	Apple	1		0	4	AF2T13	NA	AF2	T13	AF2T13	M	JU	SA	NA	NA	NA	NA	NA	NA
AF2	AF2T4	04/02/2014	08:07:00	0	5	00:04:51	00:04:55		Explore	0	0	0	0	0	0	0	0	0	0	0	0	0	1	Grape	0		0	8	AF2T4	NA	AF2	T4	AF2T4	M	SA	AD	NA	NA	NA	NA	NA	NA
AF2	AF2T12	04/02/2014	08:07:00	0	5	00:04:54	00:04:56		Explore	0	0	0	0	0	0	0	0	0	0	0	0	0	1	Apple	0		0	9	AF2T12	NA	AF2	T12	AF2T12	F	AD	AD	NA	NA	NA	NA	NA	NA
AF2	AF2T4	04/02/2014	08:07:00	0	5	00:04:55	00:05:00	Drop	Eat	0	0	0	0	0	0	0	0	0	0	0	0	1	0	Grape	1		0	8	AF2T4	NA	AF2	T4	AF2T4	M	SA	AD	NA	NA	NA	NA	NA	NA
AF2	AF2T12	04/02/2014	08:07:00	0	5	00:04:56	00:05:07	Drop Peal	Eat	0	0	0	0	0	0	0	0	0	0	0	0	0	0	Apple	1		0	9	AF2T12	NA	AF2	T12	AF2T12	F	AD	AD	NA	NA	NA	NA	NA	NA
AF2	AF2T4	04/02/2014	08:07:00	0	5	00:05:00	00:05:06		Explore	0	0	0	0	0	0	0	0	0	0	0	0	0	1	Grape	0		0	9	AF2T4	NA	AF2	T4	AF2T4	M	SA	AD	NA	NA	NA	NA	NA	NA
AF2	AF2T34	04/02/2014	08:07:00	0	5	00:05:01	00:05:07		Explore	0	0	0	0	0	0	0	0	0	0	0	0	0	1	Banana	0		0	16	AF2T34	NA	AF2	T34	AF2T34	F	SA	AD	NA	NA	NA	NA	NA	NA
AF2	AF2T4	04/02/2014	08:07:00	0	5	00:05:06	00:05:10	Drop	Eat	0	0	0	0	0	0	0	0	0	0	0	0	1	0	Grape	1		0	9	AF2T4	NA	AF2	T4	AF2T4	M	SA	AD	NA	NA	NA	NA	NA	NA
AF2	AF2T12	04/02/2014	08:07:00	0	5	00:05:07	00:05:09		Explore	0	0	0	0	0	0	0	0	0	0	0	0	0	1	Apple	0		0	10	AF2T12	NA	AF2	T12	AF2T12	F	AD	AD	NA	NA	NA	NA	NA	NA
AF2	AF2T34	04/02/2014	08:07:00	0	5	00:05:07	00:05:33	Drop	Eat	0	0	0	0	0	0	0	0	0	0	0	0	1	0	Banana	1	AF2T2	0	16	AF2T34	NA	AF2	T34	AF2T34	F	SA	AD	NA	NA	NA	NA	NA	NA
AF2	AF2T12	04/02/2014	08:07:00	0	5	00:05:09	00:05:10	Drop Peal	Scrounging	0	0	0	0	0	0	0	0	0	0	0	1	0	0	Apple	1		0	10	AF2T12	NA	AF2	T12	AF2T12	F	AD	AD	NA	NA	NA	NA	NA	NA
AF2	AF2T12	04/02/2014	08:07:00	0	5	00:05:10	00:05:14		Explore	0	0	0	0	0	0	0	0	0	0	0	0	0	1	Apple	0		0	11	AF2T12	NA	AF2	T12	AF2T12	F	AD	AD	NA	NA	NA	NA	NA	NA
AF2	AF2T4	04/02/2014	08:07:00	0	5	00:05:10	00:05:14	Finished	Scrounging	0	0	0	0	0	0	0	0	0	0	AF2T4	1	0	0	Grape	1		0	10	AF2T4	NA	AF2	T4	AF2T4	M	SA	AD	NA	NA	NA	NA	NA	NA
AF2	AF2T12	04/02/2014	08:07:00	0	5	00:05:14	00:05:31	Drop	Eat	0	0	0	0	0	0	0	0	0	0	0	0	1	0	Apple	1		0	11	AF2T12	NA	AF2	T12	AF2T12	F	AD	AD	NA	NA	NA	NA	NA	NA
AF2	AF2T2	04/02/2014	08:07:00	0	5	00:05:14	00:05:16		Food Transfer	AF2T34	1	1	0	0	0	0	0	AF2T2	1	0	0	0	0	Banana	0		17	14	AF2T2	AF2T34	AF2	T2	AF2T2	F	JU	SA	AF2	T34	AF2T34	F	SA	AD
AF2	AF2T4	04/02/2014	08:07:00	0	5	00:05:14	00:05:17		Explore	0	0	0	0	0	0	0	0	0	0	0	0	0	1	Grape	0		0	11	AF2T4	NA	AF2	T4	AF2T4	M	SA	AD	NA	NA	NA	NA	NA	NA
AF2	AF2T2	04/02/2014	08:07:00	0	5	00:05:16	00:05:23		Explore	0	0	0	0	0	0	0	0	0	0	0	0	0	1	Banana	0		0	14	AF2T2	NA	AF2	T2	AF2T2	F	JU	SA	NA	NA	NA	NA	NA	NA
AF2	AF2T4	04/02/2014	08:07:00	0	5	00:05:17	00:05:20	Finished	Scrounging	0	0	0	0	0	0	0	0	0	0	AF2T4	1	0	0	Grape	1		0	11	AF2T4	NA	AF2	T4	AF2T4	M	SA	AD	NA	NA	NA	NA	NA	NA
AF2	AF2T13	04/02/2014	08:07:00	0	5	00:05:18	00:05:42	Drop Peal	Scrounging	0	0	0	0	0	0	0	0	0	0	0	1	0	0	Grape	1		0	12	AF2T13	NA	AF2	T13	AF2T13	M	JU	SA	NA	NA	NA	NA	NA	NA
AF2	AF2T4	04/02/2014	08:07:00	0	5	00:05:20	00:05:26		Explore	0	0	0	0	0	0	0	0	0	0	0	0	0	1	Grape	0		0	12	AF2T4	NA	AF2	T4	AF2T4	M	SA	AD	NA	NA	NA	NA	NA	NA
AF2	AF2T2	04/02/2014	08:07:00	0	5	00:05:23	00:05:46	Finished	Scrounging	0	0	0	0	0	0	0	0	0	0	0	1	0	0	Banana	1		0	14	AF2T2	NA	AF2	T2	AF2T2	F	JU	SA	NA	NA	NA	NA	NA	NA
AF2	AF2T4	04/02/2014	08:07:00	0	5	00:05:26	00:05:30	Drop	Eat	0	0	0	0	0	0	0	0	0	0	0	0	1	0	Grape	1		0	12	AF2T4	NA	AF2	T4	AF2T4	M	SA	AD	NA	NA	NA	NA	NA	NA
AF2	AF2T4	04/02/2014	08:07:00	0	5	00:05:30	00:05:32		Explore	0	0	0	0	0	0	0	0	0	0	0	0	0	1	Grape	0		0	13	AF2T4	NA	AF2	T4	AF2T4	M	SA	AD	NA	NA	NA	NA	NA	NA
AF2	AF2T12	04/02/2014	08:07:00	0	5	00:05:31	00:05:32		Explore	0	0	0	0	0	0	0	0	0	0	0	0	0	1	Apple	0		0	12	AF2T12	NA	AF2	T12	AF2T12	F	AD	AD	NA	NA	NA	NA	NA	NA
AF2	AF2T12	04/02/2014	08:07:00	0	5	00:05:32	00:05:36	Finished	Scrounging	0	0	0	0	0	0	0	0	0	0	0	1	0	0	Apple	1		0	12	AF2T12	NA	AF2	T12	AF2T12	F	AD	AD	NA	NA	NA	NA	NA	NA
AF2	AF2T4	04/02/2014	08:07:00	0	5	00:05:32	00:05:33	Drop	Scrounging	0	0	0	0	0	0	0	0	0	0	AF2T4	1	1	0	Grape	1		0	13	AF2T4	NA	AF2	T4	AF2T4	M	SA	AD	NA	NA	NA	NA	NA	NA
AF2	AF2T34	04/02/2014	08:07:00	0	5	00:05:33	00:05:36		Explore	0	0	0	0	0	0	0	0	0	0	0	0	0	1	Banana	0		0	17	AF2T34	NA	AF2	T34	AF2T34	F	SA	AD	NA	NA	NA	NA	NA	NA
AF2	AF2T4	04/02/2014	08:07:00	0	5	00:05:33	00:05:37		Explore	0	0	0	0	0	0	0	0	0	0	0	0	0	1	Grape	0		0	14	AF2T4	NA	AF2	T4	AF2T4	M	SA	AD	NA	NA	NA	NA	NA	NA
AF2	AF2T34	04/02/2014	08:07:00	0	5	00:05:36	00:05:37	Off View	Eat	0	0	0	0	0	0	0	0	0	0	0	0	3	0	Banana	1		0	17	AF2T34	NA	AF2	T34	AF2T34	F	SA	AD	NA	NA	NA	NA	NA	NA
AF2	AF2T4	04/02/2014	08:07:00	0	5	00:05:37	00:05:39	Drop	Eat	0	0	0	0	0	0	0	0	0	0	0	0	1	0	Grape	1		0	14	AF2T4	NA	AF2	T4	AF2T4	M	SA	AD	NA	NA	NA	NA	NA	NA
AF2	AF2T12	04/02/2014	08:07:00	0	5	00:05:38	00:05:38	Finished	Scrounging	0	0	0	0	0	0	0	0	0	0	0	1	0	0	Apple	1		0	13	AF2T12	NA	AF2	T12	AF2T12	F	AD	AD	NA	NA	NA	NA	NA	NA
AF2	AF2T12	04/02/2014	08:07:00	0	5	00:05:38	00:05:40		Explore	0	0	0	0	0	0	0	0	0	0	0	0	0	1	Apple	0		0	14	AF2T12	NA	AF2	T12	AF2T12	F	AD	AD	NA	NA	NA	NA	NA	NA
AF2	AF2T4	04/02/2014	08:07:00	0	5	00:05:39	00:05:41		Explore	0	0	0	0	0	0	0	0	0	0	0	0	0	1	Grape	0		0	15	AF2T4	NA	AF2	T4	AF2T4	M	SA	AD	NA	NA	NA	NA	NA	NA
AF2	AF2T12	04/02/2014	08:07:00	0	5	00:05:40	00:05:42	Drop	Eat	0	0	0	0	0	0	0	0	0	0	0	0	1	0	Apple	1		0	14	AF2T12	NA	AF2	T12	AF2T12	F	AD	AD	NA	NA	NA	NA	NA	NA
AF2	AF2T4	04/02/2014	08:07:00	0	5	00:05:41	00:05:42	Drop	Eat	0	0	0	0	0	0	0	0	0	0	0	0	1	0	Grape	1		0	15	AF2T4	NA	AF2	T4	AF2T4	M	SA	AD	NA	NA	NA	NA	NA	NA
AF2	AF2T4	04/02/2014	08:07:00	0	5	00:05:44	00:05:45	Drop	Scrounging	0	0	0	0	0	0	0	0	0	0	0	1	1	0	Grape	1		0	16	AF2T4	NA	AF2	T4	AF2T4	M	SA	AD	NA	NA	NA	NA	NA	NA
AF2	AF2T4	04/02/2014	08:07:00	0	5	00:05:45	00:05:52		Explore	0	0	0	0	0	0	0	0	0	0	0	0	0	1	Grape	0		0	17	AF2T4	NA	AF2	T4	AF2T4	M	SA	AD	NA	NA	NA	NA	NA	NA
AF2	AF2T2	04/02/2014	08:07:00	0	5	00:05:46	00:05:48		Explore	0	0	0	0	0	0	0	0	0	0	0	0	0	1	Banana	0		0	15	AF2T2	NA	AF2	T2	AF2T2	F	JU	SA	NA	NA	NA	NA	NA	NA
AF2	AF2T2	04/02/2014	08:07:00	0	5	00:05:50	00:05:52		Explore	0	0	0	0	0	0	0	0	0	0	0	0	0	1	Apple	0		0	16	AF2T2	NA	AF2	T2	AF2T2	F	JU	SA	NA	NA	NA	NA	NA	NA
AF2	AF2T4	04/02/2014	08:07:00	0	5	00:05:52	00:05:52	Drop	Eat	0	0	0	0	0	0	0	0	0	0	0	0	1	0	Grape	1		0	17	AF2T4	NA	AF2	T4	AF2T4	M	SA	AD	NA	NA	NA	NA	NA	NA
AF2	AF2T2	04/02/2014	08:07:00	0	5	00:05:53	00:05:59		Explore	0	0	0	0	0	0	0	0	0	0	0	0	0	1	Grape	0		0	6	AF2T2	NA	AF2	T2	AF2T2	F	JU	SA	NA	NA	NA	NA	NA	NA
AF2	AF2T4	04/02/2014	08:07:00	0	5	00:05:55	00:05:57		Explore	0	0	0	0	0	0	0	0	0	0	0	0	0	1	Banana	0		0	2	AF2T4	NA	AF2	T4	AF2T4	M	SA	AD	NA	NA	NA	NA	NA	NA
AF2	AF2T4	04/02/2014	08:07:00	0	5	00:05:57	00:06:00	Drop Peal	Scrounging	0	0	0	0	0	0	0	0	0	0	0	1	0	0	Banana	1		0	2	AF2T4	NA	AF2	T4	AF2T4	M	SA	AD	NA	NA	NA	NA	NA	NA
AF2	AF2T4	04/02/2014	08:07:00	0	5	00:06:00	00:06:04		Explore	0	0	0	0	0	0	0	0	0	0	0	0	0	1	Banana	0		0	3	AF2T4	NA	AF2	T4	AF2T4	M	SA	AD	NA	NA	NA	NA	NA	NA
AF2	AF2T34	04/02/2014	08:07:00	0	5	00:06:03	00:06:05		Explore	0	0	0	0	0	0	0	0	0	0	0	0	0	1	Banana	0		0	18	AF2T34	NA	AF2	T34	AF2T34	F	SA	AD	NA	NA	NA	NA	NA	NA
AF2	AF2T2	04/02/2014	08:07:00	0	5	00:06:04	00:06:06		Explore	0	0	0	0	0	0	0	0	0	0	0	0	0	1	Apple	0		0	16	AF2T2	NA	AF2	T2	AF2T2	F	JU	SA	NA	NA	NA	NA	NA	NA
AF2	AF2T2	04/02/2014	08:07:00	0	5	00:06:06	00:06:09	Drop	Eat	0	0	0	0	0	0	0	0	0	0	0	0	1	0	Apple	1		0	16	AF2T2	NA	AF2	T2	AF2T2	F	JU	SA	NA	NA	NA	NA	NA	NA
AF2	AF2T2	04/02/2014	08:07:00	0	5	00:06:09	00:06:11		Explore	0	0	0	0	0	0	0	0	0	0	0	0	0	1	Apple	0		0	17	AF2T2	NA	AF2	T2	AF2T2	F	JU	SA	NA	NA	NA	NA	NA	NA
AF2	AF2T2	04/02/2014	08:07:00	0	5	00:06:11	00:06:32	Off View	Eat	0	0	0	0	0	0	0	0	0	0	0	0	3	0	Apple	1		0	17	AF2T2	NA	AF2	T2	AF2T2	F	JU	SA	NA	NA	NA	NA	NA	NA
AF2	AF2T4	04/02/2014	08:07:00	0	5	00:06:27	00:06:28		Explore	0	0	0	0	0	0	0	0	0	0	0	0	0	1	Mealworm	0		0	0	AF2T4	NA	AF2	T4	AF2T4	M	SA	AD	NA	NA	NA	NA	NA	NA
AF2	AF2T4	04/02/2014	08:07:00	0	5	00:06:30	00:06:31		Explore	0	0	0	0	0	0	0	0	0	0	0	0	0	1	Apple	0		0	11	AF2T4	NA	AF2	T4	AF2T4	M	SA	AD	NA	NA	NA	NA	NA	NA
AF2	AF2T4	04/02/2014	08:07:00	0	5	00:06:31	00:06:39	Finished	Scrounging	0	0	0	0	0	0	0	0	0	0	0	1	0	0	Apple	1		0	11	AF2T4	NA	AF2	T4	AF2T4	M	SA	AD	NA	NA	NA	NA	NA	NA
AF2	AF2T4	04/02/2014	08:07:00	0	5	00:06:41	00:06:48	Drop	Scrounging	0	0	0	0	0	0	0	0	0	0	0	1	1	0	Apple	1		0	12	AF2T4	NA	AF2	T4	AF2T4	M	SA	AD	NA	NA	NA	NA	NA	NA
AF2	AF2T34	04/02/2014	08:07:00	0	5	00:06:42	00:06:48		Explore	0	0	0	0	0	0	0	0	0	0	0	0	0	1	Grape	0		0	11	AF2T34	NA	AF2	T34	AF2T34	F	SA	AD	NA	NA	NA	NA	NA	NA
AF2	AF2T34	04/02/2014	08:07:00	0	5	00:06:48	00:06:51	Drop	Eat	0	0	0	0	0	0	0	0	0	0	0	0	1	0	Grape	1		0	11	AF2T34	NA	AF2	T34	AF2T34	F	SA	AD	NA	NA	NA	NA	NA	NA
AF2	AF2T4	04/02/2014	08:07:00	0	5	00:06:48	00:06:49		Explore	0	0	0	0	0	0	0	0	0	0	0	0	0	1	Apple	0		0	13	AF2T4	NA	AF2	T4	AF2T4	M	SA	AD	NA	NA	NA	NA	NA	NA
AF2	AF2T4	04/02/2014	08:07:00	0	5	00:06:49	00:06:55	Drop	Scrounging	0	0	0	0	0	0	0	0	0	0	AF2T4	1	1	0	Apple	1		0	13	AF2T4	NA	AF2	T4	AF2T4	M	SA	AD	NA	NA	NA	NA	NA	NA
AF2	AF2T34	04/02/2014	08:07:00	0	5	00:06:52	00:06:54		Explore	0	0	0	0	0	0	0	0	0	0	0	0	0	1	Apple	0		0	27	AF2T34	NA	AF2	T34	AF2T34	F	SA	AD	NA	NA	NA	NA	NA	NA
AF2	AF2T34	04/02/2014	08:07:00	0	5	00:06:54	00:06:56	Drop	Eat	0	0	0	0	0	0	0	0	0	0	0	0	1	0	Apple	1		0	27	AF2T34	NA	AF2	T34	AF2T34	F	SA	AD	NA	NA	NA	NA	NA	NA
AF2	AF2T4	04/02/2014	08:07:00	0	5	00:06:55	00:06:58		Explore	0	0	0	0	0	0	0	0	0	0	0	0	0	1	Apple	0		0	14	AF2T4	NA	AF2	T4	AF2T4	M	SA	AD	NA	NA	NA	NA	NA	NA
AF2	AF2T34	04/02/2014	08:07:00	0	5	00:06:56	00:06:59		Explore	0	0	0	0	0	0	0	0	0	0	0	0	0	1	Apple	0		0	28	AF2T34	NA	AF2	T34	AF2T34	F	SA	AD	NA	NA	NA	NA	NA	NA
AF2	AF2T4	04/02/2014	08:07:00	0	5	00:06:58	00:07:06	Drop	Eat	0	0	0	0	0	0	0	0	0	0	0	0	1	0	Apple	1		0	14	AF2T4	NA	AF2	T4	AF2T4	M	SA	AD	NA	NA	NA	NA	NA	NA
AF2	AF2T34	04/02/2014	08:07:00	0	5	00:06:59	00:07:02	Taken	Scrounging	0	0	0	0	0	0	0	0	0	0	AF2T34	1	2	0	Apple	1	AF2T2	0	28	AF2T34	NA	AF2	T34	AF2T34	F	SA	AD	NA	NA	NA	NA	NA	NA
AF2	AF2T2	04/02/2014	08:07:00	0	5	00:07:03	00:07:07	Drop	Social Eating	AF2T34	1	1	0	0	0	1	0	AF2T2	1	0	0	1	0	Apple	1		29	18	AF2T2	AF2T34	AF2	T2	AF2T2	F	JU	SA	AF2	T34	AF2T34	F	SA	AD
AF2	AF2T24	04/02/2014	08:07:00	0	5	00:07:04	00:07:06		Explore	0	0	0	0	0	0	0	0	0	0	0	0	0	1	Cricket	0		0	0	AF2T24	NA	AF2	T24	AF2T24	M	AD	AD	NA	NA	NA	NA	NA	NA
AF2	AF2T34	04/02/2014	08:07:00	0	5	00:07:05	00:07:08		Explore	0	0	0	0	0	0	0	0	0	0	0	0	0	1	Apple	0		0	29	AF2T34	NA	AF2	T34	AF2T34	F	SA	AD	NA	NA	NA	NA	NA	NA
AF2	AF2T4	04/02/2014	08:07:00	0	5	00:07:06	00:07:09		Food Transfer	AF2T2	0	1	0	2	1	0	0	AF2T4	1	0	0	0	0	Apple	0		19	15	AF2T4	AF2T2	AF2	T4	AF2T4	M	SA	AD	AF2	T2	AF2T2	F	JU	SA
AF2	AF2T2	04/02/2014	08:07:00	0	5	00:07:07	00:07:10	Off View	Scrounging	0	0	0	0	0	0	0	0	0	0	AF2T2	1	3	0	Apple	1	AF2T4, AF2T34	0	19	AF2T2	NA	AF2	T2	AF2T2	F	JU	SA	NA	NA	NA	NA	NA	NA
AF2	AF2T34	04/02/2014	08:07:00	0	5	00:07:08	00:07:09		Food Transfer	AF2T2	0	1	0	2	1	0	0	AF2T34	1	0	0	0	0	Apple	0		20	29	AF2T34	AF2T2	AF2	T34	AF2T34	F	SA	AD	AF2	T2	AF2T2	F	JU	SA
AF2	AF2T4	04/02/2014	08:07:00	0	5	00:07:09	00:07:12	Finished	Scrounging	0	0	0	0	0	0	0	0	0	0	0	1	0	0	Apple	1		0	15	AF2T4	NA	AF2	T4	AF2T4	M	SA	AD	NA	NA	NA	NA	NA	NA
AF2	AF2T34	04/02/2014	08:07:00	0	5	00:07:11	00:07:15		Explore	0	0	0	0	0	0	0	0	0	0	0	0	0	1	Apple	0		0	29	AF2T34	NA	AF2	T34	AF2T34	F	SA	AD	NA	NA	NA	NA	NA	NA
AF2	AF2T4	04/02/2014	08:07:00	0	5	00:07:13	00:07:20	Finished	Scrounging	0	0	0	0	0	0	0	0	0	0	0	1	0	0	Apple	1		0	16	AF2T4	NA	AF2	T4	AF2T4	M	SA	AD	NA	NA	NA	NA	NA	NA
AF2	AF2T34	04/02/2014	08:07:00	0	5	00:07:16	00:07:20		Explore	0	0	0	0	0	0	0	0	0	0	0	0	0	1	Banana	0		0	18	AF2T34	NA	AF2	T34	AF2T34	F	SA	AD	NA	NA	NA	NA	NA	NA
AF2	AF2T24	04/02/2014	08:07:00	0	5	00:07:18	00:07:20		Explore	0	0	0	0	0	0	0	0	0	0	0	0	0	1	Grape	0		0	1	AF2T24	NA	AF2	T24	AF2T24	M	AD	AD	NA	NA	NA	NA	NA	NA
AF2	AF2T24	04/02/2014	08:07:00	0	5	00:07:20	00:07:33	Taken	Scrounging	0	0	0	0	0	0	0	0	0	0	0	1	2	0	Grape	1	AF2T34	0	1	AF2T24	NA	AF2	T24	AF2T24	M	AD	AD	NA	NA	NA	NA	NA	NA
AF2	AF2T13	04/02/2014	08:07:00	0	5	00:07:21	00:07:22		Explore	0	0	0	0	0	0	0	0	0	0	0	0	0	1	Apple	0		0	5	AF2T13	NA	AF2	T13	AF2T13	M	JU	SA	NA	NA	NA	NA	NA	NA
AF2	AF2T34	04/02/2014	08:07:00	0	5	00:07:21	00:07:23		Explore	0	0	0	0	0	0	0	0	0	0	0	0	0	1	Cricket	0		0	2	AF2T34	NA	AF2	T34	AF2T34	F	SA	AD	NA	NA	NA	NA	NA	NA
AF2	AF2T13	04/02/2014	08:07:00	0	5	00:07:22	00:07:45	Drop	Scrounging	0	0	0	0	0	0	0	0	0	0	0	1	1	0	Apple	1		0	5	AF2T13	NA	AF2	T13	AF2T13	M	JU	SA	NA	NA	NA	NA	NA	NA
AF2	AF2T34	04/02/2014	08:07:00	0	5	00:07:33	00:07:40	Finished	Social Eating	AF2T24	0	1	0	2	1	1	0	AF2T34	1	0	0	0	0	Grape	1		2	12	AF2T34	AF2T24	AF2	T34	AF2T34	F	SA	AD	AF2	T24	AF2T24	M	AD	AD
AF2	AF2T34	04/02/2014	08:07:00	0	5	00:07:40	00:07:43		Explore	0	0	0	0	0	0	0	0	0	0	0	0	0	1	Grape	0		0	13	AF2T34	NA	AF2	T34	AF2T34	F	SA	AD	NA	NA	NA	NA	NA	NA
AF2	AF2T34	04/02/2014	08:07:00	0	5	00:07:43	00:07:46	Drop	Eat	0	0	0	0	0	0	0	0	0	0	0	0	1	0	Grape	1		0	13	AF2T34	NA	AF2	T34	AF2T34	F	SA	AD	NA	NA	NA	NA	NA	NA
AF2	AF2T13	04/02/2014	08:07:00	0	5	00:07:45	00:07:46		Explore	0	0	0	0	0	0	0	0	0	0	0	0	0	1	Apple	0		0	6	AF2T13	NA	AF2	T13	AF2T13	M	JU	SA	NA	NA	NA	NA	NA	NA
AF2	AF2T13	04/02/2014	08:07:00	0	5	00:07:51	00:07:52		Explore	0	0	0	0	0	0	0	0	0	0	0	0	0	1	Apple	0		0	6	AF2T13	NA	AF2	T13	AF2T13	M	JU	SA	NA	NA	NA	NA	NA	NA
AF2	AF2T24	04/02/2014	08:07:00	0	5	00:07:51	00:08:31	Finished	Scrounging	0	0	0	0	0	0	0	0	0	0	0	1	0	0	Grape	1		0	2	AF2T24	NA	AF2	T24	AF2T24	M	AD	AD	NA	NA	NA	NA	NA	NA
AF2	AF2T13	04/02/2014	08:07:00	0	5	00:07:52	00:08:03	Drop	Scrounging	0	0	0	0	0	0	0	0	0	0	0	1	1	0	Apple	1		0	6	AF2T13	NA	AF2	T13	AF2T13	M	JU	SA	NA	NA	NA	NA	NA	NA
AF2	AF2T13	04/02/2014	08:07:00	0	5	00:08:06	00:08:07		Explore	0	0	0	0	0	0	0	0	0	0	0	0	0	1	Grape	0		0	13	AF2T13	NA	AF2	T13	AF2T13	M	JU	SA	NA	NA	NA	NA	NA	NA
AF2	AF2T13	04/02/2014	08:07:00	0	5	00:08:07	00:08:08	Drop	Scrounging	0	0	0	0	0	0	0	0	0	0	0	1	1	0	Grape	1		0	13	AF2T13	NA	AF2	T13	AF2T13	M	JU	SA	NA	NA	NA	NA	NA	NA
AF2	AF2T13	04/02/2014	08:07:00	0	5	00:08:08	00:08:09		Explore	0	0	0	0	0	0	0	0	0	0	0	0	0	1	Grape	0		0	14	AF2T13	NA	AF2	T13	AF2T13	M	JU	SA	NA	NA	NA	NA	NA	NA
AF2	AF2T13	04/02/2014	08:07:00	0	5	00:08:09	00:08:28	Off View	Scrounging	0	0	0	0	0	0	0	0	0	0	0	1	3	0	Grape	1		0	14	AF2T13	NA	AF2	T13	AF2T13	M	JU	SA	NA	NA	NA	NA	NA	NA
AF2	AF2T2	04/02/2014	08:07:00	0	5	00:08:23	00:08:27		Explore	0	0	0	0	0	0	0	0	0	0	0	0	0	1	Banana	0		0	15	AF2T2	NA	AF2	T2	AF2T2	F	JU	SA	NA	NA	NA	NA	NA	NA
AF2	AF2T24	04/02/2014	08:07:00	0	5	00:08:40	00:08:43		Explore	0	0	0	0	0	0	0	0	0	0	0	0	0	1	Banana	0		0	2	AF2T24	NA	AF2	T24	AF2T24	M	AD	AD	NA	NA	NA	NA	NA	NA
AF2	AF2T24	04/02/2014	08:07:00	0	5	00:08:43	00:09:00	Finished	Scrounging	0	0	0	0	0	0	0	0	0	0	0	1	0	0	Banana	1		0	2	AF2T24	NA	AF2	T24	AF2T24	M	AD	AD	NA	NA	NA	NA	NA	NA
AF2	AF2T4	04/02/2014	08:07:00	0	5	00:08:51	00:08:55		Explore	0	0	0	0	0	0	0	0	0	0	0	0	0	1	Grape	0		0	18	AF2T4	NA	AF2	T4	AF2T4	M	SA	AD	NA	NA	NA	NA	NA	NA
AF2	AF2T4	04/02/2014	08:07:00	0	5	00:08:55	00:09:04	Finished	Scrounging	0	0	0	0	0	0	0	0	0	0	0	1	0	0	Grape	1		0	18	AF2T4	NA	AF2	T4	AF2T4	M	SA	AD	NA	NA	NA	NA	NA	NA
AF2	AF2T24	04/02/2014	08:07:00	0	5	00:09:00	00:09:05	Drop	Scrounging	0	0	0	0	0	0	0	0	0	0	0	1	1	0	Banana	1		0	3	AF2T24	NA	AF2	T24	AF2T24	M	AD	AD	NA	NA	NA	NA	NA	NA
AF2	AF2T4	04/02/2014	08:07:00	0	5	00:09:08	00:09:13		Explore	0	0	0	0	0	0	0	0	0	0	0	0	0	1	Apple	0		0	17	AF2T4	NA	AF2	T4	AF2T4	M	SA	AD	NA	NA	NA	NA	NA	NA
AF2	AF2T4	04/02/2014	08:07:00	0	5	00:09:14	00:09:14		Explore	0	0	0	0	0	0	0	0	0	0	0	0	0	1	Grape	0		0	19	AF2T4	NA	AF2	T4	AF2T4	M	SA	AD	NA	NA	NA	NA	NA	NA
AF2	AF2T4	04/02/2014	08:07:00	0	5	00:09:14	00:09:22	Drop Peal	Scrounging	0	0	0	0	0	0	0	0	0	0	0	1	0	0	Grape	1		0	19	AF2T4	NA	AF2	T4	AF2T4	M	SA	AD	NA	NA	NA	NA	NA	NA
AF2	AF2T24	04/02/2014	08:07:00	0	5	00:09:15	00:09:16		Explore	0	0	0	0	0	0	0	0	0	0	0	0	0	1	Apple	0		0	8	AF2T24	NA	AF2	T24	AF2T24	M	AD	AD	NA	NA	NA	NA	NA	NA
AF2	AF2T24	04/02/2014	08:07:00	0	5	00:09:23	00:09:29	Drop	Scrounging	0	0	0	0	0	0	0	0	0	0	0	1	1	0	Apple	1		0	8	AF2T24	NA	AF2	T24	AF2T24	M	AD	AD	NA	NA	NA	NA	NA	NA
AF2	AF2T4	04/02/2014	08:07:00	0	5	00:09:23	00:09:25		Explore	0	0	0	0	0	0	0	0	0	0	0	0	0	1	Grape	0		0	20	AF2T4	NA	AF2	T4	AF2T4	M	SA	AD	NA	NA	NA	NA	NA	NA
AF2	AF2T4	04/02/2014	08:07:00	0	5	00:09:25	00:09:42	Drop Peal	Scrounging	0	0	0	0	0	0	0	0	0	0	0	1	0	0	Grape	1		0	20	AF2T4	NA	AF2	T4	AF2T4	M	SA	AD	NA	NA	NA	NA	NA	NA
AF2	AF2T24	04/02/2014	08:07:00	0	5	00:09:29	00:09:30		Explore	0	0	0	0	0	0	0	0	0	0	0	0	0	1	Apple	0		0	9	AF2T24	NA	AF2	T24	AF2T24	M	AD	AD	NA	NA	NA	NA	NA	NA
AF2	AF2T24	04/02/2014	08:07:00	0	5	00:09:30	00:10:19	Finished	Scrounging	0	0	0	0	0	0	0	0	0	0	0	1	0	0	Apple	1		0	9	AF2T24	NA	AF2	T24	AF2T24	M	AD	AD	NA	NA	NA	NA	NA	NA
AF2	AF2T4	04/02/2014	08:07:00	0	5	00:09:42	00:09:44		Explore	0	0	0	0	0	0	0	0	0	0	0	0	0	1	Grape	0		0	21	AF2T4	NA	AF2	T4	AF2T4	M	SA	AD	NA	NA	NA	NA	NA	NA
AF2	AF2T4	04/02/2014	08:07:00	0	5	00:09:44	00:09:46	Drop	Eat	0	0	0	0	0	0	0	0	0	0	0	0	1	0	Grape	1		0	21	AF2T4	NA	AF2	T4	AF2T4	M	SA	AD	NA	NA	NA	NA	NA	NA
AF2	AF2T4	04/02/2014	08:07:00	0	5	00:09:48	00:09:50	Drop Peal	Scrounging	0	0	0	0	0	0	0	0	0	0	AF2T4	1	0	0	Grape	1		0	22	AF2T4	NA	AF2	T4	AF2T4	M	SA	AD	NA	NA	NA	NA	NA	NA
AF2	AF2T4	04/02/2014	08:07:00	0	5	00:09:50	00:09:56		Explore	0	0	0	0	0	0	0	0	0	0	0	0	0	1	Grape	0		0	23	AF2T4	NA	AF2	T4	AF2T4	M	SA	AD	NA	NA	NA	NA	NA	NA
AF2	AF2T4	04/02/2014	08:07:00	0	5	00:09:56	00:10:14	Drop Peal	Scrounging	0	0	0	0	0	0	0	0	0	0	0	1	0	0	Grape	1		0	23	AF2T4	NA	AF2	T4	AF2T4	M	SA	AD	NA	NA	NA	NA	NA	NA
AF2	AF2T4	04/02/2014	08:07:00	0	5	00:10:14	00:10:19		Explore	0	0	0	0	0	0	0	0	0	0	0	0	0	1	Grape	0		0	24	AF2T4	NA	AF2	T4	AF2T4	M	SA	AD	NA	NA	NA	NA	NA	NA
AF2	AF2T24	04/02/2014	08:07:00	0	5	00:10:19	00:10:22		Explore	0	0	0	0	0	0	0	0	0	0	0	0	0	1	Apple	0		0	10	AF2T24	NA	AF2	T24	AF2T24	M	AD	AD	NA	NA	NA	NA	NA	NA
AF2	AF2T4	04/02/2014	08:07:00	0	5	00:10:19	00:10:30	Drop	Eat	0	0	0	0	0	0	0	0	0	0	0	0	1	0	Grape	1		0	24	AF2T4	NA	AF2	T4	AF2T4	M	SA	AD	NA	NA	NA	NA	NA	NA
AF2	AF2T24	04/02/2014	08:07:00	0	5	00:10:22	00:10:24	Finished	Scrounging	0	0	0	0	0	0	0	0	0	0	0	1	0	0	Apple	1		0	10	AF2T24	NA	AF2	T24	AF2T24	M	AD	AD	NA	NA	NA	NA	NA	NA
AF2	AF2T4	04/02/2014	08:07:00	0	5	00:10:30	00:10:36		Explore	0	0	0	0	0	0	0	0	0	0	0	0	0	1	Grape	0		0	25	AF2T4	NA	AF2	T4	AF2T4	M	SA	AD	NA	NA	NA	NA	NA	NA
AF2	AF2T24	04/02/2014	08:07:00	0	5	00:10:32	00:10:47	Finished	Scrounging	0	0	0	0	0	0	0	0	0	0	0	1	0	0	Apple	1		0	11	AF2T24	NA	AF2	T24	AF2T24	M	AD	AD	NA	NA	NA	NA	NA	NA
AF2	AF2T4	04/02/2014	08:07:00	0	5	00:10:37	00:10:42		Explore	0	0	0	0	0	0	0	0	0	0	0	0	0	1	Apple	0		0	17	AF2T4	NA	AF2	T4	AF2T4	M	SA	AD	NA	NA	NA	NA	NA	NA
AF2	AF2T24	04/02/2014	08:07:00	0	5	00:11:03	00:11:04		Explore	0	0	0	0	0	0	0	0	0	0	0	0	0	1	Apple	0		0	12	AF2T24	NA	AF2	T24	AF2T24	M	AD	AD	NA	NA	NA	NA	NA	NA
AF2	AF2T24	04/02/2014	08:07:00	0	5	00:11:04	00:11:18	Drop Peal	Scrounging	0	0	0	0	0	0	0	0	0	0	0	1	0	0	Apple	1		0	12	AF2T24	NA	AF2	T24	AF2T24	M	AD	AD	NA	NA	NA	NA	NA	NA
AF2	AF2T4	04/02/2014	08:07:00	0	5	00:11:07	00:11:10	Finished	Scrounging	0	0	0	0	0	0	0	0	0	0	0	1	0	0	Apple	1		0	17	AF2T4	NA	AF2	T4	AF2T4	M	SA	AD	NA	NA	NA	NA	NA	NA
AF2	AF2T4	04/02/2014	08:07:00	0	5	00:11:10	00:11:14		Explore	0	0	0	0	0	0	0	0	0	0	0	0	0	1	Apple	0		0	18	AF2T4	NA	AF2	T4	AF2T4	M	SA	AD	NA	NA	NA	NA	NA	NA
AF2	AF2T24	04/02/2014	08:07:00	0	5	00:11:19	00:11:21	Drop Peal	Scrounging	0	0	0	0	0	0	0	0	0	0	0	1	0	0	Grape	1		0	3	AF2T24	NA	AF2	T24	AF2T24	M	AD	AD	NA	NA	NA	NA	NA	NA
AF2	AF2T14	04/02/2014	08:07:00	0	5	00:15:16	00:15:22		Explore	0	0	0	0	0	0	0	0	0	0	0	0	0	1	Grape	0		0	1	AF2T14	NA	AF2	T14	AF2T14	M	AD	AD	NA	NA	NA	NA	NA	NA
AF2	AF2T14	04/02/2014	08:07:00	0	5	00:15:25	00:15:54	Drop Peal	Scrounging	0	0	0	0	0	0	0	0	0	0	0	1	0	0	Grape	1		0	1	AF2T14	NA	AF2	T14	AF2T14	M	AD	AD	NA	NA	NA	NA	NA	NA
AF2	AF2T14	04/02/2014	08:07:00	0	5	00:15:54	00:15:56		Explore	0	0	0	0	0	0	0	0	0	0	0	0	0	1	Grape	0		0	2	AF2T14	NA	AF2	T14	AF2T14	M	AD	AD	NA	NA	NA	NA	NA	NA
AF2	AF2T14	04/02/2014	08:07:00	0	5	00:16:01	00:16:02		Explore	0	0	0	0	0	0	0	0	0	0	0	0	0	1	Grape	0		0	2	AF2T14	NA	AF2	T14	AF2T14	M	AD	AD	NA	NA	NA	NA	NA	NA
AF2	AF2T14	04/02/2014	08:07:00	0	5	00:16:02	00:17:05	Finished	Scrounging	0	0	0	0	0	0	0	0	0	0	0	1	0	0	Grape	1		0	2	AF2T14	NA	AF2	T14	AF2T14	M	AD	AD	NA	NA	NA	NA	NA	NA
AF2	AF2T14	04/02/2014	08:07:00	0	5	00:17:05	00:17:14		Explore	0	0	0	0	0	0	0	0	0	0	0	0	0	1	Grape	0		0	3	AF2T14	NA	AF2	T14	AF2T14	M	AD	AD	NA	NA	NA	NA	NA	NA
AF2	AF2T14	04/02/2014	08:07:00	0	5	00:17:14	00:17:44	Taken	Eat	0	0	0	0	0	0	0	0	0	0	0	0	2	0	Grape	1	AF2T2	0	3	AF2T14	NA	AF2	T14	AF2T14	M	AD	AD	NA	NA	NA	NA	NA	NA
AF2	AF2T2	04/02/2014	08:07:00	0	5	00:17:31	00:17:34		Explore	0	0	0	0	0	0	0	0	0	0	0	0	0	1	Banana	0		0	15	AF2T2	NA	AF2	T2	AF2T2	F	JU	SA	NA	NA	NA	NA	NA	NA
AF2	AF2T2	04/02/2014	08:07:00	0	5	00:17:45	00:18:18	Off View	Social Eating	AF2T14	1	1	0	2	1	1	0	AF2T2	1	0	0	3	0	Grape	1		4	6	AF2T2	AF2T14	AF2	T2	AF2T2	F	JU	SA	AF2	T14	AF2T14	M	AD	AD
AF2	AF2T14	04/02/2014	08:07:00	0	5	00:17:49	00:17:53		Explore	0	0	0	0	0	0	0	0	0	0	0	0	0	1	Grape	0		0	4	AF2T14	NA	AF2	T14	AF2T14	M	AD	AD	NA	NA	NA	NA	NA	NA
AF2	AF2T14	04/02/2014	08:07:00	0	5	00:17:53	00:18:24	Taken	Eat	0	0	0	0	0	0	0	0	0	0	0	0	2	0	Grape	1	AF2T1C	0	4	AF2T14	NA	AF2	T14	AF2T14	M	AD	AD	NA	NA	NA	NA	NA	NA
AF2	AF2T1C	04/02/2014	08:07:00	0	5	00:17:54	00:17:55		Explore	0	0	0	0	0	0	0	0	0	0	0	0	0	1	Mealworm	0		0	0	AF2T1C	NA	AF2	T1C	AF2T1C	M	AD	AD	NA	NA	NA	NA	NA	NA
AF2	AF2T1C	04/02/2014	08:07:00	0	5	00:18:24	00:18:54	Finished	Social Eating	AF2T14	0	1	1	2	1	0	0	AF2T1C	1	0	0	0	0	Grape	1		5	0	AF2T1C	AF2T14	AF2	T1C	AF2T1C	M	AD	AD	AF2	T14	AF2T14	M	AD	AD
AF2	AF2T14	04/02/2014	08:07:00	0	5	00:18:27	00:18:28		Explore	0	0	0	0	0	0	0	0	0	0	0	0	0	1	Cricket	0		0	0	AF2T14	NA	AF2	T14	AF2T14	M	AD	AD	NA	NA	NA	NA	NA	NA
AF2	AF2T14	04/02/2014	08:07:00	0	5	00:18:28	00:18:31		Explore	0	0	0	0	0	0	0	0	0	0	0	0	0	1	Grape	0		0	5	AF2T14	NA	AF2	T14	AF2T14	M	AD	AD	NA	NA	NA	NA	NA	NA
AF2	AF2T14	04/02/2014	08:07:00	0	5	00:18:31	00:18:47	Drop Peal	Eat	0	0	0	0	0	0	0	0	0	0	0	0	0	0	Grape	1		0	5	AF2T14	NA	AF2	T14	AF2T14	M	AD	AD	NA	NA	NA	NA	NA	NA
AF2	AF2T14	04/02/2014	08:07:00	0	5	00:18:47	00:18:54		Explore	0	0	0	0	0	0	0	0	0	0	0	0	0	1	Grape	0		0	6	AF2T14	NA	AF2	T14	AF2T14	M	AD	AD	NA	NA	NA	NA	NA	NA
AF2	AF2T14	04/02/2014	08:07:00	0	5	00:19:05	00:19:08		Explore	0	0	0	0	0	0	0	0	0	0	0	0	0	1	Mealworm	0		0	0	AF2T14	NA	AF2	T14	AF2T14	M	AD	AD	NA	NA	NA	NA	NA	NA
AF2	AF2T4	04/02/2014	08:07:00	0	5	00:19:06	00:19:07		Explore	0	0	0	0	0	0	0	0	0	0	0	0	0	1	Grape	0		0	25	AF2T4	NA	AF2	T4	AF2T4	M	SA	AD	NA	NA	NA	NA	NA	NA
AF2	AF2T4	04/02/2014	08:07:00	0	5	00:19:07	00:19:09	Finished	Scrounging	0	0	0	0	0	0	0	0	0	0	0	1	0	0	Grape	1		0	25	AF2T4	NA	AF2	T4	AF2T4	M	SA	AD	NA	NA	NA	NA	NA	NA
AF2	AF2T1C	04/02/2014	08:07:00	0	5	00:19:09	00:19:10		Explore	0	0	0	0	0	0	0	0	0	0	0	0	0	1	Cricket	0		0	0	AF2T1C	NA	AF2	T1C	AF2T1C	M	AD	AD	NA	NA	NA	NA	NA	NA
AF2	AF2T4	04/02/2014	08:07:00	0	5	00:19:09	00:19:13	Finished	Scrounging	0	0	0	0	0	0	0	0	0	0	0	1	0	0	Grape	1		0	26	AF2T4	NA	AF2	T4	AF2T4	M	SA	AD	NA	NA	NA	NA	NA	NA
AF2	AF2T4	04/02/2014	08:07:00	0	5	00:19:13	00:19:13	Finished	Scrounging	0	0	0	0	0	0	0	0	0	0	0	1	0	0	Grape	1		0	27	AF2T4	NA	AF2	T4	AF2T4	M	SA	AD	NA	NA	NA	NA	NA	NA
AF2	AF2T4	04/02/2014	08:07:00	0	5	00:19:13	00:19:16		Explore	0	0	0	0	0	0	0	0	0	0	0	0	0	1	Grape	0		0	28	AF2T4	NA	AF2	T4	AF2T4	M	SA	AD	NA	NA	NA	NA	NA	NA
AF2	AF2T4	04/02/2014	08:07:00	0	5	00:19:16	00:19:18	Drop Peal	Scrounging	0	0	0	0	0	0	0	0	0	0	0	1	0	0	Grape	1		0	28	AF2T4	NA	AF2	T4	AF2T4	M	SA	AD	NA	NA	NA	NA	NA	NA
AF2	AF2T4	04/02/2014	08:07:00	0	5	00:19:20	00:19:23		Explore	0	0	0	0	0	0	0	0	0	0	0	0	0	1	Grape	0		0	29	AF2T4	NA	AF2	T4	AF2T4	M	SA	AD	NA	NA	NA	NA	NA	NA
AF2	AF2T14	04/02/2014	08:07:00	0	5	00:19:24	00:19:30		Explore	0	0	0	0	0	0	0	0	0	0	0	0	0	1	Banana	0		0	5	AF2T14	NA	AF2	T14	AF2T14	M	AD	AD	NA	NA	NA	NA	NA	NA
AF2	AF2T1C	04/02/2014	08:07:00	0	5	00:19:25	00:19:36	Drop Peal	Scrounging	0	0	0	0	0	0	0	0	0	0	0	1	0	0	Grape	1		0	1	AF2T1C	NA	AF2	T1C	AF2T1C	M	AD	AD	NA	NA	NA	NA	NA	NA
AF2	AF2T13	04/02/2014	08:07:00	0	5	00:19:38	00:19:39		Explore	0	0	0	0	0	0	0	0	0	0	0	0	0	1	Grape	0		0	15	AF2T13	NA	AF2	T13	AF2T13	M	JU	SA	NA	NA	NA	NA	NA	NA
AF2	AF2T13	04/02/2014	08:07:00	0	5	00:19:41	00:19:46		Explore	0	0	0	0	0	0	0	0	0	0	0	0	0	1	Grape	0		0	15	AF2T13	NA	AF2	T13	AF2T13	M	JU	SA	NA	NA	NA	NA	NA	NA
AF2	AF2T13	04/02/2014	08:07:00	0	5	00:19:49	00:19:53		Explore	0	0	0	0	0	0	0	0	0	0	0	0	0	1	Banana	0		0	9	AF2T13	NA	AF2	T13	AF2T13	M	JU	SA	NA	NA	NA	NA	NA	NA
AF2	AF2T13	04/02/2014	08:07:00	0	5	00:20:06	00:20:10		Explore	0	0	0	0	0	0	0	0	0	0	0	0	0	1	Banana	0		0	9	AF2T13	NA	AF2	T13	AF2T13	M	JU	SA	NA	NA	NA	NA	NA	NA
AF2	AF2T13	04/02/2014	08:07:00	0	5	00:20:10	00:20:13	Finished	Scrounging	0	0	0	0	0	0	0	0	0	0	0	1	0	0	Banana	1		0	9	AF2T13	NA	AF2	T13	AF2T13	M	JU	SA	NA	NA	NA	NA	NA	NA
AF2	AF2T13	04/02/2014	08:07:00	0	5	00:20:13	00:20:28		Explore	0	0	0	0	0	0	0	0	0	0	0	0	0	1	Banana	0		0	10	AF2T13	NA	AF2	T13	AF2T13	M	JU	SA	NA	NA	NA	NA	NA	NA
AF2	AF2T13	04/02/2014	08:07:00	0	5	00:20:28	00:20:34	Drop	Scrounging	0	0	0	0	0	0	0	0	0	0	0	1	1	0	Banana	1		0	10	AF2T13	NA	AF2	T13	AF2T13	M	JU	SA	NA	NA	NA	NA	NA	NA
AF2	AF2T13	04/02/2014	08:07:00	0	5	00:20:34	00:20:39		Explore	0	0	0	0	0	0	0	0	0	0	0	0	0	1	Banana	0		0	11	AF2T13	NA	AF2	T13	AF2T13	M	JU	SA	NA	NA	NA	NA	NA	NA
AF2	AF2T13	04/02/2014	08:07:00	0	5	00:20:47	00:20:49		Explore	0	0	0	0	0	0	0	0	0	0	0	0	0	1	Apple	0		0	7	AF2T13	NA	AF2	T13	AF2T13	M	JU	SA	NA	NA	NA	NA	NA	NA
AF2	AF2T13	04/02/2014	08:07:00	0	5	00:21:02	00:21:04		Explore	0	0	0	0	0	0	0	0	0	0	0	0	0	1	Apple	0		0	7	AF2T13	NA	AF2	T13	AF2T13	M	JU	SA	NA	NA	NA	NA	NA	NA
AF2	AF2T13	04/02/2014	08:07:00	0	5	00:21:05	00:21:08		Explore	0	0	0	0	0	0	0	0	0	0	0	0	0	1	Grape	0		0	15	AF2T13	NA	AF2	T13	AF2T13	M	JU	SA	NA	NA	NA	NA	NA	NA
AF2	AF2T13	04/02/2014	08:07:00	0	5	00:21:08	00:21:55	Drop Peal	Scrounging	0	0	0	0	0	0	0	0	0	0	0	1	0	0	Grape	1	AF2T23	0	15	AF2T13	NA	AF2	T13	AF2T13	M	JU	SA	NA	NA	NA	NA	NA	NA
AF2	AF2T23	04/02/2014	08:07:00	0	5	00:21:45	00:21:46		Food Transfer	AF2T13	0	1	0	2	1	0	0	AF2T23	1	0	0	0	0	Grape	0		16	0	AF2T23	AF2T13	AF2	T23	AF2T23	F	AD	AD	AF2	T13	AF2T13	M	JU	SA
BO2	BO2T1	05/02/2014	08:47:00	8	1	00:00:41	00:00:43		Explore	0	0	0	0	0	0	0	0	0	0	0	0	0	1	Apple	0		0	0	BO2T1	NA	BO2	T1	BO2T1	F	SA	AD	NA	NA	NA	NA	NA	NA
BO2	BO2T13	05/02/2014	08:47:00	8	1	00:00:48	00:00:51		Explore	0	0	0	0	0	0	0	0	0	0	0	0	0	1	Apple	0		0	0	BO2T13	NA	BO2	T13	BO2T13	M	SA	AD	NA	NA	NA	NA	NA	NA
BO2	BO2T13	05/02/2014	08:47:00	8	1	00:00:52	00:00:57		Explore	0	0	0	0	0	0	0	0	0	0	0	0	0	1	Banana	0		0	0	BO2T13	NA	BO2	T13	BO2T13	M	SA	AD	NA	NA	NA	NA	NA	NA
BO2	BO2T13	05/02/2014	08:47:00	8	1	00:00:57	00:01:05	Off View	Eat	0	0	0	0	0	0	0	0	0	0	0	0	3	0	Banana	1		0	0	BO2T13	NA	BO2	T13	BO2T13	M	SA	AD	NA	NA	NA	NA	NA	NA
BO2	BO2T34C	05/02/2014	08:47:00	8	1	00:01:27	00:01:34		Explore	0	0	0	0	0	0	0	0	0	0	0	0	0	1	Banana	0		0	0	BO2T34C	NA	BO2	T34C	BO2T34C	F	AD	AD	NA	NA	NA	NA	NA	NA
BO2	BO2T13	05/02/2014	08:47:00	8	1	00:01:31	00:01:33		Explore	0	0	0	0	0	0	0	0	0	0	0	0	0	1	Apple	0		0	0	BO2T13	NA	BO2	T13	BO2T13	M	SA	AD	NA	NA	NA	NA	NA	NA
BO2	BO2T13	05/02/2014	08:47:00	8	1	00:01:33	00:01:37		Explore	0	0	0	0	0	0	0	0	0	0	0	0	0	1	Banana	0		0	1	BO2T13	NA	BO2	T13	BO2T13	M	SA	AD	NA	NA	NA	NA	NA	NA
BO2	BO2T13	05/02/2014	08:47:00	8	1	00:01:37	00:01:55	Finished	Eat	0	0	0	0	0	0	0	0	0	0	0	0	0	0	Banana	1		0	1	BO2T13	NA	BO2	T13	BO2T13	M	SA	AD	NA	NA	NA	NA	NA	NA
BO2	BO2T14	05/02/2014	08:47:00	8	1	00:11:26	00:11:27		Explore	0	0	0	0	0	0	0	0	0	0	0	0	0	1	Apple	0		0	0	BO2T14	NA	BO2	T14	BO2T14	M	SA	AD	NA	NA	NA	NA	NA	NA
BO2	BO2T14	05/02/2014	08:47:00	8	1	00:11:47	00:11:52		Explore	0	0	0	0	0	0	0	0	0	0	0	0	0	1	Banana	0		0	0	BO2T14	NA	BO2	T14	BO2T14	M	SA	AD	NA	NA	NA	NA	NA	NA
BO2	BO2T14	05/02/2014	08:47:00	8	1	00:11:56	00:12:25		Explore	0	0	0	0	0	0	0	0	0	0	0	0	0	1	Banana	0		0	0	BO2T14	NA	BO2	T14	BO2T14	M	SA	AD	NA	NA	NA	NA	NA	NA
BO2	BO2T14	05/02/2014	08:47:00	8	1	00:12:25	00:12:26	Drop	Eat	0	0	0	0	0	0	0	0	0	0	0	0	1	0	Banana	1		0	0	BO2T14	NA	BO2	T14	BO2T14	M	SA	AD	NA	NA	NA	NA	NA	NA
BO2	BO2T2	05/02/2014	08:47:00	8	1	00:12:26	00:12:27		Explore	0	0	0	0	0	0	0	0	0	0	0	0	0	1	Banana	0		0	0	BO2T2	NA	BO2	T2	BO2T2	M	JU	SA	NA	NA	NA	NA	NA	NA
BO2	BO2T14	05/02/2014	08:47:00	8	1	00:12:27	00:12:30		Explore	0	0	0	0	0	0	0	0	0	0	0	0	0	1	Banana	0		0	1	BO2T14	NA	BO2	T14	BO2T14	M	SA	AD	NA	NA	NA	NA	NA	NA
BO2	BO2T14	05/02/2014	08:47:00	8	1	00:12:30	00:12:31	Drop	Eat	0	0	0	0	0	0	0	0	0	0	0	0	1	0	Banana	1		0	1	BO2T14	NA	BO2	T14	BO2T14	M	SA	AD	NA	NA	NA	NA	NA	NA
BO2	BO2T14	05/02/2014	08:47:00	8	1	00:12:31	00:12:33		Explore	0	0	0	0	0	0	0	0	0	0	0	0	0	1	Banana	0		0	2	BO2T14	NA	BO2	T14	BO2T14	M	SA	AD	NA	NA	NA	NA	NA	NA
BO2	BO2T14	05/02/2014	08:47:00	8	1	00:12:33	00:12:39	Off View	Eat	0	0	0	0	0	0	0	0	0	0	0	0	3	0	Banana	1		0	2	BO2T14	NA	BO2	T14	BO2T14	M	SA	AD	NA	NA	NA	NA	NA	NA
BO2	BO2T3	05/02/2014	08:47:00	8	1	00:13:08	00:13:12		Explore	0	0	0	0	0	0	0	0	0	0	0	0	0	1	Banana	0		0	0	BO2T3	NA	BO2	T3	BO2T3	F	JU	SA	NA	NA	NA	NA	NA	NA
BO2	BO2T3	05/02/2014	08:47:00	8	1	00:13:15	00:13:20		Explore	0	0	0	0	0	0	0	0	0	0	0	0	0	1	Banana	0		0	0	BO2T3	NA	BO2	T3	BO2T3	F	JU	SA	NA	NA	NA	NA	NA	NA
BO2	BO2T13	05/02/2014	08:47:00	8	1	00:14:51	00:14:52		Explore	0	0	0	0	0	0	0	0	0	0	0	0	0	1	Apple	0		0	0	BO2T13	NA	BO2	T13	BO2T13	M	SA	AD	NA	NA	NA	NA	NA	NA
BO2	BO2T13	05/02/2014	08:47:00	8	1	00:14:56	00:14:59		Explore	0	0	0	0	0	0	0	0	0	0	0	0	0	1	Grape	0		0	0	BO2T13	NA	BO2	T13	BO2T13	M	SA	AD	NA	NA	NA	NA	NA	NA
BO2	BO2T13	05/02/2014	08:47:00	8	1	00:15:01	00:15:04		Explore	0	0	0	0	0	0	0	0	0	0	0	0	0	1	Grape	0		0	0	BO2T13	NA	BO2	T13	BO2T13	M	SA	AD	NA	NA	NA	NA	NA	NA
BO2	BO2T14	05/02/2014	08:47:00	8	1	00:15:43	00:15:46		Explore	0	0	0	0	0	0	0	0	0	0	0	0	0	1	Banana	0		0	3	BO2T14	NA	BO2	T14	BO2T14	M	SA	AD	NA	NA	NA	NA	NA	NA
BO2	BO2T14	05/02/2014	08:47:00	8	1	00:15:47	00:15:48		Explore	0	0	0	0	0	0	0	0	0	0	0	0	0	1	Banana	0		0	3	BO2T14	NA	BO2	T14	BO2T14	M	SA	AD	NA	NA	NA	NA	NA	NA
BO2	BO2T14	05/02/2014	08:47:00	8	1	00:15:49	00:15:49		Explore	0	0	0	0	0	0	0	0	0	0	0	0	0	1	Cricket	0		0	0	BO2T14	NA	BO2	T14	BO2T14	M	SA	AD	NA	NA	NA	NA	NA	NA
BO2	BO2T14	05/02/2014	08:47:00	8	1	00:15:54	00:16:04		Explore	0	0	0	0	0	0	0	0	0	0	0	0	0	1	Banana	0		0	3	BO2T14	NA	BO2	T14	BO2T14	M	SA	AD	NA	NA	NA	NA	NA	NA
BO2	BO2T14	05/02/2014	08:47:00	8	1	00:16:04	00:16:06	Finished	Eat	0	0	0	0	0	0	0	0	0	0	0	0	0	0	Banana	1		0	3	BO2T14	NA	BO2	T14	BO2T14	M	SA	AD	NA	NA	NA	NA	NA	NA
BO2	BO2T14	05/02/2014	08:47:00	8	1	00:16:06	00:16:07		Explore	0	0	0	0	0	0	0	0	0	0	0	0	0	1	Cricket	0		0	0	BO2T14	NA	BO2	T14	BO2T14	M	SA	AD	NA	NA	NA	NA	NA	NA
BO2	BO2T14	05/02/2014	08:47:00	8	1	00:16:07	00:16:11		Explore	0	0	0	0	0	0	0	0	0	0	0	0	0	1	Banana	0		0	4	BO2T14	NA	BO2	T14	BO2T14	M	SA	AD	NA	NA	NA	NA	NA	NA
BO2	BO2T14	05/02/2014	08:47:00	8	1	00:16:11	00:16:12	Off View	Eat	0	0	0	0	0	0	0	0	0	0	0	0	3	0	Banana	1		0	4	BO2T14	NA	BO2	T14	BO2T14	M	SA	AD	NA	NA	NA	NA	NA	NA
BO2	BO2T13	05/02/2014	08:47:00	8	1	00:16:20	00:16:21		Explore	0	0	0	0	0	0	0	0	0	0	0	0	0	1	Grape	0		0	0	BO2T13	NA	BO2	T13	BO2T13	M	SA	AD	NA	NA	NA	NA	NA	NA
BO2	BO2T24	05/02/2014	08:47:00	8	1	00:16:23	00:16:28		Explore	0	0	0	0	0	0	0	0	0	0	0	0	0	1	Banana	0		0	0	BO2T24	NA	BO2	T24	BO2T24	M	SA	AD	NA	NA	NA	NA	NA	NA
BO2	BO2T13	05/02/2014	08:47:00	8	1	00:16:27	00:16:28		Explore	0	0	0	0	0	0	0	0	0	0	0	0	0	1	Mealworm	0		0	0	BO2T13	NA	BO2	T13	BO2T13	M	SA	AD	NA	NA	NA	NA	NA	NA
BO2	BO2T24	05/02/2014	08:47:00	8	1	00:16:29	00:16:30		Explore	0	0	0	0	0	0	0	0	0	0	0	0	0	1	Cricket	0		0	0	BO2T24	NA	BO2	T24	BO2T24	M	SA	AD	NA	NA	NA	NA	NA	NA
BO2	BO2T24	05/02/2014	08:47:00	8	1	00:18:29	00:18:30		Explore	0	0	0	0	0	0	0	0	0	0	0	0	0	1	Cricket	0		0	0	BO2T24	NA	BO2	T24	BO2T24	M	SA	AD	NA	NA	NA	NA	NA	NA
Super	SuperT3	06/02/2014	08:31:00	0	1	00:02:04	00:02:05		Explore	0	0	0	0	0	0	0	0	0	0	0	0	0	1	Banana	0		0	0	SuperT3	NA	Super	T3	SuperT3	F	SA	AD	NA	NA	NA	NA	NA	NA
Super	SuperT3	06/02/2014	08:31:00	0	1	00:02:08	00:02:12		Explore	0	0	0	0	0	0	0	0	0	0	0	0	0	1	Banana	0		0	0	SuperT3	NA	Super	T3	SuperT3	F	SA	AD	NA	NA	NA	NA	NA	NA
Super	SuperT3	06/02/2014	08:31:00	0	1	00:02:12	00:02:35	Drop	Eat	0	0	0	0	0	0	0	0	0	0	0	0	1	0	Banana	1		0	0	SuperT3	NA	Super	T3	SuperT3	F	SA	AD	NA	NA	NA	NA	NA	NA
Super	SuperT3	06/02/2014	08:31:00	0	1	00:02:36	00:02:39		Explore	0	0	0	0	0	0	0	0	0	0	0	0	0	1	Banana	0		0	1	SuperT3	NA	Super	T3	SuperT3	F	SA	AD	NA	NA	NA	NA	NA	NA
Super	SuperT0C	06/02/2014	08:31:00	0	1	00:02:38	00:02:39		Explore	0	0	0	0	0	0	0	0	0	0	0	0	0	1	Cricket	0		0	0	SuperT0C	NA	Super	T0C	SuperT0C	M	AD	AD	NA	NA	NA	NA	NA	NA
Super	SuperT1	06/02/2014	08:31:00	0	1	00:02:38	00:02:58		Explore	0	0	0	0	0	0	0	0	0	0	0	0	0	1	Banana	0		0	0	SuperT1	NA	Super	T1	SuperT1	F	JU	SA	NA	NA	NA	NA	NA	NA
Super	SuperT3	06/02/2014	08:31:00	0	1	00:02:39	00:02:41	Drop	Eat	0	0	0	0	0	0	0	0	0	0	0	0	1	0	Banana	1		0	1	SuperT3	NA	Super	T3	SuperT3	F	SA	AD	NA	NA	NA	NA	NA	NA
Super	SuperT3	06/02/2014	08:31:00	0	1	00:02:43	00:03:01	Finished	Scrounging	0	0	0	0	0	0	0	0	0	0	SuperT3	1	0	0	Banana	1		0	2	SuperT3	NA	Super	T3	SuperT3	F	SA	AD	NA	NA	NA	NA	NA	NA
Super	SuperT13	06/02/2014	08:31:00	0	1	00:02:46	00:02:48		Explore	0	0	0	0	0	0	0	0	0	0	0	0	0	1	Mealworm	0		0	0	SuperT13	NA	Super	T13	SuperT13	F	SA	AD	NA	NA	NA	NA	NA	NA
Super	SuperT13	06/02/2014	08:31:00	0	1	00:02:49	00:02:53		Explore	0	0	0	0	0	0	0	0	0	0	0	0	0	1	Apple	0		0	1	SuperT13	NA	Super	T13	SuperT13	F	SA	AD	NA	NA	NA	NA	NA	NA
Super	SuperT13	06/02/2014	08:31:00	0	1	00:02:54	00:02:56		Explore	0	0	0	0	0	0	0	0	0	0	0	0	0	1	Cricket	0		0	0	SuperT13	NA	Super	T13	SuperT13	F	SA	AD	NA	NA	NA	NA	NA	NA
Super	SuperT1	06/02/2014	08:31:00	0	1	00:02:58	00:03:19	Finished	Eat	0	0	0	0	0	0	0	0	0	0	0	0	0	0	Banana	1		0	0	SuperT1	NA	Super	T1	SuperT1	F	JU	SA	NA	NA	NA	NA	NA	NA
Super	SuperT2	06/02/2014	08:31:00	0	1	00:02:58	00:03:01		Explore	0	0	0	0	0	0	0	0	0	0	0	0	0	1	Cricket	0		0	0	SuperT2	NA	Super	T2	SuperT2	M	AD	AD	NA	NA	NA	NA	NA	NA
Super	SuperT34C	06/02/2014	08:31:00	0	1	00:02:58	00:03:04		Explore	0	0	0	0	0	0	0	0	0	0	0	0	0	1	Banana	0		0	0	SuperT34C	NA	Super	T34C	SuperT34C	F	SA	AD	NA	NA	NA	NA	NA	NA
Super	SuperT3	06/02/2014	08:31:00	0	1	00:03:01	00:03:03		Explore	0	0	0	0	0	0	0	0	0	0	0	0	0	1	Apple	0		0	1	SuperT3	NA	Super	T3	SuperT3	F	SA	AD	NA	NA	NA	NA	NA	NA
Super	SuperT34C	06/02/2014	08:31:00	0	1	00:03:04	00:03:44	Finished	Eat	0	0	0	0	0	0	0	0	0	0	0	0	0	0	Banana	1	SuperT3, SuperT13	0	0	SuperT34C	NA	Super	T34C	SuperT34C	F	SA	AD	NA	NA	NA	NA	NA	NA
Super	SuperT0C	06/02/2014	08:31:00	0	1	00:03:05	00:03:07		Explore	0	0	0	0	0	0	0	0	0	0	0	0	0	1	Cricket	0		0	0	SuperT0C	NA	Super	T0C	SuperT0C	M	AD	AD	NA	NA	NA	NA	NA	NA
Super	SuperT3	06/02/2014	08:31:00	0	1	00:03:05	00:03:13		Explore	0	0	0	0	0	0	0	0	0	0	0	0	0	1	Banana	0		0	3	SuperT3	NA	Super	T3	SuperT3	F	SA	AD	NA	NA	NA	NA	NA	NA
Super	SuperT13	06/02/2014	08:31:00	0	1	00:03:06	00:03:16		Explore	0	0	0	0	0	0	0	0	0	0	0	0	0	1	Grape	0		0	0	SuperT13	NA	Super	T13	SuperT13	F	SA	AD	NA	NA	NA	NA	NA	NA
Super	SuperT2	06/02/2014	08:31:00	0	1	00:03:09	00:03:25		Explore	0	0	0	0	0	0	0	0	0	0	0	0	0	1	Apple	0		0	0	SuperT2	NA	Super	T2	SuperT2	M	AD	AD	NA	NA	NA	NA	NA	NA
Super	SuperT0C	06/02/2014	08:31:00	0	1	00:03:11	00:03:13		Explore	0	0	0	0	0	0	0	0	0	0	0	0	0	1	Grape	0		0	0	SuperT0C	NA	Super	T0C	SuperT0C	M	AD	AD	NA	NA	NA	NA	NA	NA
Super	SuperT0C	06/02/2014	08:31:00	0	1	00:03:15	00:03:16		Explore	0	0	0	0	0	0	0	0	0	0	0	0	0	1	Cricket	0		0	0	SuperT0C	NA	Super	T0C	SuperT0C	M	AD	AD	NA	NA	NA	NA	NA	NA
Super	SuperT3	06/02/2014	08:31:00	0	1	00:03:15	00:03:16		Food Transfer	SuperT34C	0	1	0	0	0	0	0	SuperT3	1	0	0	0	0	Apple	0		0	1	SuperT3	SuperT34C	Super	T3	SuperT3	F	SA	AD	Super	T34C	SuperT34C	F	SA	AD
Super	SuperT13	06/02/2014	08:31:00	0	1	00:03:16	00:03:20	Drop	Eat	0	0	0	0	0	0	0	0	0	0	0	0	1	0	Grape	1		0	0	SuperT13	NA	Super	T13	SuperT13	F	SA	AD	NA	NA	NA	NA	NA	NA
Super	SuperT3	06/02/2014	08:31:00	0	1	00:03:18	00:03:21		Explore	0	0	0	0	0	0	0	0	0	0	0	0	0	1	Apple	0		0	1	SuperT3	NA	Super	T3	SuperT3	F	SA	AD	NA	NA	NA	NA	NA	NA
Super	SuperT1	06/02/2014	08:31:00	0	1	00:03:19	00:03:32	Drop	Eat	0	0	0	0	0	0	0	0	0	0	0	0	1	0	Banana	1		0	1	SuperT1	NA	Super	T1	SuperT1	F	JU	SA	NA	NA	NA	NA	NA	NA
Super	SuperT3	06/02/2014	08:31:00	0	1	00:03:21	00:03:23	Finished	Scrounging	0	0	0	0	0	0	0	0	0	0	0	1	0	0	Apple	1		0	1	SuperT3	NA	Super	T3	SuperT3	F	SA	AD	NA	NA	NA	NA	NA	NA
Super	SuperT13	06/02/2014	08:31:00	0	1	00:03:22	00:03:26		Explore	0	0	0	0	0	0	0	0	0	0	0	0	0	1	Grape	0		0	1	SuperT13	NA	Super	T13	SuperT13	F	SA	AD	NA	NA	NA	NA	NA	NA
Super	SuperT3	06/02/2014	08:31:00	0	1	00:03:23	00:03:25	Finished	Scrounging	0	0	0	0	0	0	0	0	0	0	0	1	0	0	Apple	1		0	2	SuperT3	NA	Super	T3	SuperT3	F	SA	AD	NA	NA	NA	NA	NA	NA
Super	SuperT3	06/02/2014	08:31:00	0	1	00:03:25	00:03:28		Explore	0	0	0	0	0	0	0	0	0	0	0	0	0	1	Apple	0		0	3	SuperT3	NA	Super	T3	SuperT3	F	SA	AD	NA	NA	NA	NA	NA	NA
Super	SuperT2	06/02/2014	08:31:00	0	1	00:03:26	00:03:29		Explore	0	0	0	0	0	0	0	0	0	0	0	0	0	1	Banana	0		0	0	SuperT2	NA	Super	T2	SuperT2	M	AD	AD	NA	NA	NA	NA	NA	NA
Super	SuperT13	06/02/2014	08:31:00	0	1	00:03:28	00:03:30		Explore	0	0	0	0	0	0	0	0	0	0	0	0	0	1	Apple	0		0	1	SuperT13	NA	Super	T13	SuperT13	F	SA	AD	NA	NA	NA	NA	NA	NA
Super	SuperT3	06/02/2014	08:31:00	0	1	00:03:29	00:03:30		Explore	0	0	0	0	0	0	0	0	0	0	0	0	0	1	Grape	0		0	3	SuperT3	NA	Super	T3	SuperT3	F	SA	AD	NA	NA	NA	NA	NA	NA
Super	SuperT13	06/02/2014	08:31:00	0	1	00:03:30	00:03:36		Explore	0	0	0	0	0	0	0	0	0	0	0	0	0	1	Banana	0		0	1	SuperT13	NA	Super	T13	SuperT13	F	SA	AD	NA	NA	NA	NA	NA	NA
Super	SuperT2	06/02/2014	08:31:00	0	1	00:03:31	00:03:32		Explore	0	0	0	0	0	0	0	0	0	0	0	0	0	1	Mealworm	0		0	0	SuperT2	NA	Super	T2	SuperT2	M	AD	AD	NA	NA	NA	NA	NA	NA
Super	SuperT1	06/02/2014	08:31:00	0	1	00:03:33	00:03:38		Explore	0	0	0	0	0	0	0	0	0	0	0	0	0	1	Banana	0		0	2	SuperT1	NA	Super	T1	SuperT1	F	JU	SA	NA	NA	NA	NA	NA	NA
Super	SuperT3	06/02/2014	08:31:00	0	1	00:03:33	00:03:36		Explore	0	0	0	0	0	0	0	0	0	0	0	0	0	1	Grape	0		0	3	SuperT3	NA	Super	T3	SuperT3	F	SA	AD	NA	NA	NA	NA	NA	NA
Super	SuperT13	06/02/2014	08:31:00	0	1	00:03:37	00:03:50		Food Transfer	SuperT34C	0	1	0	0	0	0	0	SuperT13	1	0	0	0	0	Banana	0		1	1	SuperT13	SuperT34C	Super	T13	SuperT13	F	SA	AD	Super	T34C	SuperT34C	F	SA	AD
Super	SuperT1	06/02/2014	08:31:00	0	1	00:03:38	00:03:41	Finished	Eat	0	0	0	0	0	0	0	0	0	0	0	0	0	0	Banana	1		0	2	SuperT1	NA	Super	T1	SuperT1	F	JU	SA	NA	NA	NA	NA	NA	NA
Super	SuperT3	06/02/2014	08:31:00	0	1	00:03:38	00:03:41		Explore	0	0	0	0	0	0	0	0	0	0	0	0	0	1	Cricket	0		0	0	SuperT3	NA	Super	T3	SuperT3	F	SA	AD	NA	NA	NA	NA	NA	NA
Super	SuperT1	06/02/2014	08:31:00	0	1	00:03:41	00:03:45		Explore	0	0	0	0	0	0	0	0	0	0	0	0	0	1	Apple	0		0	0	SuperT1	NA	Super	T1	SuperT1	F	JU	SA	NA	NA	NA	NA	NA	NA
Super	SuperT2	06/02/2014	08:31:00	0	1	00:03:41	00:03:45		Explore	0	0	0	0	0	0	0	0	0	0	0	0	0	1	Banana	0		0	0	SuperT2	NA	Super	T2	SuperT2	M	AD	AD	NA	NA	NA	NA	NA	NA
Super	SuperT3	06/02/2014	08:31:00	0	1	00:03:42	00:03:50		Explore	0	0	0	0	0	0	0	0	0	0	0	0	0	1	Apple	0		0	3	SuperT3	NA	Super	T3	SuperT3	F	SA	AD	NA	NA	NA	NA	NA	NA
Super	SuperT34C	06/02/2014	08:31:00	0	1	00:03:46	00:03:50		Explore	0	0	0	0	0	0	0	0	0	0	0	0	0	1	Banana	0	SuperT13	0	1	SuperT34C	NA	Super	T34C	SuperT34C	F	SA	AD	NA	NA	NA	NA	NA	NA
Super	SuperT3	06/02/2014	08:31:00	0	1	00:03:56	00:03:58		Explore	0	0	0	0	0	0	0	0	0	0	0	0	0	1	Apple	0		0	3	SuperT3	NA	Super	T3	SuperT3	F	SA	AD	NA	NA	NA	NA	NA	NA
Super	SuperT3	06/02/2014	08:31:00	0	1	00:03:58	00:04:04	Drop Peal	Scrounging	0	0	0	0	0	0	0	0	0	0	0	1	0	0	Apple	1		0	3	SuperT3	NA	Super	T3	SuperT3	F	SA	AD	NA	NA	NA	NA	NA	NA
Super	SuperT13	06/02/2014	08:31:00	0	1	00:03:59	00:04:08		Explore	0	0	0	0	0	0	0	0	0	0	0	0	0	1	Banana	0		0	1	SuperT13	NA	Super	T13	SuperT13	F	SA	AD	NA	NA	NA	NA	NA	NA
Super	SuperT34C	06/02/2014	08:31:00	0	1	00:04:00	00:04:03		Explore	0	0	0	0	0	0	0	0	0	0	0	0	0	1	Banana	0		0	1	SuperT34C	NA	Super	T34C	SuperT34C	F	SA	AD	NA	NA	NA	NA	NA	NA
Super	SuperT1	06/02/2014	08:31:00	0	1	00:04:02	00:04:04		Explore	0	0	0	0	0	0	0	0	0	0	0	0	0	1	Cricket	0		0	0	SuperT1	NA	Super	T1	SuperT1	F	JU	SA	NA	NA	NA	NA	NA	NA
Super	SuperT34C	06/02/2014	08:31:00	0	1	00:04:03	00:04:10	Drop	Eat	0	0	0	0	0	0	0	0	0	0	0	0	1	0	Banana	1		0	1	SuperT34C	NA	Super	T34C	SuperT34C	F	SA	AD	NA	NA	NA	NA	NA	NA
Super	SuperT3	06/02/2014	08:31:00	0	1	00:04:05	00:04:06		Explore	0	0	0	0	0	0	0	0	0	0	0	0	0	1	Banana	0		0	3	SuperT3	NA	Super	T3	SuperT3	F	SA	AD	NA	NA	NA	NA	NA	NA
Super	SuperT3	06/02/2014	08:31:00	0	1	00:04:06	00:04:09	Finished	Scrounging	0	0	0	0	0	0	0	0	0	0	0	1	0	0	Banana	1		0	3	SuperT3	NA	Super	T3	SuperT3	F	SA	AD	NA	NA	NA	NA	NA	NA
Super	SuperT13	06/02/2014	08:31:00	0	1	00:04:08	00:04:16	Finished	Eat	0	0	0	0	0	0	0	0	0	0	0	0	0	0	Banana	1	SuperT1	0	1	SuperT13	NA	Super	T13	SuperT13	F	SA	AD	NA	NA	NA	NA	NA	NA
Super	SuperT1	06/02/2014	08:31:00	0	1	00:04:09	00:04:11		Explore	0	0	0	0	0	0	0	0	0	0	0	0	0	1	Banana	0		0	3	SuperT1	NA	Super	T1	SuperT1	F	JU	SA	NA	NA	NA	NA	NA	NA
Super	SuperT34C	06/02/2014	08:31:00	0	1	00:04:10	00:04:23		Explore	0	0	0	0	0	0	0	0	0	0	0	0	0	1	Banana	0	SuperT1	0	2	SuperT34C	NA	Super	T34C	SuperT34C	F	SA	AD	NA	NA	NA	NA	NA	NA
Super	SuperT3	06/02/2014	08:31:00	0	1	00:04:11	00:04:40		Explore	0	0	0	0	0	0	0	0	0	0	0	0	0	1	Banana	0		0	4	SuperT3	NA	Super	T3	SuperT3	F	SA	AD	NA	NA	NA	NA	NA	NA
Super	SuperT1	06/02/2014	08:31:00	0	1	00:04:12	00:04:14		Food Transfer	SuperT13	1	1	0	2	1	0	0	SuperT1	1	0	0	0	0	Apple	0		1	0	SuperT1	SuperT13	Super	T1	SuperT1	F	JU	SA	Super	T13	SuperT13	F	SA	AD
Super	SuperT2	06/02/2014	08:31:00	0	1	00:04:13	00:04:15		Explore	0	0	0	0	0	0	0	0	0	0	0	0	0	1	Apple	0		0	0	SuperT2	NA	Super	T2	SuperT2	M	AD	AD	NA	NA	NA	NA	NA	NA
Super	SuperT1	06/02/2014	08:31:00	0	1	00:04:15	00:04:18		Food Transfer	SuperT34C	1	1	0	2	1	0	0	SuperT1	1	0	0	0	0	Apple	0		0	0	SuperT1	SuperT34C	Super	T1	SuperT1	F	JU	SA	Super	T34C	SuperT34C	F	SA	AD
Super	SuperT2	06/02/2014	08:31:00	0	1	00:04:15	00:04:16	Drop	Scrounging	0	0	0	0	0	0	0	0	0	0	0	1	1	0	Apple	1		0	0	SuperT2	NA	Super	T2	SuperT2	M	AD	AD	NA	NA	NA	NA	NA	NA
Super	SuperT1	06/02/2014	08:31:00	0	1	00:04:16	00:04:20		Explore	0	0	0	0	0	0	0	0	0	0	0	0	0	1	Banana	0		0	3	SuperT1	NA	Super	T1	SuperT1	F	JU	SA	NA	NA	NA	NA	NA	NA
Super	SuperT13	06/02/2014	08:31:00	0	1	00:04:16	00:04:22		Explore	0	0	0	0	0	0	0	0	0	0	0	0	0	1	Banana	0		0	2	SuperT13	NA	Super	T13	SuperT13	F	SA	AD	NA	NA	NA	NA	NA	NA
Super	SuperT2	06/02/2014	08:31:00	0	1	00:04:17	00:04:24		Explore	0	0	0	0	0	0	0	0	0	0	0	0	0	1	Banana	0		0	0	SuperT2	NA	Super	T2	SuperT2	M	AD	AD	NA	NA	NA	NA	NA	NA
Super	SuperT13	06/02/2014	08:31:00	0	1	00:04:22	00:04:25	Drop Peal	Eat	0	0	0	0	0	0	0	0	0	0	0	0	0	0	Banana	1		0	2	SuperT13	NA	Super	T13	SuperT13	F	SA	AD	NA	NA	NA	NA	NA	NA
Super	SuperT1	06/02/2014	08:31:00	0	1	00:04:24	00:04:29		Explore	0	0	0	0	0	0	0	0	0	0	0	0	0	1	Apple	0		0	0	SuperT1	NA	Super	T1	SuperT1	F	JU	SA	NA	NA	NA	NA	NA	NA
Super	SuperT2	06/02/2014	08:31:00	0	1	00:04:24	00:05:00	Finished	Scrounging	0	0	0	0	0	0	0	0	0	0	0	1	0	0	Banana	1		0	0	SuperT2	NA	Super	T2	SuperT2	M	AD	AD	NA	NA	NA	NA	NA	NA
Super	SuperT34C	06/02/2014	08:31:00	0	1	00:04:24	00:04:36		Explore	0	0	0	0	0	0	0	0	0	0	0	0	0	1	Apple	0		0	0	SuperT34C	NA	Super	T34C	SuperT34C	F	SA	AD	NA	NA	NA	NA	NA	NA
Super	SuperT13	06/02/2014	08:31:00	0	1	00:04:25	00:04:26		Explore	0	0	0	0	0	0	0	0	0	0	0	0	0	1	Banana	0		0	3	SuperT13	NA	Super	T13	SuperT13	F	SA	AD	NA	NA	NA	NA	NA	NA
Super	SuperT13	06/02/2014	08:31:00	0	1	00:04:26	00:04:30	Finished	Eat	0	0	0	0	0	0	0	0	0	0	0	0	0	0	Banana	1		0	3	SuperT13	NA	Super	T13	SuperT13	F	SA	AD	NA	NA	NA	NA	NA	NA
Super	SuperT13	06/02/2014	08:31:00	0	1	00:04:30	00:04:31		Explore	0	0	0	0	0	0	0	0	0	0	0	0	0	1	Banana	0		0	4	SuperT13	NA	Super	T13	SuperT13	F	SA	AD	NA	NA	NA	NA	NA	NA
Super	SuperT1	06/02/2014	08:31:00	0	1	00:04:33	00:04:43		Explore	0	0	0	0	0	0	0	0	0	0	0	0	0	1	Banana	0		0	3	SuperT1	NA	Super	T1	SuperT1	F	JU	SA	NA	NA	NA	NA	NA	NA
Super	SuperT13	06/02/2014	08:31:00	0	1	00:04:35	00:04:45		Explore	0	0	0	0	0	0	0	0	0	0	0	0	0	1	Banana	0		0	4	SuperT13	NA	Super	T13	SuperT13	F	SA	AD	NA	NA	NA	NA	NA	NA
Super	SuperT3	06/02/2014	08:31:00	0	1	00:04:40	00:04:46	Taken	Scrounging	0	0	0	0	0	0	0	0	0	0	0	1	2	0	Banana	1	SuperT13	0	4	SuperT3	NA	Super	T3	SuperT3	F	SA	AD	NA	NA	NA	NA	NA	NA
Super	SuperT1	06/02/2014	08:31:00	0	1	00:04:43	00:04:47	Drop Peal	Scrounging	0	0	0	0	0	0	0	0	0	0	0	1	0	0	Banana	1		0	3	SuperT1	NA	Super	T1	SuperT1	F	JU	SA	NA	NA	NA	NA	NA	NA
Super	SuperT13	06/02/2014	08:31:00	0	1	00:04:46	00:04:48		Food Transfer	SuperT3	0	1	0	0	0	1	0	SuperT13	1	0	0	0	0	Apple	1		4	1	SuperT13	SuperT3	Super	T13	SuperT13	F	SA	AD	Super	T3	SuperT3	F	SA	AD
Super	SuperT3	06/02/2014	08:31:00	0	1	00:04:46	00:04:52		Explore	0	0	0	0	0	0	0	0	0	0	0	0	0	1	Banana	0		0	5	SuperT3	NA	Super	T3	SuperT3	F	SA	AD	NA	NA	NA	NA	NA	NA
Super	SuperT13	06/02/2014	08:31:00	0	1	00:04:48	00:04:49		Explore	0	0	0	0	0	0	0	0	0	0	0	0	0	1	Banana	0		0	4	SuperT13	NA	Super	T13	SuperT13	F	SA	AD	NA	NA	NA	NA	NA	NA
Super	SuperT34C	06/02/2014	08:31:00	0	1	00:04:48	00:04:50		Explore	0	0	0	0	0	0	0	0	0	0	0	0	0	1	Mealworm	0		0	0	SuperT34C	NA	Super	T34C	SuperT34C	F	SA	AD	NA	NA	NA	NA	NA	NA
Super	SuperT1	06/02/2014	08:31:00	0	1	00:04:50	00:04:53		Explore	0	0	0	0	0	0	0	0	0	0	0	0	0	1	Banana	0		0	4	SuperT1	NA	Super	T1	SuperT1	F	JU	SA	NA	NA	NA	NA	NA	NA
Super	SuperT13	06/02/2014	08:31:00	0	1	00:04:51	00:05:04		Explore	0	0	0	0	0	0	0	0	0	0	0	0	0	1	Apple	0		0	2	SuperT13	NA	Super	T13	SuperT13	F	SA	AD	NA	NA	NA	NA	NA	NA
Super	SuperT3	06/02/2014	08:31:00	0	1	00:04:52	00:04:54	Taken	Scrounging	0	0	0	0	0	0	0	0	0	0	0	1	2	0	Banana	1	SuperT1	0	5	SuperT3	NA	Super	T3	SuperT3	F	SA	AD	NA	NA	NA	NA	NA	NA
Super	SuperT1	06/02/2014	08:31:00	0	1	00:04:53	00:04:56		Food Transfer	SuperT3	0	1	0	2	1	0	0	SuperT1	1	0	0	0	0	Banana	0		6	4	SuperT1	SuperT3	Super	T1	SuperT1	F	JU	SA	Super	T3	SuperT3	F	SA	AD
Super	SuperT3	06/02/2014	08:31:00	0	1	00:04:54	00:05:04		Explore	0	0	0	0	0	0	0	0	0	0	0	0	0	1	Banana	0		0	6	SuperT3	NA	Super	T3	SuperT3	F	SA	AD	NA	NA	NA	NA	NA	NA
Super	SuperT2	06/02/2014	08:31:00	0	1	00:05:00	00:05:02		Explore	0	0	0	0	0	0	0	0	0	0	0	0	0	1	Banana	0		0	1	SuperT2	NA	Super	T2	SuperT2	M	AD	AD	NA	NA	NA	NA	NA	NA
Super	SuperT13	06/02/2014	08:31:00	0	1	00:05:05	00:05:17		Explore	0	0	0	0	0	0	0	0	0	0	0	0	0	1	Grape	0		0	1	SuperT13	NA	Super	T13	SuperT13	F	SA	AD	NA	NA	NA	NA	NA	NA
Super	SuperT2	06/02/2014	08:31:00	0	1	00:05:05	00:05:06		Explore	0	0	0	0	0	0	0	0	0	0	0	0	0	1	Banana	0		0	1	SuperT2	NA	Super	T2	SuperT2	M	AD	AD	NA	NA	NA	NA	NA	NA
Super	SuperT2	06/02/2014	08:31:00	0	1	00:05:06	00:05:07	Finished	Scrounging	0	0	0	0	0	0	0	0	0	0	0	1	0	0	Banana	1		0	1	SuperT2	NA	Super	T2	SuperT2	M	AD	AD	NA	NA	NA	NA	NA	NA
Super	SuperT1	06/02/2014	08:31:00	0	1	00:05:09	00:05:11		Explore	0	0	0	0	0	0	0	0	0	0	0	0	0	1	Apple	0		0	0	SuperT1	NA	Super	T1	SuperT1	F	JU	SA	NA	NA	NA	NA	NA	NA
Super	SuperT2	06/02/2014	08:31:00	0	1	00:05:10	00:05:13		Explore	0	0	0	0	0	0	0	0	0	0	0	0	0	1	Banana	0		0	2	SuperT2	NA	Super	T2	SuperT2	M	AD	AD	NA	NA	NA	NA	NA	NA
Super	SuperT3	06/02/2014	08:31:00	0	1	00:05:10	00:05:12		Explore	0	0	0	0	0	0	0	0	0	0	0	0	0	1	Banana	0		0	6	SuperT3	NA	Super	T3	SuperT3	F	SA	AD	NA	NA	NA	NA	NA	NA
Super	SuperT3	06/02/2014	08:31:00	0	1	00:05:12	00:05:35	Taken	Scrounging	0	0	0	0	0	0	0	0	0	0	0	1	2	0	Banana	1	SuperT13	0	6	SuperT3	NA	Super	T3	SuperT3	F	SA	AD	NA	NA	NA	NA	NA	NA
Super	SuperT2	06/02/2014	08:31:00	0	1	00:05:20	00:05:26		Explore	0	0	0	0	0	0	0	0	0	0	0	0	0	1	Grape	0		0	0	SuperT2	NA	Super	T2	SuperT2	M	AD	AD	NA	NA	NA	NA	NA	NA
Super	SuperT2	06/02/2014	08:31:00	0	1	00:05:26	00:05:28	Off View	Scrounging	0	0	0	0	0	0	0	0	0	0	0	1	3	0	Grape	1		0	0	SuperT2	NA	Super	T2	SuperT2	M	AD	AD	NA	NA	NA	NA	NA	NA
Super	SuperT13	06/02/2014	08:31:00	0	1	00:05:27	00:05:32		Explore	0	0	0	0	0	0	0	0	0	0	0	0	0	1	Apple	0		0	2	SuperT13	NA	Super	T13	SuperT13	F	SA	AD	NA	NA	NA	NA	NA	NA
Super	SuperT13	06/02/2014	08:31:00	0	1	00:05:38	00:05:49	Drop	Social Eating	SuperT3	0	1	0	0	0	1	0	SuperT13	1	0	0	1	0	Banana	1		7	4	SuperT13	SuperT3	Super	T13	SuperT13	F	SA	AD	Super	T3	SuperT3	F	SA	AD
Super	SuperT3	06/02/2014	08:31:00	0	1	00:05:38	00:05:47		Explore	0	0	0	0	0	0	0	0	0	0	0	0	0	1	Apple	0		0	4	SuperT3	NA	Super	T3	SuperT3	F	SA	AD	NA	NA	NA	NA	NA	NA
Super	SuperT13	06/02/2014	08:31:00	0	1	00:05:49	00:05:59		Explore	0	0	0	0	0	0	0	0	0	0	0	0	0	1	Banana	0		0	5	SuperT13	NA	Super	T13	SuperT13	F	SA	AD	NA	NA	NA	NA	NA	NA
Super	SuperT3	06/02/2014	08:31:00	0	1	00:06:01	00:06:03		Explore	0	0	0	0	0	0	0	0	0	0	0	0	0	1	Cricket	0		0	0	SuperT3	NA	Super	T3	SuperT3	F	SA	AD	NA	NA	NA	NA	NA	NA
AF2	AF2T34	06/02/2014	09:52:00	1	6	00:02:50	00:02:52		Explore	0	0	0	0	0	0	0	0	0	0	0	0	0	1	Grape	0		0	14	AF2T34	NA	AF2	T34	AF2T34	F	SA	AD	NA	NA	NA	NA	NA	NA
AF2	AF2T34	06/02/2014	09:52:00	1	6	00:02:52	00:02:54		Explore	0	0	0	0	0	0	0	0	0	0	0	0	0	1	Banana	0		0	18	AF2T34	NA	AF2	T34	AF2T34	F	SA	AD	NA	NA	NA	NA	NA	NA
AF2	AF2T34	06/02/2014	09:52:00	1	6	00:02:54	00:03:03	Finished	Eat	0	0	0	0	0	0	0	0	0	0	0	0	0	0	Banana	1		0	18	AF2T34	NA	AF2	T34	AF2T34	F	SA	AD	NA	NA	NA	NA	NA	NA
AF2	AF2T4	06/02/2014	09:52:00	1	6	00:02:54	00:02:57		Explore	0	0	0	0	0	0	0	0	0	0	0	0	0	1	Grape	0		0	29	AF2T4	NA	AF2	T4	AF2T4	M	SA	AD	NA	NA	NA	NA	NA	NA
AF2	AF2T12	06/02/2014	09:52:00	1	6	00:02:55	00:02:58		Explore	0	0	0	0	0	0	0	0	0	0	0	0	0	1	Banana	0		0	6	AF2T12	NA	AF2	T12	AF2T12	F	AD	AD	NA	NA	NA	NA	NA	NA
AF2	AF2T12	06/02/2014	09:52:00	1	6	00:02:58	00:03:03	Drop	Eat	0	0	0	0	0	0	0	0	0	0	0	0	1	0	Banana	1		0	6	AF2T12	NA	AF2	T12	AF2T12	F	AD	AD	NA	NA	NA	NA	NA	NA
AF2	AF2T4	06/02/2014	09:52:00	1	6	00:02:59	00:03:00		Explore	0	0	0	0	0	0	0	0	0	0	0	0	0	1	Banana	0		0	3	AF2T4	NA	AF2	T4	AF2T4	M	SA	AD	NA	NA	NA	NA	NA	NA
AF2	AF2T4	06/02/2014	09:52:00	1	6	00:03:00	00:03:06	Finished	Eat	0	0	0	0	0	0	0	0	0	0	0	0	0	0	Banana	1		0	3	AF2T4	NA	AF2	T4	AF2T4	M	SA	AD	NA	NA	NA	NA	NA	NA
AF2	AF2T4	06/02/2014	09:52:00	1	6	00:03:06	00:03:08		Explore	0	0	0	0	0	0	0	0	0	0	0	0	0	1	Banana	0		0	4	AF2T4	NA	AF2	T4	AF2T4	M	SA	AD	NA	NA	NA	NA	NA	NA
AF2	AF2T34	06/02/2014	09:52:00	1	6	00:03:07	00:03:08		Explore	0	0	0	0	0	0	0	0	0	0	0	0	0	1	Banana	0		0	19	AF2T34	NA	AF2	T34	AF2T34	F	SA	AD	NA	NA	NA	NA	NA	NA
AF2	AF2T12	06/02/2014	09:52:00	1	6	00:03:08	00:03:13		Explore	0	0	0	0	0	0	0	0	0	0	0	0	0	1	Banana	0		0	7	AF2T12	NA	AF2	T12	AF2T12	F	AD	AD	NA	NA	NA	NA	NA	NA
AF2	AF2T34	06/02/2014	09:52:00	1	6	00:03:08	00:03:26	Drop	Eat	0	0	0	0	0	0	0	0	0	0	0	0	1	0	Banana	1		0	19	AF2T34	NA	AF2	T34	AF2T34	F	SA	AD	NA	NA	NA	NA	NA	NA
AF2	AF2T4	06/02/2014	09:52:00	1	6	00:03:08	00:03:10	Finished	Eat	0	0	0	0	0	0	0	0	0	0	0	0	0	0	Banana	1		0	4	AF2T4	NA	AF2	T4	AF2T4	M	SA	AD	NA	NA	NA	NA	NA	NA
AF2	AF2T4	06/02/2014	09:52:00	1	6	00:03:10	00:03:12		Explore	0	0	0	0	0	0	0	0	0	0	0	0	0	1	Banana	0		0	5	AF2T4	NA	AF2	T4	AF2T4	M	SA	AD	NA	NA	NA	NA	NA	NA
AF2	AF2T4	06/02/2014	09:52:00	1	6	00:03:12	00:03:27	Finished	Eat	0	0	0	0	0	0	0	0	0	0	0	0	0	0	Banana	1		0	5	AF2T4	NA	AF2	T4	AF2T4	M	SA	AD	NA	NA	NA	NA	NA	NA
AF2	AF2T12	06/02/2014	09:52:00	1	6	00:03:13	00:03:26	Finished	Eat	0	0	0	0	0	0	0	0	0	0	0	0	0	0	Banana	1		0	7	AF2T12	NA	AF2	T12	AF2T12	F	AD	AD	NA	NA	NA	NA	NA	NA
AF2	AF2T3	06/02/2014	09:52:00	1	6	00:03:15	00:03:17		Explore	0	0	0	0	0	0	0	0	0	0	0	0	0	1	Grape	0		0	11	AF2T3	NA	AF2	T3	AF2T3	M	SA	AD	NA	NA	NA	NA	NA	NA
AF2	AF2T3	06/02/2014	09:52:00	1	6	00:03:23	00:03:24		Explore	0	0	0	0	0	0	0	0	0	0	0	0	0	1	Banana	0		0	10	AF2T3	NA	AF2	T3	AF2T3	M	SA	AD	NA	NA	NA	NA	NA	NA
AF2	AF2T3	06/02/2014	09:52:00	1	6	00:03:24	00:03:30	Taken	Eat	0	0	0	0	0	0	0	0	0	0	0	0	2	0	Banana	1	AF2T12	0	10	AF2T3	NA	AF2	T3	AF2T3	M	SA	AD	NA	NA	NA	NA	NA	NA
AF2	AF2T34	06/02/2014	09:52:00	1	6	00:03:26	00:03:32		Explore	0	0	0	0	0	0	0	0	0	0	0	0	0	1	Banana	0		0	20	AF2T34	NA	AF2	T34	AF2T34	F	SA	AD	NA	NA	NA	NA	NA	NA
AF2	AF2T4	06/02/2014	09:52:00	1	6	00:03:27	00:03:29		Explore	0	0	0	0	0	0	0	0	0	0	0	0	0	1	Banana	0		0	6	AF2T4	NA	AF2	T4	AF2T4	M	SA	AD	NA	NA	NA	NA	NA	NA
AF2	AF2T14	06/02/2014	09:52:00	1	6	00:03:29	00:03:35		Explore	0	0	0	0	0	0	0	0	0	0	0	0	0	1	Grape	0		0	6	AF2T14	NA	AF2	T14	AF2T14	M	AD	AD	NA	NA	NA	NA	NA	NA
AF2	AF2T4	06/02/2014	09:52:00	1	6	00:03:29	00:03:53	Finished	Eat	0	0	0	0	0	0	0	0	0	0	0	0	0	0	Banana	1		0	6	AF2T4	NA	AF2	T4	AF2T4	M	SA	AD	NA	NA	NA	NA	NA	NA
AF2	AF2T12	06/02/2014	09:52:00	1	6	00:03:31	00:04:20	Off View	Social Eating	AF2T34	0	1	0	0	0	1	0	AF2T12	1	0	0	3	0	Banana	1		20	8	AF2T12	AF2T34	AF2	T12	AF2T12	F	AD	AD	AF2	T34	AF2T34	F	SA	AD
AF2	AF2T34	06/02/2014	09:52:00	1	6	00:03:32	00:03:50	Finished	Eat	0	0	0	0	0	0	0	0	0	0	0	0	0	0	Banana	1		0	20	AF2T34	NA	AF2	T34	AF2T34	F	SA	AD	NA	NA	NA	NA	NA	NA
AF2	AF2T3	06/02/2014	09:52:00	1	6	00:03:33	00:03:35		Explore	0	0	0	0	0	0	0	0	0	0	0	0	0	1	Banana	0		0	11	AF2T3	NA	AF2	T3	AF2T3	M	SA	AD	NA	NA	NA	NA	NA	NA
AF2	AF2T14	06/02/2014	09:52:00	1	6	00:03:35	00:04:00	Drop Peal	Eat	0	0	0	0	0	0	0	0	0	0	0	0	0	0	Grape	1		0	6	AF2T14	NA	AF2	T14	AF2T14	M	AD	AD	NA	NA	NA	NA	NA	NA
AF2	AF2T3	06/02/2014	09:52:00	1	6	00:03:35	00:03:56	Drop	Eat	0	0	0	0	0	0	0	0	0	0	0	0	1	0	Banana	1		0	11	AF2T3	NA	AF2	T3	AF2T3	M	SA	AD	NA	NA	NA	NA	NA	NA
AF2	AF2T24	06/02/2014	09:52:00	1	6	00:03:40	00:03:42		Explore	0	0	0	0	0	0	0	0	0	0	0	0	0	1	Banana	0		0	4	AF2T24	NA	AF2	T24	AF2T24	M	AD	AD	NA	NA	NA	NA	NA	NA
AF2	AF2T24	06/02/2014	09:52:00	1	6	00:03:45	00:03:47		Explore	0	0	0	0	0	0	0	0	0	0	0	0	0	1	Banana	0		0	4	AF2T24	NA	AF2	T24	AF2T24	M	AD	AD	NA	NA	NA	NA	NA	NA
AF2	AF2T24	06/02/2014	09:52:00	1	6	00:03:47	00:03:56	Finished	Eat	0	0	0	0	0	0	0	0	0	0	0	0	0	0	Banana	1		0	4	AF2T24	NA	AF2	T24	AF2T24	M	AD	AD	NA	NA	NA	NA	NA	NA
AF2	AF2T34	06/02/2014	09:52:00	1	6	00:03:52	00:04:02		Explore	0	0	0	0	0	0	0	0	0	0	0	0	0	1	Banana	0		0	21	AF2T34	NA	AF2	T34	AF2T34	F	SA	AD	NA	NA	NA	NA	NA	NA
AF2	AF2T4	06/02/2014	09:52:00	1	6	00:03:54	00:03:58		Explore	0	0	0	0	0	0	0	0	0	0	0	0	0	1	Banana	0		0	7	AF2T4	NA	AF2	T4	AF2T4	M	SA	AD	NA	NA	NA	NA	NA	NA
AF2	AF2T24	06/02/2014	09:52:00	1	6	00:03:56	00:03:58		Explore	0	0	0	0	0	0	0	0	0	0	0	0	0	1	Banana	0		0	5	AF2T24	NA	AF2	T24	AF2T24	M	AD	AD	NA	NA	NA	NA	NA	NA
AF2	AF2T24	06/02/2014	09:52:00	1	6	00:03:58	00:04:02	Taken	Eat	0	0	0	0	0	0	0	0	0	0	0	0	2	0	Banana	1	AF2T34	0	5	AF2T24	NA	AF2	T24	AF2T24	M	AD	AD	NA	NA	NA	NA	NA	NA
AF2	AF2T3	06/02/2014	09:52:00	1	6	00:03:58	00:03:59		Food Transfer	AF2T4	0	1	0	2	1	0	0	AF2T3	1	0	0	0	0	Banana	0		7	12	AF2T3	AF2T4	AF2	T3	AF2T3	M	SA	AD	AF2	T4	AF2T4	M	SA	AD
AF2	AF2T4	06/02/2014	09:52:00	1	6	00:03:58	00:04:30	Finished	Eat	0	0	0	0	0	0	0	0	0	0	0	0	0	0	Banana	1	AF2T3	0	7	AF2T4	NA	AF2	T4	AF2T4	M	SA	AD	NA	NA	NA	NA	NA	NA
AF2	AF2T14	06/02/2014	09:52:00	1	6	00:04:01	00:04:09		Explore	0	0	0	0	0	0	0	0	0	0	0	0	0	1	Grape	0		0	7	AF2T14	NA	AF2	T14	AF2T14	M	AD	AD	NA	NA	NA	NA	NA	NA
AF2	AF2T3	06/02/2014	09:52:00	1	6	00:04:02	00:04:12		Explore	0	0	0	0	0	0	0	0	0	0	0	0	0	1	Banana	0		0	12	AF2T3	NA	AF2	T3	AF2T3	M	SA	AD	NA	NA	NA	NA	NA	NA
AF2	AF2T34	06/02/2014	09:52:00	1	6	00:04:02	00:04:08	Finished	Eat	0	0	0	0	0	0	0	0	0	0	0	0	0	0	Banana	1		0	21	AF2T34	NA	AF2	T34	AF2T34	F	SA	AD	NA	NA	NA	NA	NA	NA
AF2	AF2T14	06/02/2014	09:52:00	1	6	00:04:09	00:04:32	Drop Peal	Eat	0	0	0	0	0	0	0	0	0	0	0	0	0	0	Grape	1		0	7	AF2T14	NA	AF2	T14	AF2T14	M	AD	AD	NA	NA	NA	NA	NA	NA
AF2	AF2T24	06/02/2014	09:52:00	1	6	00:04:09	00:04:13		Explore	0	0	0	0	0	0	0	0	0	0	0	0	0	1	Cricket	0		0	0	AF2T24	NA	AF2	T24	AF2T24	M	AD	AD	NA	NA	NA	NA	NA	NA
AF2	AF2T3	06/02/2014	09:52:00	1	6	00:04:12	00:04:15	Finished	Scrounging	0	0	0	0	0	0	0	0	0	0	0	1	0	0	Banana	1		0	12	AF2T3	NA	AF2	T3	AF2T3	M	SA	AD	NA	NA	NA	NA	NA	NA
AF2	AF2T34	06/02/2014	09:52:00	1	6	00:04:13	00:04:19		Explore	0	0	0	0	0	0	0	0	0	0	0	0	0	1	Apple	0		0	29	AF2T34	NA	AF2	T34	AF2T34	F	SA	AD	NA	NA	NA	NA	NA	NA
AF2	AF2T24	06/02/2014	09:52:00	1	6	00:04:14	00:04:19		Explore	0	0	0	0	0	0	0	0	0	0	0	0	0	1	Grape	0		0	4	AF2T24	NA	AF2	T24	AF2T24	M	AD	AD	NA	NA	NA	NA	NA	NA
AF2	AF2T3	06/02/2014	09:52:00	1	6	00:04:15	00:04:18	Finished	Scrounging	0	0	0	0	0	0	0	0	0	0	0	1	0	0	Banana	1		0	13	AF2T3	NA	AF2	T3	AF2T3	M	SA	AD	NA	NA	NA	NA	NA	NA
AF2	AF2T24	06/02/2014	09:52:00	1	6	00:04:19	00:04:25	Finished	Scrounging	0	0	0	0	0	0	0	0	0	0	0	1	0	0	Grape	1		0	4	AF2T24	NA	AF2	T24	AF2T24	M	AD	AD	NA	NA	NA	NA	NA	NA
AF2	AF2T34	06/02/2014	09:52:00	1	6	00:04:19	00:04:19	Drop	Eat	0	0	0	0	0	0	0	0	0	0	0	0	1	0	Apple	1		0	29	AF2T34	NA	AF2	T34	AF2T34	F	SA	AD	NA	NA	NA	NA	NA	NA
AF2	AF2T34	06/02/2014	09:52:00	1	6	00:04:21	00:04:22		Explore	0	0	0	0	0	0	0	0	0	0	0	0	0	1	Apple	0		0	30	AF2T34	NA	AF2	T34	AF2T34	F	SA	AD	NA	NA	NA	NA	NA	NA
AF2	AF2T12	06/02/2014	09:52:00	1	6	00:04:22	00:04:44		Explore	0	0	0	0	0	0	0	0	0	0	0	0	0	1	Grape	0		0	1	AF2T12	NA	AF2	T12	AF2T12	F	AD	AD	NA	NA	NA	NA	NA	NA
AF2	AF2T3	06/02/2014	09:52:00	1	6	00:04:22	00:04:27		Explore	0	0	0	0	0	0	0	0	0	0	0	0	0	1	Banana	0		0	14	AF2T3	NA	AF2	T3	AF2T3	M	SA	AD	NA	NA	NA	NA	NA	NA
AF2	AF2T24	06/02/2014	09:52:00	1	6	00:04:25	00:04:32		Explore	0	0	0	0	0	0	0	0	0	0	0	0	0	1	Grape	0		0	5	AF2T24	NA	AF2	T24	AF2T24	M	AD	AD	NA	NA	NA	NA	NA	NA
AF2	AF2T3	06/02/2014	09:52:00	1	6	00:04:27	00:04:33	Finished	Scrounging	0	0	0	0	0	0	0	0	0	0	0	1	0	0	Banana	1		0	14	AF2T3	NA	AF2	T3	AF2T3	M	SA	AD	NA	NA	NA	NA	NA	NA
AF2	AF2T14	06/02/2014	09:52:00	1	6	00:04:32	00:04:35		Explore	0	0	0	0	0	0	0	0	0	0	0	0	0	1	Grape	0		0	8	AF2T14	NA	AF2	T14	AF2T14	M	AD	AD	NA	NA	NA	NA	NA	NA
AF2	AF2T24	06/02/2014	09:52:00	1	6	00:04:32	00:04:39	Finished	Eat	0	0	0	0	0	0	0	0	0	0	0	0	0	0	Grape	1		0	5	AF2T24	NA	AF2	T24	AF2T24	M	AD	AD	NA	NA	NA	NA	NA	NA
AF2	AF2T34	06/02/2014	09:52:00	1	6	00:04:33	00:04:38		Explore	0	0	0	0	0	0	0	0	0	0	0	0	0	1	Apple	0		0	30	AF2T34	NA	AF2	T34	AF2T34	F	SA	AD	NA	NA	NA	NA	NA	NA
AF2	AF2T14	06/02/2014	09:52:00	1	6	00:04:35	00:05:26	Drop Peal	Eat	0	0	0	0	0	0	0	0	0	0	0	0	0	0	Grape	1		0	8	AF2T14	NA	AF2	T14	AF2T14	M	AD	AD	NA	NA	NA	NA	NA	NA
AF2	AF2T3	06/02/2014	09:52:00	1	6	00:04:35	00:04:40		Explore	0	0	0	0	0	0	0	0	0	0	0	0	0	1	Grape	0		0	11	AF2T3	NA	AF2	T3	AF2T3	M	SA	AD	NA	NA	NA	NA	NA	NA
AF2	AF2T34	06/02/2014	09:52:00	1	6	00:04:38	00:04:46	Drop Peal	Eat	0	0	0	0	0	0	0	0	0	0	0	0	0	0	Apple	1		0	30	AF2T34	NA	AF2	T34	AF2T34	F	SA	AD	NA	NA	NA	NA	NA	NA
AF2	AF2T4	06/02/2014	09:52:00	1	6	00:04:38	00:04:40		Explore	0	0	0	0	0	0	0	0	0	0	0	0	0	1	Grape	0		0	29	AF2T4	NA	AF2	T4	AF2T4	M	SA	AD	NA	NA	NA	NA	NA	NA
AF2	AF2T3	06/02/2014	09:52:00	1	6	00:04:40	00:04:44	Drop	Eat	0	0	0	0	0	0	0	0	0	0	0	0	1	0	Grape	1	AF2T4	0	11	AF2T3	NA	AF2	T3	AF2T3	M	SA	AD	NA	NA	NA	NA	NA	NA
AF2	AF2T4	06/02/2014	09:52:00	1	6	00:04:40	00:04:41		Food Transfer	AF2T34	0	1	0	2	1	0	0	AF2T4	1	0	0	0	0	Grape	0		14	29	AF2T4	AF2T34	AF2	T4	AF2T4	M	SA	AD	AF2	T34	AF2T34	F	SA	AD
AF2	AF2T24	06/02/2014	09:52:00	1	6	00:04:43	00:04:44		Explore	0	0	0	0	0	0	0	0	0	0	0	0	0	1	Apple	0		0	13	AF2T24	NA	AF2	T24	AF2T24	M	AD	AD	NA	NA	NA	NA	NA	NA
AF2	AF2T4	06/02/2014	09:52:00	1	6	00:04:43	00:04:44		Explore	0	0	0	0	0	0	0	0	0	0	0	0	0	1	Banana	0		0	8	AF2T4	NA	AF2	T4	AF2T4	M	SA	AD	NA	NA	NA	NA	NA	NA
AF2	AF2T24	06/02/2014	09:52:00	1	6	00:04:44	00:05:21	Finished	Scrounging	0	0	0	0	0	0	0	0	0	0	0	1	0	0	Apple	1	AF2T34	0	13	AF2T24	NA	AF2	T24	AF2T24	M	AD	AD	NA	NA	NA	NA	NA	NA
AF2	AF2T4	06/02/2014	09:52:00	1	6	00:04:46	00:04:55		Explore	0	0	0	0	0	0	0	0	0	0	0	0	0	1	Apple	0		0	18	AF2T4	NA	AF2	T4	AF2T4	M	SA	AD	NA	NA	NA	NA	NA	NA
AF2	AF2T3	06/02/2014	09:52:00	1	6	00:04:50	00:04:55		Explore	0	0	0	0	0	0	0	0	0	0	0	0	0	1	Grape	0		0	12	AF2T3	NA	AF2	T3	AF2T3	M	SA	AD	NA	NA	NA	NA	NA	NA
AF2	AF2T34	06/02/2014	09:52:00	1	6	00:04:51	00:04:55		Explore	0	0	0	0	0	0	0	0	0	0	0	0	0	1	Grape	0		0	14	AF2T34	NA	AF2	T34	AF2T34	F	SA	AD	NA	NA	NA	NA	NA	NA
AF2	AF2T4	06/02/2014	09:52:00	1	6	00:04:57	00:05:03	Drop Peal	Scrounging	0	0	0	0	0	0	0	0	0	0	0	1	0	0	Grape	1		0	29	AF2T4	NA	AF2	T4	AF2T4	M	SA	AD	NA	NA	NA	NA	NA	NA
AF2	AF2T3	06/02/2014	09:52:00	1	6	00:04:59	00:05:00		Explore	0	0	0	0	0	0	0	0	0	0	0	0	0	1	Grape	0		0	12	AF2T3	NA	AF2	T3	AF2T3	M	SA	AD	NA	NA	NA	NA	NA	NA
AF2	AF2T34	06/02/2014	09:52:00	1	6	00:05:02	00:05:10		Explore	0	0	0	0	0	0	0	0	0	0	0	0	0	1	Banana	0		0	22	AF2T34	NA	AF2	T34	AF2T34	F	SA	AD	NA	NA	NA	NA	NA	NA
AF2	AF2T3	06/02/2014	09:52:00	1	6	00:05:03	00:05:04		Explore	0	0	0	0	0	0	0	0	0	0	0	0	0	1	Banana	0		0	15	AF2T3	NA	AF2	T3	AF2T3	M	SA	AD	NA	NA	NA	NA	NA	NA
AF2	AF2T4	06/02/2014	09:52:00	1	6	00:05:03	00:05:17	Finished	Scrounging	0	0	0	0	0	0	0	0	0	0	0	1	0	0	Grape	1		0	30	AF2T4	NA	AF2	T4	AF2T4	M	SA	AD	NA	NA	NA	NA	NA	NA
AF2	AF2T12	06/02/2014	09:52:00	1	6	00:05:08	00:05:10		Explore	0	0	0	0	0	0	0	0	0	0	0	0	0	1	Grape	0		0	1	AF2T12	NA	AF2	T12	AF2T12	F	AD	AD	NA	NA	NA	NA	NA	NA
AF2	AF2T23	06/02/2014	09:52:00	1	6	00:05:08	00:05:09		Explore	0	0	0	0	0	0	0	0	0	0	0	0	0	1	Mealworm	0		0	0	AF2T23	NA	AF2	T23	AF2T23	F	AD	AD	NA	NA	NA	NA	NA	NA
AF2	AF2T3	06/02/2014	09:52:00	1	6	00:05:08	00:05:09		Explore	0	0	0	0	0	0	0	0	0	0	0	0	0	1	Banana	0		0	15	AF2T3	NA	AF2	T3	AF2T3	M	SA	AD	NA	NA	NA	NA	NA	NA
AF2	AF2T3	06/02/2014	09:52:00	1	6	00:05:09	00:05:30	Taken	Scrounging	0	0	0	0	0	0	0	0	0	0	0	1	2	0	Banana	1	AF2T23	0	15	AF2T3	NA	AF2	T3	AF2T3	M	SA	AD	NA	NA	NA	NA	NA	NA
AF2	AF2T12	06/02/2014	09:52:00	1	6	00:05:10	00:05:12	Drop	Scrounging	0	0	0	0	0	0	0	0	0	0	0	1	1	0	Grape	1		0	1	AF2T12	NA	AF2	T12	AF2T12	F	AD	AD	NA	NA	NA	NA	NA	NA
AF2	AF2T23	06/02/2014	09:52:00	1	6	00:05:11	00:05:17		Explore	0	0	0	0	0	0	0	0	0	0	0	0	0	1	Banana	0		0	1	AF2T23	NA	AF2	T23	AF2T23	F	AD	AD	NA	NA	NA	NA	NA	NA
AF2	AF2T34	06/02/2014	09:52:00	1	6	00:05:12	00:05:14		Explore	0	0	0	0	0	0	0	0	0	0	0	0	0	1	Apple	0		0	31	AF2T34	NA	AF2	T34	AF2T34	F	SA	AD	NA	NA	NA	NA	NA	NA
AF2	AF2T34	06/02/2014	09:52:00	1	6	00:05:14	00:05:21		Food Transfer	AF2T24	0	1	0	2	1	0	0	AF2T34	1	0	0	0	0	Apple	0		14	31	AF2T34	AF2T24	AF2	T34	AF2T34	F	SA	AD	AF2	T24	AF2T24	M	AD	AD
AF2	AF2T4	06/02/2014	09:52:00	1	6	00:05:17	00:05:23		Explore	0	0	0	0	0	0	0	0	0	0	0	0	0	1	Grape	0		0	31	AF2T4	NA	AF2	T4	AF2T4	M	SA	AD	NA	NA	NA	NA	NA	NA
AF2	AF2T12	06/02/2014	09:52:00	1	6	00:05:18	00:05:23		Explore	0	0	0	0	0	0	0	0	0	0	0	0	0	1	Apple	0		0	15	AF2T12	NA	AF2	T12	AF2T12	F	AD	AD	NA	NA	NA	NA	NA	NA
AF2	AF2T12	06/02/2014	09:52:00	1	6	00:05:23	00:05:55	Finished	Scrounging	0	0	0	0	0	0	0	0	0	0	0	1	0	0	Apple	1		0	15	AF2T12	NA	AF2	T12	AF2T12	F	AD	AD	NA	NA	NA	NA	NA	NA
AF2	AF2T4	06/02/2014	09:52:00	1	6	00:05:23	00:05:27	Drop Peal	Scrounging	0	0	0	0	0	0	0	0	0	0	0	1	0	0	Grape	1		0	31	AF2T4	NA	AF2	T4	AF2T4	M	SA	AD	NA	NA	NA	NA	NA	NA
AF2	AF2T4	06/02/2014	09:52:00	1	6	00:05:27	00:05:29		Explore	0	0	0	0	0	0	0	0	0	0	0	0	0	1	Grape	0		0	32	AF2T4	NA	AF2	T4	AF2T4	M	SA	AD	NA	NA	NA	NA	NA	NA
AF2	AF2T23	06/02/2014	09:52:00	1	6	00:05:30	00:05:35	Off View	Social Eating	AF2T3	0	1	1	2	1	0	0	AF2T23	1	0	0	3	0	Banana	1		16	1	AF2T23	AF2T3	AF2	T23	AF2T23	F	AD	AD	AF2	T3	AF2T3	M	SA	AD
AF2	AF2T3	06/02/2014	09:52:00	1	6	00:05:30	00:05:37		Explore	0	0	0	0	0	0	0	0	0	0	0	0	0	1	Banana	0		0	16	AF2T3	NA	AF2	T3	AF2T3	M	SA	AD	NA	NA	NA	NA	NA	NA
AF2	AF2T14	06/02/2014	09:52:00	1	6	00:05:31	00:05:33		Explore	0	0	0	0	0	0	0	0	0	0	0	0	0	1	Grape	0		0	9	AF2T14	NA	AF2	T14	AF2T14	M	AD	AD	NA	NA	NA	NA	NA	NA
AF2	AF2T24	06/02/2014	09:52:00	1	6	00:05:31	00:05:35		Explore	0	0	0	0	0	0	0	0	0	0	0	0	0	1	Apple	0		0	14	AF2T24	NA	AF2	T24	AF2T24	M	AD	AD	NA	NA	NA	NA	NA	NA
AF2	AF2T14	06/02/2014	09:52:00	1	6	00:05:33	00:06:14	Taken	Eat	0	0	0	0	0	0	0	0	0	0	0	0	2	0	Grape	1	AF2T34	0	9	AF2T14	NA	AF2	T14	AF2T14	M	AD	AD	NA	NA	NA	NA	NA	NA
AF2	AF2T4	06/02/2014	09:52:00	1	6	00:05:34	00:05:35		Explore	0	0	0	0	0	0	0	0	0	0	0	0	0	1	Mealworm	0		0	0	AF2T4	NA	AF2	T4	AF2T4	M	SA	AD	NA	NA	NA	NA	NA	NA
AF2	AF2T24	06/02/2014	09:52:00	1	6	00:05:35	00:06:01	Off View	Eat	0	0	0	0	0	0	0	0	0	0	0	0	3	0	Apple	1		0	14	AF2T24	NA	AF2	T24	AF2T24	M	AD	AD	NA	NA	NA	NA	NA	NA
AF2	AF2T34	06/02/2014	09:52:00	1	6	00:05:39	00:05:46		Explore	0	0	0	0	0	0	0	0	0	0	0	0	0	1	Mealworm	0		0	0	AF2T34	NA	AF2	T34	AF2T34	F	SA	AD	NA	NA	NA	NA	NA	NA
AF2	AF2T34	06/02/2014	09:52:00	1	6	00:05:46	00:05:56	Finished	Eat	0	0	0	0	0	0	0	0	0	0	0	0	0	0	Mealworm	1		0	0	AF2T34	NA	AF2	T34	AF2T34	F	SA	AD	NA	NA	NA	NA	NA	NA
AF2	AF2T3	06/02/2014	09:52:00	1	6	00:05:47	00:05:56		Explore	0	0	0	0	0	0	0	0	0	0	0	0	0	1	Mealworm	0		0	0	AF2T3	NA	AF2	T3	AF2T3	M	SA	AD	NA	NA	NA	NA	NA	NA
AF2	AF2T12	06/02/2014	09:52:00	1	6	00:05:55	00:05:57		Explore	0	0	0	0	0	0	0	0	0	0	0	0	0	1	Apple	0		0	16	AF2T12	NA	AF2	T12	AF2T12	F	AD	AD	NA	NA	NA	NA	NA	NA
AF2	AF2T12	06/02/2014	09:52:00	1	6	00:05:57	00:06:14	Finished	Scrounging	0	0	0	0	0	0	0	0	0	0	0	1	0	0	Apple	1		0	16	AF2T12	NA	AF2	T12	AF2T12	F	AD	AD	NA	NA	NA	NA	NA	NA
AF2	AF2T3	06/02/2014	09:52:00	1	6	00:05:57	00:05:59		Explore	0	0	0	0	0	0	0	0	0	0	0	0	0	1	Apple	0		0	8	AF2T3	NA	AF2	T3	AF2T3	M	SA	AD	NA	NA	NA	NA	NA	NA
AF2	AF2T34	06/02/2014	09:52:00	1	6	00:06:05	00:06:05		Explore	0	0	0	0	0	0	0	0	0	0	0	0	0	1	Grape	0		0	14	AF2T34	NA	AF2	T34	AF2T34	F	SA	AD	NA	NA	NA	NA	NA	NA
AF2	AF2T3	06/02/2014	09:52:00	1	6	00:06:13	00:06:28		Explore	0	0	0	0	0	0	0	0	0	0	0	0	0	1	Grape	0		0	12	AF2T3	NA	AF2	T3	AF2T3	M	SA	AD	NA	NA	NA	NA	NA	NA
AF2	AF2T12	06/02/2014	09:52:00	1	6	00:06:14	00:06:16		Explore	0	0	0	0	0	0	0	0	0	0	0	0	0	1	Apple	0		0	17	AF2T12	NA	AF2	T12	AF2T12	F	AD	AD	NA	NA	NA	NA	NA	NA
AF2	AF2T34	06/02/2014	09:52:00	1	6	00:06:14	00:06:40	Finished	Social Eating	AF2T14	0	1	1	2	1	0	0	AF2T34	1	0	0	0	0	Grape	1		10	14	AF2T34	AF2T14	AF2	T34	AF2T34	F	SA	AD	AF2	T14	AF2T14	M	AD	AD
AF2	AF2T12	06/02/2014	09:52:00	1	6	00:06:16	00:06:38	Drop	Scrounging	0	0	0	0	0	0	0	0	0	0	0	1	1	0	Apple	1		0	17	AF2T12	NA	AF2	T12	AF2T12	F	AD	AD	NA	NA	NA	NA	NA	NA
AF2	AF2T14	06/02/2014	09:52:00	1	6	00:06:21	00:06:24		Explore	0	0	0	0	0	0	0	0	0	0	0	0	0	1	Grape	0		0	10	AF2T14	NA	AF2	T14	AF2T14	M	AD	AD	NA	NA	NA	NA	NA	NA
AF2	AF2T14	06/02/2014	09:52:00	1	6	00:06:24	00:06:47	Drop Peal	Eat	0	0	0	0	0	0	0	0	0	0	0	0	0	0	Grape	1		0	10	AF2T14	NA	AF2	T14	AF2T14	M	AD	AD	NA	NA	NA	NA	NA	NA
AF2	AF2T3	06/02/2014	09:52:00	1	6	00:06:28	00:07:41	Finished	Eat	0	0	0	0	0	0	0	0	0	0	0	0	0	0	Grape	1		0	12	AF2T3	NA	AF2	T3	AF2T3	M	SA	AD	NA	NA	NA	NA	NA	NA
AF2	AF2T12	06/02/2014	09:52:00	1	6	00:06:38	00:06:38		Explore	0	0	0	0	0	0	0	0	0	0	0	0	0	1	Apple	0		0	18	AF2T12	NA	AF2	T12	AF2T12	F	AD	AD	NA	NA	NA	NA	NA	NA
AF2	AF2T12	06/02/2014	09:52:00	1	6	00:06:38	00:06:40	Finished	Scrounging	0	0	0	0	0	0	0	0	0	0	0	1	0	0	Apple	1		0	18	AF2T12	NA	AF2	T12	AF2T12	F	AD	AD	NA	NA	NA	NA	NA	NA
AF2	AF2T12	06/02/2014	09:52:00	1	6	00:06:40	00:06:44		Explore	0	0	0	0	0	0	0	0	0	0	0	0	0	1	Apple	0		0	19	AF2T12	NA	AF2	T12	AF2T12	F	AD	AD	NA	NA	NA	NA	NA	NA
AF2	AF2T1C	06/02/2014	09:52:00	1	6	00:06:41	00:06:42		Explore	0	0	0	0	0	0	0	0	0	0	0	0	0	1	Grape	0		0	2	AF2T1C	NA	AF2	T1C	AF2T1C	M	AD	AD	NA	NA	NA	NA	NA	NA
AF2	AF2T1C	06/02/2014	09:52:00	1	6	00:06:42	00:06:49	Finished	Scrounging	0	0	0	0	0	0	0	0	0	0	0	1	0	0	Grape	1		0	2	AF2T1C	NA	AF2	T1C	AF2T1C	M	AD	AD	NA	NA	NA	NA	NA	NA
AF2	AF2T12	06/02/2014	09:52:00	1	6	00:06:44	00:06:47	Finished	Scrounging	0	0	0	0	0	0	0	0	0	0	0	1	0	0	Apple	1		0	19	AF2T12	NA	AF2	T12	AF2T12	F	AD	AD	NA	NA	NA	NA	NA	NA
AF2	AF2T34	06/02/2014	09:52:00	1	6	00:06:44	00:06:48	Drop Peal	Scrounging	0	0	0	0	0	0	0	0	0	0	0	1	0	0	Grape	1		0	15	AF2T34	NA	AF2	T34	AF2T34	F	SA	AD	NA	NA	NA	NA	NA	NA
AF2	AF2T12	06/02/2014	09:52:00	1	6	00:06:49	00:06:51		Explore	0	0	0	0	0	0	0	0	0	0	0	0	0	1	Apple	0		0	20	AF2T12	NA	AF2	T12	AF2T12	F	AD	AD	NA	NA	NA	NA	NA	NA
AF2	AF2T34	06/02/2014	09:52:00	1	6	00:06:50	00:06:52		Explore	0	0	0	0	0	0	0	0	0	0	0	0	0	1	Grape	0		0	16	AF2T34	NA	AF2	T34	AF2T34	F	SA	AD	NA	NA	NA	NA	NA	NA
AF2	AF2T12	06/02/2014	09:52:00	1	6	00:06:51	00:07:26	Drop	Eat	0	0	0	0	0	0	0	0	0	0	0	0	1	0	Apple	1		0	20	AF2T12	NA	AF2	T12	AF2T12	F	AD	AD	NA	NA	NA	NA	NA	NA
AF2	AF2T34	06/02/2014	09:52:00	1	6	00:06:52	00:07:02	Finished	Scrounging	0	0	0	0	0	0	0	0	0	0	0	1	0	0	Grape	1		0	16	AF2T34	NA	AF2	T34	AF2T34	F	SA	AD	NA	NA	NA	NA	NA	NA
AF2	AF2T1C	06/02/2014	09:52:00	1	6	00:06:54	00:06:57		Explore	0	0	0	0	0	0	0	0	0	0	0	0	0	1	Grape	0		0	3	AF2T1C	NA	AF2	T1C	AF2T1C	M	AD	AD	NA	NA	NA	NA	NA	NA
AF2	AF2T1C	06/02/2014	09:52:00	1	6	00:06:57	00:07:07	Drop Peal	Scrounging	0	0	0	0	0	0	0	0	0	0	0	1	0	0	Grape	1		0	3	AF2T1C	NA	AF2	T1C	AF2T1C	M	AD	AD	NA	NA	NA	NA	NA	NA
AF2	AF2T14	06/02/2014	09:52:00	1	6	00:06:58	00:07:19	Drop Peal	Eat	0	0	0	0	0	0	0	0	0	0	0	0	0	0	Grape	1		0	11	AF2T14	NA	AF2	T14	AF2T14	M	AD	AD	NA	NA	NA	NA	NA	NA
AF2	AF2T34	06/02/2014	09:52:00	1	6	00:07:02	00:07:06		Explore	0	0	0	0	0	0	0	0	0	0	0	0	0	1	Grape	0		0	17	AF2T34	NA	AF2	T34	AF2T34	F	SA	AD	NA	NA	NA	NA	NA	NA
AF2	AF2T34	06/02/2014	09:52:00	1	6	00:07:06	00:07:10	Finished	Scrounging	0	0	0	0	0	0	0	0	0	0	0	1	0	0	Grape	1		0	17	AF2T34	NA	AF2	T34	AF2T34	F	SA	AD	NA	NA	NA	NA	NA	NA
AF2	AF2T1C	06/02/2014	09:52:00	1	6	00:07:10	00:07:12		Food Transfer	AF2T34	0	1	0	2	1	0	0	AF2T1C	1	0	0	0	0	Grape	0		18	4	AF2T1C	AF2T34	AF2	T1C	AF2T1C	M	AD	AD	AF2	T34	AF2T34	F	SA	AD
AF2	AF2T34	06/02/2014	09:52:00	1	6	00:07:10	00:07:20		Explore	0	0	0	0	0	0	0	0	0	0	0	0	0	1	Grape	0	AF2T1C	0	18	AF2T34	NA	AF2	T34	AF2T34	F	SA	AD	NA	NA	NA	NA	NA	NA
AF2	AF2T1C	06/02/2014	09:52:00	1	6	00:07:14	00:07:23	Finished	Scrounging	0	0	0	0	0	0	0	0	0	0	0	1	0	0	Grape	1		0	4	AF2T1C	NA	AF2	T1C	AF2T1C	M	AD	AD	NA	NA	NA	NA	NA	NA
AF2	AF2T14	06/02/2014	09:52:00	1	6	00:07:19	00:07:22		Explore	0	0	0	0	0	0	0	0	0	0	0	0	0	1	Grape	0		0	12	AF2T14	NA	AF2	T14	AF2T14	M	AD	AD	NA	NA	NA	NA	NA	NA
AF2	AF2T23	06/02/2014	09:52:00	1	6	00:07:19	00:07:23		Explore	0	0	0	0	0	0	0	0	0	0	0	0	0	1	Grape	0		0	0	AF2T23	NA	AF2	T23	AF2T23	F	AD	AD	NA	NA	NA	NA	NA	NA
AF2	AF2T34	06/02/2014	09:52:00	1	6	00:07:20	00:07:25	Finished	Eat	0	0	0	0	0	0	0	0	0	0	0	0	0	0	Grape	1		0	18	AF2T34	NA	AF2	T34	AF2T34	F	SA	AD	NA	NA	NA	NA	NA	NA
AF2	AF2T14	06/02/2014	09:52:00	1	6	00:07:22	00:07:58	Finished	Eat	0	0	0	0	0	0	0	0	0	0	0	0	0	0	Grape	1		0	12	AF2T14	NA	AF2	T14	AF2T14	M	AD	AD	NA	NA	NA	NA	NA	NA
AF2	AF2T14	06/02/2014	09:52:00	1	6	00:07:22	00:07:27	Taken	Eat	0	0	0	0	0	0	0	0	0	0	1	0	2	0	Grape	1	AF2T1C	0	13	AF2T14	NA	AF2	T14	AF2T14	M	AD	AD	NA	NA	NA	NA	NA	NA
AF2	AF2T23	06/02/2014	09:52:00	1	6	00:07:25	00:07:26		Explore	0	0	0	0	0	0	0	0	0	0	0	0	0	1	Cricket	0		0	0	AF2T23	NA	AF2	T23	AF2T23	F	AD	AD	NA	NA	NA	NA	NA	NA
AF2	AF2T12	06/02/2014	09:52:00	1	6	00:07:26	00:07:29		Explore	0	0	0	0	0	0	0	0	0	0	0	0	0	1	Apple	0		0	21	AF2T12	NA	AF2	T12	AF2T12	F	AD	AD	NA	NA	NA	NA	NA	NA
AF2	AF2T1C	06/02/2014	09:52:00	1	6	00:07:27	00:08:02	Off View	Social Eating	AF2T14	0	1	0	0	0	0	0	AF2T1C	1	0	0	3	0	Grape	1		14	5	AF2T1C	AF2T14	AF2	T1C	AF2T1C	M	AD	AD	AF2	T14	AF2T14	M	AD	AD
AF2	AF2T23	06/02/2014	09:52:00	1	6	00:07:27	00:07:29		Explore	0	0	0	0	0	0	0	0	0	0	0	0	0	1	Banana	0		0	2	AF2T23	NA	AF2	T23	AF2T23	F	AD	AD	NA	NA	NA	NA	NA	NA
AF2	AF2T12	06/02/2014	09:52:00	1	6	00:07:29	00:07:38	Off View	Eat	0	0	0	0	0	0	0	0	0	0	0	0	3	0	Apple	1		0	21	AF2T12	NA	AF2	T12	AF2T12	F	AD	AD	NA	NA	NA	NA	NA	NA
AF2	AF2T23	06/02/2014	09:52:00	1	6	00:07:32	00:07:34		Explore	0	0	0	0	0	0	0	0	0	0	0	0	0	1	Apple	0		0	3	AF2T23	NA	AF2	T23	AF2T23	F	AD	AD	NA	NA	NA	NA	NA	NA
AF2	AF2T34	06/02/2014	09:52:00	1	6	00:07:32	00:07:36		Explore	0	0	0	0	0	0	0	0	0	0	0	0	0	1	Grape	0		0	19	AF2T34	NA	AF2	T34	AF2T34	F	SA	AD	NA	NA	NA	NA	NA	NA
AF2	AF2T23	06/02/2014	09:52:00	1	6	00:07:34	00:07:40	Finished	Scrounging	0	0	0	0	0	0	0	0	0	0	0	1	0	0	Apple	1		0	3	AF2T23	NA	AF2	T23	AF2T23	F	AD	AD	NA	NA	NA	NA	NA	NA
AF2	AF2T34	06/02/2014	09:52:00	1	6	00:07:36	00:07:44	Drop	Eat	0	0	0	0	0	0	0	0	0	0	0	0	1	0	Grape	1		0	19	AF2T34	NA	AF2	T34	AF2T34	F	SA	AD	NA	NA	NA	NA	NA	NA
AF2	AF2T23	06/02/2014	09:52:00	1	6	00:07:40	00:07:42		Explore	0	0	0	0	0	0	0	0	0	0	0	0	0	1	Apple	0		0	4	AF2T23	NA	AF2	T23	AF2T23	F	AD	AD	NA	NA	NA	NA	NA	NA
AF2	AF2T3	06/02/2014	09:52:00	1	6	00:07:41	00:07:44	Taken	Explore	0	0	0	0	0	0	0	0	0	0	0	0	2	1	Grape	0	AF2T23	0	13	AF2T3	NA	AF2	T3	AF2T3	M	SA	AD	NA	NA	NA	NA	NA	NA
AF2	AF2T23	06/02/2014	09:52:00	1	6	00:07:46	00:07:52	Finished	Social Eating	AF2T3	0	1	0	0	0	1	0	AF2T23	1	0	0	0	0	Apple	1		8	4	AF2T23	AF2T3	AF2	T23	AF2T23	F	AD	AD	AF2	T3	AF2T3	M	SA	AD
AF2	AF2T3	06/02/2014	09:52:00	1	6	00:07:48	00:07:52		Explore	0	0	0	0	0	0	0	0	0	0	0	0	0	1	Grape	0		0	13	AF2T3	NA	AF2	T3	AF2T3	M	SA	AD	NA	NA	NA	NA	NA	NA
AF2	AF2T34	06/02/2014	09:52:00	1	6	00:07:50	00:08:02		Explore	0	0	0	0	0	0	0	0	0	0	0	0	0	1	Grape	0		0	20	AF2T34	NA	AF2	T34	AF2T34	F	SA	AD	NA	NA	NA	NA	NA	NA
AF2	AF2T3	06/02/2014	09:52:00	1	6	00:07:55	00:07:56		Explore	0	0	0	0	0	0	0	0	0	0	0	0	0	1	Grape	0		0	13	AF2T3	NA	AF2	T3	AF2T3	M	SA	AD	NA	NA	NA	NA	NA	NA
AF2	AF2T3	06/02/2014	09:52:00	1	6	00:07:56	00:08:00	Drop	Eat	0	0	0	0	0	0	0	0	0	0	0	0	1	0	Grape	1		0	13	AF2T3	NA	AF2	T3	AF2T3	M	SA	AD	NA	NA	NA	NA	NA	NA
AF2	AF2T14	06/02/2014	09:52:00	1	6	00:07:58	00:08:06		Explore	0	0	0	0	0	0	0	0	0	0	0	0	0	1	Grape	0		0	14	AF2T14	NA	AF2	T14	AF2T14	M	AD	AD	NA	NA	NA	NA	NA	NA
AF2	AF2T3	06/02/2014	09:52:00	1	6	00:08:00	00:08:03		Explore	0	0	0	0	0	0	0	0	0	0	0	0	0	1	Grape	0		0	14	AF2T3	NA	AF2	T3	AF2T3	M	SA	AD	NA	NA	NA	NA	NA	NA
AF2	AF2T34	06/02/2014	09:52:00	1	6	00:08:02	00:08:22	Drop	Eat	0	0	0	0	0	0	0	0	0	0	0	0	1	0	Grape	1	AF2T14	0	20	AF2T34	NA	AF2	T34	AF2T34	F	SA	AD	NA	NA	NA	NA	NA	NA
AF2	AF2T3	06/02/2014	09:52:00	1	6	00:08:03	00:08:09	Drop	Eat	0	0	0	0	0	0	0	0	0	0	0	0	1	0	Grape	1		0	14	AF2T3	NA	AF2	T3	AF2T3	M	SA	AD	NA	NA	NA	NA	NA	NA
AF2	AF2T14	06/02/2014	09:52:00	1	6	00:08:06	00:08:21	Finished	Eat	0	0	0	0	0	0	0	0	0	0	0	0	0	0	Grape	1		0	14	AF2T14	NA	AF2	T14	AF2T14	M	AD	AD	NA	NA	NA	NA	NA	NA
AF2	AF2T3	06/02/2014	09:52:00	1	6	00:08:13	00:08:17		Explore	0	0	0	0	0	0	0	0	0	0	0	0	0	1	Banana	0		0	16	AF2T3	NA	AF2	T3	AF2T3	M	SA	AD	NA	NA	NA	NA	NA	NA
AF2	AF2T3	06/02/2014	09:52:00	1	6	00:08:17	00:08:23	Drop	Scrounging	0	0	0	0	0	0	0	0	0	0	0	1	1	0	Banana	1		0	16	AF2T3	NA	AF2	T3	AF2T3	M	SA	AD	NA	NA	NA	NA	NA	NA
AF2	AF2T14	06/02/2014	09:52:00	1	6	00:08:22	00:08:32	Give	Social Eating	AF2T34	0	1	1	2	1	0	0	AF2T14	1	0	0	2	0	Grape	1	AF2T34	21	15	AF2T14	AF2T34	AF2	T14	AF2T14	M	AD	AD	AF2	T34	AF2T34	F	SA	AD
AF2	AF2T3	06/02/2014	09:52:00	1	6	00:08:23	00:08:28		Explore	0	0	0	0	0	0	0	0	0	0	0	0	0	1	Grape	0		0	15	AF2T3	NA	AF2	T3	AF2T3	M	SA	AD	NA	NA	NA	NA	NA	NA
AF2	AF2T3	06/02/2014	09:52:00	1	6	00:08:28	00:08:34	Drop Peal	Scrounging	0	0	0	0	0	0	0	0	0	0	0	1	0	0	Grape	1		0	15	AF2T3	NA	AF2	T3	AF2T3	M	SA	AD	NA	NA	NA	NA	NA	NA
AF2	AF2T34	06/02/2014	09:52:00	1	6	00:08:32	00:08:35	Drop	Social Eating	AF2T14	0	1	1	2	1	0	0	AF2T34	1	0	0	1	0	Grape	1		16	21	AF2T34	AF2T14	AF2	T34	AF2T34	F	SA	AD	AF2	T14	AF2T14	M	AD	AD
AF2	AF2T14	06/02/2014	09:52:00	1	6	00:08:33	00:08:40		Explore	0	0	0	0	0	0	0	0	0	0	0	0	0	1	Grape	0		0	16	AF2T14	NA	AF2	T14	AF2T14	M	AD	AD	NA	NA	NA	NA	NA	NA
AF2	AF2T3	06/02/2014	09:52:00	1	6	00:08:34	00:08:39		Explore	0	0	0	0	0	0	0	0	0	0	0	0	0	1	Grape	0		0	16	AF2T3	NA	AF2	T3	AF2T3	M	SA	AD	NA	NA	NA	NA	NA	NA
AF2	AF2T23	06/02/2014	09:52:00	1	6	00:08:37	00:08:39		Explore	0	0	0	0	0	0	0	0	0	0	0	0	0	1	Apple	0		0	5	AF2T23	NA	AF2	T23	AF2T23	F	AD	AD	NA	NA	NA	NA	NA	NA
AF2	AF2T23	06/02/2014	09:52:00	1	6	00:08:39	00:09:18	Finished	Scrounging	0	0	0	0	0	0	0	0	0	0	0	1	0	0	Apple	1		0	5	AF2T23	NA	AF2	T23	AF2T23	F	AD	AD	NA	NA	NA	NA	NA	NA
AF2	AF2T3	06/02/2014	09:52:00	1	6	00:08:39	00:09:12	Finished	Scrounging	0	0	0	0	0	0	0	0	0	0	0	1	0	0	Grape	1		0	16	AF2T3	NA	AF2	T3	AF2T3	M	SA	AD	NA	NA	NA	NA	NA	NA
AF2	AF2T14	06/02/2014	09:52:00	1	6	00:08:40	00:08:59	Finished	Scrounging	0	0	0	0	0	0	0	0	0	0	0	1	0	0	Grape	1		0	16	AF2T14	NA	AF2	T14	AF2T14	M	AD	AD	NA	NA	NA	NA	NA	NA
AF2	AF2T34	06/02/2014	09:52:00	1	6	00:08:43	00:08:52	Finished	Scrounging	0	0	0	0	0	0	0	0	0	0	0	1	0	0	Grape	1		0	22	AF2T34	NA	AF2	T34	AF2T34	F	SA	AD	NA	NA	NA	NA	NA	NA
AF2	AF2T34	06/02/2014	09:52:00	1	6	00:08:52	00:08:59		Explore	0	0	0	0	0	0	0	0	0	0	0	0	0	1	Grape	0		0	23	AF2T34	NA	AF2	T34	AF2T34	F	SA	AD	NA	NA	NA	NA	NA	NA
AF2	AF2T1C	06/02/2014	09:52:00	1	6	00:09:00	00:09:00		Explore	0	0	0	0	0	0	0	0	0	0	0	0	0	1	Cricket	0		0	0	AF2T1C	NA	AF2	T1C	AF2T1C	M	AD	AD	NA	NA	NA	NA	NA	NA
AF2	AF2T14	06/02/2014	09:52:00	1	6	00:09:04	00:09:06		Explore	0	0	0	0	0	0	0	0	0	0	0	0	0	1	Banana	0		0	5	AF2T14	NA	AF2	T14	AF2T14	M	AD	AD	NA	NA	NA	NA	NA	NA
AF2	AF2T34	06/02/2014	09:52:00	1	6	00:09:06	00:09:12		Explore	0	0	0	0	0	0	0	0	0	0	0	0	0	1	Grape	0		0	23	AF2T34	NA	AF2	T34	AF2T34	F	SA	AD	NA	NA	NA	NA	NA	NA
AF2	AF2T34	06/02/2014	09:52:00	1	6	00:09:12	00:09:19	Drop	Eat	0	0	0	0	0	0	0	0	0	0	0	0	1	0	Grape	1	AF2T3	0	23	AF2T34	NA	AF2	T34	AF2T34	F	SA	AD	NA	NA	NA	NA	NA	NA
AF2	AF2T3	06/02/2014	09:52:00	1	6	00:09:13	00:09:16		Food Transfer	AF2T34	0	1	0	2	1	0	0	AF2T3	1	0	0	0	0	Grape	0		24	17	AF2T3	AF2T34	AF2	T3	AF2T3	M	SA	AD	AF2	T34	AF2T34	F	SA	AD
AF2	AF2T3	06/02/2014	09:52:00	1	6	00:09:17	00:09:24		Explore	0	0	0	0	0	0	0	0	0	0	0	0	0	1	Grape	0		0	17	AF2T3	NA	AF2	T3	AF2T3	M	SA	AD	NA	NA	NA	NA	NA	NA
AF2	AF2T23	06/02/2014	09:52:00	1	6	00:09:22	00:09:23	Off View	Scrounging	0	0	0	0	0	0	0	0	0	0	0	1	3	0	Apple	1		0	6	AF2T23	NA	AF2	T23	AF2T23	F	AD	AD	NA	NA	NA	NA	NA	NA
AF2	AF2T34	06/02/2014	09:52:00	1	6	00:09:23	00:09:30		Explore	0	0	0	0	0	0	0	0	0	0	0	0	0	1	Apple	0		0	31	AF2T34	NA	AF2	T34	AF2T34	F	SA	AD	NA	NA	NA	NA	NA	NA
AF2	AF2T34	06/02/2014	09:52:00	1	6	00:09:30	00:09:35	Finished	Eat	0	0	0	0	0	0	0	0	0	0	0	0	0	0	Apple	1		0	31	AF2T34	NA	AF2	T34	AF2T34	F	SA	AD	NA	NA	NA	NA	NA	NA
AF2	AF2T14	06/02/2014	09:52:00	1	6	00:09:36	00:09:39		Explore	0	0	0	0	0	0	0	0	0	0	0	0	0	1	Apple	0		0	1	AF2T14	NA	AF2	T14	AF2T14	M	AD	AD	NA	NA	NA	NA	NA	NA
AF2	AF2T3	06/02/2014	09:52:00	1	6	00:09:36	00:09:41		Explore	0	0	0	0	0	0	0	0	0	0	0	0	0	1	Banana	0		0	17	AF2T3	NA	AF2	T3	AF2T3	M	SA	AD	NA	NA	NA	NA	NA	NA
AF2	AF2T34	06/02/2014	09:52:00	1	6	00:09:37	00:09:40		Food Transfer	AF2T14	0	1	1	2	1	0	0	AF2T34	1	0	0	0	0	Apple	0		1	32	AF2T34	AF2T14	AF2	T34	AF2T34	F	SA	AD	AF2	T14	AF2T14	M	AD	AD
AF2	AF2T14	06/02/2014	09:52:00	1	6	00:09:39	00:09:41	Taken	Eat	0	0	0	0	0	0	0	0	0	0	0	0	2	0	Apple	1	AF2T34	0	1	AF2T14	NA	AF2	T14	AF2T14	M	AD	AD	NA	NA	NA	NA	NA	NA
AF2	AF2T3	06/02/2014	09:52:00	1	6	00:09:45	00:09:51		Explore	0	0	0	0	0	0	0	0	0	0	0	0	0	1	Banana	0		0	17	AF2T3	NA	AF2	T3	AF2T3	M	SA	AD	NA	NA	NA	NA	NA	NA
AF2	AF2T34	06/02/2014	09:52:00	1	6	00:09:45	00:09:54	Taken	Scrounging	0	0	0	0	0	0	0	0	0	0	AF2T14	1	2	0	Apple	1	AF2T14	0	32	AF2T34	NA	AF2	T34	AF2T34	F	SA	AD	NA	NA	NA	NA	NA	NA
AF2	AF2T3	06/02/2014	09:52:00	1	6	00:09:51	00:09:53		Explore	0	0	0	0	0	0	0	0	0	0	0	0	0	1	Grape	0		0	17	AF2T3	NA	AF2	T3	AF2T3	M	SA	AD	NA	NA	NA	NA	NA	NA
AF2	AF2T3	06/02/2014	09:52:00	1	6	00:09:53	00:09:55	Drop Peal	Scrounging	0	0	0	0	0	0	0	0	0	0	0	1	0	0	Grape	1		0	17	AF2T3	NA	AF2	T3	AF2T3	M	SA	AD	NA	NA	NA	NA	NA	NA
AF2	AF2T14	06/02/2014	09:52:00	1	6	00:09:54	00:09:55	Off View	Social Eating	AF2T34	0	1	0	0	0	1	0	AF2T14	1	0	0	3	0	Apple	1		33	2	AF2T14	AF2T34	AF2	T14	AF2T14	M	AD	AD	AF2	T34	AF2T34	F	SA	AD
AF2	AF2T34	06/02/2014	09:52:00	1	6	00:10:02	00:10:02		Explore	0	0	0	0	0	0	0	0	0	0	0	0	0	1	Apple	0		0	33	AF2T34	NA	AF2	T34	AF2T34	F	SA	AD	NA	NA	NA	NA	NA	NA
AF2	AF2T34	06/02/2014	09:52:00	1	6	00:10:02	00:10:06	Drop	Scrounging	0	0	0	0	0	0	0	0	0	0	0	1	1	0	Apple	1		0	33	AF2T34	NA	AF2	T34	AF2T34	F	SA	AD	NA	NA	NA	NA	NA	NA
AF2	AF2T34	06/02/2014	09:52:00	1	6	00:10:06	00:10:07		Explore	0	0	0	0	0	0	0	0	0	0	0	0	0	1	Apple	0		0	34	AF2T34	NA	AF2	T34	AF2T34	F	SA	AD	NA	NA	NA	NA	NA	NA
AF2	AF2T34	06/02/2014	09:52:00	1	6	00:10:07	00:10:08	Drop	Scrounging	0	0	0	0	0	0	0	0	0	0	0	1	1	0	Apple	1		0	34	AF2T34	NA	AF2	T34	AF2T34	F	SA	AD	NA	NA	NA	NA	NA	NA
AF2	AF2T1C	06/02/2014	09:52:00	1	6	00:11:17	00:11:19	Off View	Scrounging	0	0	0	0	0	0	0	0	0	0	0	1	3	0	Apple	1		0	0	AF2T1C	NA	AF2	T1C	AF2T1C	M	AD	AD	NA	NA	NA	NA	NA	NA
Super	SuperT3	07/02/2014	09:03:00	8	2	00:01:13	00:01:19		Explore	0	0	0	0	0	0	0	0	0	0	0	0	0	1	Banana	0		0	7	SuperT3	NA	Super	T3	SuperT3	F	SA	AD	NA	NA	NA	NA	NA	NA
Super	SuperT3	07/02/2014	09:03:00	8	2	00:01:19	00:01:28	Off View	Eat	0	0	0	0	0	0	0	0	0	0	0	0	3	0	Banana	1		0	7	SuperT3	NA	Super	T3	SuperT3	F	SA	AD	NA	NA	NA	NA	NA	NA
Super	SuperT13	07/02/2014	09:03:00	8	2	00:01:30	00:01:31		Explore	0	0	0	0	0	0	0	0	0	0	0	0	0	1	Cricket	0		0	0	SuperT13	NA	Super	T13	SuperT13	F	SA	AD	NA	NA	NA	NA	NA	NA
Super	SuperT13	07/02/2014	09:03:00	8	2	00:01:35	00:01:41		Explore	0	0	0	0	0	0	0	0	0	0	0	0	0	1	Banana	0		0	5	SuperT13	NA	Super	T13	SuperT13	F	SA	AD	NA	NA	NA	NA	NA	NA
Super	SuperT13	07/02/2014	09:03:00	8	2	00:01:41	00:02:03	Drop	Eat	0	0	0	0	0	0	0	0	0	0	0	0	1	0	Banana	1		0	5	SuperT13	NA	Super	T13	SuperT13	F	SA	AD	NA	NA	NA	NA	NA	NA
Super	SuperT13	07/02/2014	09:03:00	8	2	00:02:03	00:02:15		Explore	0	0	0	0	0	0	0	0	0	0	0	0	0	1	Banana	0		0	6	SuperT13	NA	Super	T13	SuperT13	F	SA	AD	NA	NA	NA	NA	NA	NA
Super	SuperT1	07/02/2014	09:03:00	8	2	00:02:07	00:02:12		Explore	0	0	0	0	0	0	0	0	0	0	0	0	0	1	Banana	0		0	4	SuperT1	NA	Super	T1	SuperT1	F	JU	SA	NA	NA	NA	NA	NA	NA
Super	SuperT1	07/02/2014	09:03:00	8	2	00:02:12	00:02:38	Finished	Eat	0	0	0	0	0	0	0	0	0	0	0	0	0	0	Banana	1		0	4	SuperT1	NA	Super	T1	SuperT1	F	JU	SA	NA	NA	NA	NA	NA	NA
Super	SuperT13	07/02/2014	09:03:00	8	2	00:02:15	00:02:43	Taken	Eat	0	0	0	0	0	0	0	0	0	0	0	0	2	0	Banana	1	SuperT1	0	6	SuperT13	NA	Super	T13	SuperT13	F	SA	AD	NA	NA	NA	NA	NA	NA
Super	SuperT0C	07/02/2014	09:03:00	8	2	00:02:38	00:02:42		Explore	0	0	0	0	0	0	0	0	0	0	0	0	0	1	Banana	0		0	0	SuperT0C	NA	Super	T0C	SuperT0C	M	AD	AD	NA	NA	NA	NA	NA	NA
Super	SuperT0C	07/02/2014	09:03:00	8	2	00:02:42	00:02:45	Off View	Scrounging	0	0	0	0	0	0	0	0	0	0	0	1	3	0	Banana	1		0	0	SuperT0C	NA	Super	T0C	SuperT0C	M	AD	AD	NA	NA	NA	NA	NA	NA
Super	SuperT1	07/02/2014	09:03:00	8	2	00:02:43	00:02:54	Drop Peal	Social Eating	SuperT13	1	1	1	2	1	0	0	SuperT13	1	0	0	0	0	Banana	1		7	5	SuperT1	SuperT13	Super	T1	SuperT1	F	JU	SA	Super	T13	SuperT13	F	SA	AD
Super	SuperT13	07/02/2014	09:03:00	8	2	00:02:43	00:02:51		Explore	0	0	0	0	0	0	0	0	0	0	0	0	0	1	Banana	0		0	7	SuperT13	NA	Super	T13	SuperT13	F	SA	AD	NA	NA	NA	NA	NA	NA
Super	SuperT2	07/02/2014	09:03:00	8	2	00:02:46	00:02:47		Explore	0	0	0	0	0	0	0	0	0	0	0	0	0	1	Banana	0		0	2	SuperT2	NA	Super	T2	SuperT2	M	AD	AD	NA	NA	NA	NA	NA	NA
Super	SuperT2	07/02/2014	09:03:00	8	2	00:02:47	00:03:14	Drop	Scrounging	0	0	0	0	0	0	0	0	0	0	0	1	1	0	Banana	1	SuperT13	0	2	SuperT2	NA	Super	T2	SuperT2	M	AD	AD	NA	NA	NA	NA	NA	NA
Super	SuperT13	07/02/2014	09:03:00	8	2	00:02:51	00:02:54	Drop	Eat	0	0	0	0	0	0	0	0	0	0	0	0	1	0	Banana	1		0	7	SuperT13	NA	Super	T13	SuperT13	F	SA	AD	NA	NA	NA	NA	NA	NA
Super	SuperT3	07/02/2014	09:03:00	8	2	00:02:51	00:02:52		Explore	0	0	0	0	0	0	0	0	0	0	0	0	0	1	Cricket	0		0	0	SuperT3	NA	Super	T3	SuperT3	F	SA	AD	NA	NA	NA	NA	NA	NA
Super	SuperT3	07/02/2014	09:03:00	8	2	00:02:53	00:03:00		Explore	0	0	0	0	0	0	0	0	0	0	0	0	0	1	Banana	0		0	8	SuperT3	NA	Super	T3	SuperT3	F	SA	AD	NA	NA	NA	NA	NA	NA
Super	SuperT1	07/02/2014	09:03:00	8	2	00:02:54	00:02:58		Explore	0	0	0	0	0	0	0	0	0	0	0	0	0	1	Banana	0		0	6	SuperT1	NA	Super	T1	SuperT1	F	JU	SA	NA	NA	NA	NA	NA	NA
Super	SuperT34C	07/02/2014	09:03:00	8	2	00:02:57	00:02:59		Explore	0	0	0	0	0	0	0	0	0	0	0	0	0	1	Cricket	0		0	0	SuperT34C	NA	Super	T34C	SuperT34C	F	SA	AD	NA	NA	NA	NA	NA	NA
Super	SuperT1	07/02/2014	09:03:00	8	2	00:02:58	00:02:59	Off View	Eat	0	0	0	0	0	0	0	0	0	0	0	0	3	0	Banana	1		0	6	SuperT1	NA	Super	T1	SuperT1	F	JU	SA	NA	NA	NA	NA	NA	NA
Super	SuperT13	07/02/2014	09:03:00	8	2	00:03:00	00:03:01		Explore	0	0	0	0	0	0	0	0	0	0	0	0	0	1	Banana	0		0	8	SuperT13	NA	Super	T13	SuperT13	F	SA	AD	NA	NA	NA	NA	NA	NA
Super	SuperT3	07/02/2014	09:03:00	8	2	00:03:00	00:03:27	Taken	Eat	0	0	0	0	0	0	0	0	0	0	0	0	2	0	Banana	1	SuperT13, SuperT13	0	8	SuperT3	NA	Super	T3	SuperT3	F	SA	AD	NA	NA	NA	NA	NA	NA
Super	SuperT13	07/02/2014	09:03:00	8	2	00:03:01	00:03:02		Food Transfer	SuperT3	0	1	0	2	1	0	0	SuperT13	1	0	0	0	0	Banana	0		9	8	SuperT13	SuperT3	Super	T13	SuperT13	F	SA	AD	Super	T3	SuperT3	F	SA	AD
Super	SuperT13	07/02/2014	09:03:00	8	2	00:03:05	00:03:06		Food Transfer	SuperT2	0	1	0	2	1	0	0	SuperT13	1	0	0	0	0	Banana	0		3	8	SuperT13	SuperT2	Super	T13	SuperT13	F	SA	AD	Super	T2	SuperT2	M	AD	AD
Super	SuperT2	07/02/2014	09:03:00	8	2	00:03:18	00:03:22		Explore	0	0	0	0	0	0	0	0	0	0	0	0	0	1	Banana	0		0	3	SuperT2	NA	Super	T2	SuperT2	M	AD	AD	NA	NA	NA	NA	NA	NA
Super	SuperT2	07/02/2014	09:03:00	8	2	00:03:24	00:03:26		Explore	0	0	0	0	0	0	0	0	0	0	0	0	0	1	Cricket	0		0	0	SuperT2	NA	Super	T2	SuperT2	M	AD	AD	NA	NA	NA	NA	NA	NA
Super	SuperT13	07/02/2014	09:03:00	8	2	00:03:27	00:03:57	Finished	Social Eating	SuperT3	0	1	1	2	1	0	0	SuperT13	1	0	0	0	0	Banana	1		9	8	SuperT13	SuperT3	Super	T13	SuperT13	F	SA	AD	Super	T3	SuperT3	F	SA	AD
Super	SuperT2	07/02/2014	09:03:00	8	2	00:03:28	00:03:29		Explore	0	0	0	0	0	0	0	0	0	0	0	0	0	1	Banana	0		0	3	SuperT2	NA	Super	T2	SuperT2	M	AD	AD	NA	NA	NA	NA	NA	NA
Super	SuperT34C	07/02/2014	09:03:00	8	2	00:03:28	00:04:00	Drop Peal	Scrounging	0	0	0	0	0	0	0	0	0	0	0	1	0	0	Banana	1		0	2	SuperT34C	NA	Super	T34C	SuperT34C	F	SA	AD	NA	NA	NA	NA	NA	NA
Super	SuperT3	07/02/2014	09:03:00	8	2	00:03:35	00:03:36		Explore	0	0	0	0	0	0	0	0	0	0	0	0	0	1	Apple	0		0	4	SuperT3	NA	Super	T3	SuperT3	F	SA	AD	NA	NA	NA	NA	NA	NA
Super	SuperT3	07/02/2014	09:03:00	8	2	00:03:36	00:03:43	Finished	Scrounging	0	0	0	0	0	0	0	0	0	0	0	1	0	0	Banana	1		0	9	SuperT3	NA	Super	T3	SuperT3	F	SA	AD	NA	NA	NA	NA	NA	NA
Super	SuperT1	07/02/2014	09:03:00	8	2	00:03:44	00:03:46		Explore	0	0	0	0	0	0	0	0	0	0	0	0	0	1	Banana	0		0	7	SuperT1	NA	Super	T1	SuperT1	F	JU	SA	NA	NA	NA	NA	NA	NA
Super	SuperT3	07/02/2014	09:03:00	8	2	00:03:44	00:03:46		Explore	0	0	0	0	0	0	0	0	0	0	0	0	0	1	Banana	0		0	10	SuperT3	NA	Super	T3	SuperT3	F	SA	AD	NA	NA	NA	NA	NA	NA
Super	SuperT1	07/02/2014	09:03:00	8	2	00:03:46	00:04:03		Explore	0	0	0	0	0	0	0	0	0	0	0	0	0	1	Apple	0		0	0	SuperT1	NA	Super	T1	SuperT1	F	JU	SA	NA	NA	NA	NA	NA	NA
Super	SuperT3	07/02/2014	09:03:00	8	2	00:03:46	00:03:49	Finished	Scrounging	0	0	0	0	0	0	0	0	0	0	0	1	0	0	Banana	1		0	10	SuperT3	NA	Super	T3	SuperT3	F	SA	AD	NA	NA	NA	NA	NA	NA
Super	SuperT2	07/02/2014	09:03:00	8	2	00:03:47	00:03:48		Explore	0	0	0	0	0	0	0	0	0	0	0	0	0	1	Grape	0		0	1	SuperT2	NA	Super	T2	SuperT2	M	AD	AD	NA	NA	NA	NA	NA	NA
Super	SuperT3	07/02/2014	09:03:00	8	2	00:03:54	00:04:01		Explore	0	0	0	0	0	0	0	0	0	0	0	0	0	1	Banana	0		0	11	SuperT3	NA	Super	T3	SuperT3	F	SA	AD	NA	NA	NA	NA	NA	NA
Super	SuperT2	07/02/2014	09:03:00	8	2	00:03:56	00:03:58		Explore	0	0	0	0	0	0	0	0	0	0	0	0	0	1	Grape	0		0	1	SuperT2	NA	Super	T2	SuperT2	M	AD	AD	NA	NA	NA	NA	NA	NA
Super	SuperT2	07/02/2014	09:03:00	8	2	00:04:00	00:04:03		Explore	0	0	0	0	0	0	0	0	0	0	0	0	0	1	Grape	0		0	1	SuperT2	NA	Super	T2	SuperT2	M	AD	AD	NA	NA	NA	NA	NA	NA
Super	SuperT13	07/02/2014	09:03:00	8	2	00:04:03	00:04:05		Explore	0	0	0	0	0	0	0	0	0	0	0	0	0	1	Apple	0		0	2	SuperT13	NA	Super	T13	SuperT13	F	SA	AD	NA	NA	NA	NA	NA	NA
Super	SuperT2	07/02/2014	09:03:00	8	2	00:04:03	00:04:08		Explore	0	0	0	0	0	0	0	0	0	0	0	0	0	1	Grape	0		0	1	SuperT2	NA	Super	T2	SuperT2	M	AD	AD	NA	NA	NA	NA	NA	NA
Super	SuperT3	07/02/2014	09:03:00	8	2	00:04:05	00:04:12	Drop	Scrounging	0	0	0	0	0	0	0	0	0	0	0	1	1	0	Banana	1		0	11	SuperT3	NA	Super	T3	SuperT3	F	SA	AD	NA	NA	NA	NA	NA	NA
Super	SuperT1	07/02/2014	09:03:00	8	2	00:04:06	00:04:19		Explore	0	0	0	0	0	0	0	0	0	0	0	0	0	1	Grape	0		0	0	SuperT1	NA	Super	T1	SuperT1	F	JU	SA	NA	NA	NA	NA	NA	NA
Super	SuperT13	07/02/2014	09:03:00	8	2	00:04:13	00:04:19		Explore	0	0	0	0	0	0	0	0	0	0	0	0	0	1	Grape	0		0	1	SuperT13	NA	Super	T13	SuperT13	F	SA	AD	NA	NA	NA	NA	NA	NA
Super	SuperT34C	07/02/2014	09:03:00	8	2	00:04:15	00:04:21		Explore	0	0	0	0	0	0	0	0	0	0	0	0	0	1	Grape	0		0	0	SuperT34C	NA	Super	T34C	SuperT34C	F	SA	AD	NA	NA	NA	NA	NA	NA
Super	SuperT13	07/02/2014	09:03:00	8	2	00:04:21	00:04:23		Explore	0	0	0	0	0	0	0	0	0	0	0	0	0	1	Banana	0		0	9	SuperT13	NA	Super	T13	SuperT13	F	SA	AD	NA	NA	NA	NA	NA	NA
Super	SuperT3	07/02/2014	09:03:00	8	2	00:04:21	00:04:22		Explore	0	0	0	0	0	0	0	0	0	0	0	0	0	1	Cricket	0		0	0	SuperT3	NA	Super	T3	SuperT3	F	SA	AD	NA	NA	NA	NA	NA	NA
Super	SuperT13	07/02/2014	09:03:00	8	2	00:04:23	00:04:24	Finished	Scrounging	0	0	0	0	0	0	0	0	0	0	0	1	0	0	Banana	1		0	9	SuperT13	NA	Super	T13	SuperT13	F	SA	AD	NA	NA	NA	NA	NA	NA
Super	SuperT34C	07/02/2014	09:03:00	8	2	00:04:24	00:04:26		Explore	0	0	0	0	0	0	0	0	0	0	0	0	0	1	Mealworm	0		0	0	SuperT34C	NA	Super	T34C	SuperT34C	F	SA	AD	NA	NA	NA	NA	NA	NA
Super	SuperT2	07/02/2014	09:03:00	8	2	00:04:25	00:04:30		Explore	0	0	0	0	0	0	0	0	0	0	0	0	0	1	Grape	0		0	1	SuperT2	NA	Super	T2	SuperT2	M	AD	AD	NA	NA	NA	NA	NA	NA
Super	SuperT13	07/02/2014	09:03:00	8	2	00:04:27	00:04:31		Explore	0	0	0	0	0	0	0	0	0	0	0	0	0	1	Banana	0		0	10	SuperT13	NA	Super	T13	SuperT13	F	SA	AD	NA	NA	NA	NA	NA	NA
Super	SuperT2	07/02/2014	09:03:00	8	2	00:04:30	00:04:43	Finished	Eat	0	0	0	0	0	0	0	0	0	0	0	0	0	0	Grape	1		0	1	SuperT2	NA	Super	T2	SuperT2	M	AD	AD	NA	NA	NA	NA	NA	NA
Super	SuperT13	07/02/2014	09:03:00	8	2	00:04:32	00:04:55		Explore	0	0	0	0	0	0	0	0	0	0	0	0	0	1	Grape	0		0	1	SuperT13	NA	Super	T13	SuperT13	F	SA	AD	NA	NA	NA	NA	NA	NA
Super	SuperT3	07/02/2014	09:03:00	8	2	00:04:38	00:04:52		Explore	0	0	0	0	0	0	0	0	0	0	0	0	0	1	Grape	0		0	3	SuperT3	NA	Super	T3	SuperT3	F	SA	AD	NA	NA	NA	NA	NA	NA
Super	SuperT3	07/02/2014	09:03:00	8	2	00:04:53	00:04:54	Taken	Scrounging	0	0	0	0	0	0	0	0	0	0	SuperT13	1	2	0	Grape	1	SuperT13, SuperT34C	0	3	SuperT3	NA	Super	T3	SuperT3	F	SA	AD	NA	NA	NA	NA	NA	NA
Super	SuperT34C	07/02/2014	09:03:00	8	2	00:04:53	00:04:54		Explore	0	0	0	0	0	0	0	0	0	0	0	0	0	1	Grape	0		0	0	SuperT34C	NA	Super	T34C	SuperT34C	F	SA	AD	NA	NA	NA	NA	NA	NA
Super	SuperT34C	07/02/2014	09:03:00	8	2	00:04:56	00:04:59		Social Eating	SuperT3	0	0	0	1	0	1	1	SuperT3	1	0	0	0	0	Grape	1		4	0	SuperT34C	SuperT3	Super	T34C	SuperT34C	F	SA	AD	Super	T3	SuperT3	F	SA	AD
Super	SuperT13	07/02/2014	09:03:00	8	2	00:04:56	00:05:01	Drop Peal	Social Eating	SuperT3	0	0	0	1	0	1	1	SuperT3	1	0	0	0	0	Grape	1		4	1	SuperT13	SuperT3	Super	T13	SuperT13	F	SA	AD	Super	T3	SuperT3	F	SA	AD
Super	SuperT3	07/02/2014	09:03:00	8	2	00:04:58	00:05:13		Explore	0	0	0	0	0	0	0	0	0	0	0	0	0	1	Grape	0		0	4	SuperT3	NA	Super	T3	SuperT3	F	SA	AD	NA	NA	NA	NA	NA	NA
Super	SuperT34C	07/02/2014	09:03:00	8	2	00:04:59	00:05:15		Explore	0	0	0	0	0	0	0	0	0	0	0	0	0	1	Grape	0		0	1	SuperT34C	NA	Super	T34C	SuperT34C	F	SA	AD	NA	NA	NA	NA	NA	NA
Super	SuperT0C	07/02/2014	09:03:00	8	2	00:05:10	00:05:13		Explore	0	0	0	0	0	0	0	0	0	0	0	0	0	1	Grape	0		0	0	SuperT0C	NA	Super	T0C	SuperT0C	M	AD	AD	NA	NA	NA	NA	NA	NA
Super	SuperT3	07/02/2014	09:03:00	8	2	00:05:13	00:05:19	Taken	Scrounging	0	0	0	0	0	0	0	0	0	0	0	1	2	0	Grape	1	SuperT0C, SuperT34C	0	4	SuperT3	NA	Super	T3	SuperT3	F	SA	AD	NA	NA	NA	NA	NA	NA
Super	SuperT34C	07/02/2014	09:03:00	8	2	00:05:15	00:05:18		Food Transfer	SuperT3	0	1	1	2	1	0	0	SuperT34C	1	0	0	0	0	Grape	1		5	1	SuperT34C	SuperT3	Super	T34C	SuperT34C	F	SA	AD	Super	T3	SuperT3	F	SA	AD
Super	SuperT0C	07/02/2014	09:03:00	8	2	00:05:18	00:05:19	Give	Social Eating	SuperT3	1	1	1	2	1	0	0	SuperT0C	1	0	0	2	0	Grape	1	SuperT3	5	0	SuperT0C	SuperT3	Super	T0C	SuperT0C	M	AD	AD	Super	T3	SuperT3	F	SA	AD
Super	SuperT34C	07/02/2014	09:03:00	8	2	00:05:18	00:05:23	Finished	Scrounging	0	0	0	0	0	0	0	0	0	0	SuperT3	1	0	0	Grape	1		0	2	SuperT34C	NA	Super	T34C	SuperT34C	F	SA	AD	NA	NA	NA	NA	NA	NA
Super	SuperT3	07/02/2014	09:03:00	8	2	00:05:19	00:05:25	Give	Social Eating	SuperT0C	0	1	0	0	0	1	0	SuperT3	1	0	0	2	0	Grape	1	SuperT34C	1	5	SuperT3	SuperT0C	Super	T3	SuperT3	F	SA	AD	Super	T0C	SuperT0C	M	AD	AD
Super	SuperT2	07/02/2014	09:03:00	8	2	00:05:20	00:05:22		Explore	0	0	0	0	0	0	0	0	0	0	0	0	0	1	Cricket	0		0	0	SuperT2	NA	Super	T2	SuperT2	M	AD	AD	NA	NA	NA	NA	NA	NA
Super	SuperT0C	07/02/2014	09:03:00	8	2	00:05:23	00:05:24		Explore	0	0	0	0	0	0	0	0	0	0	0	0	0	1	Mealworm	0		0	0	SuperT0C	NA	Super	T0C	SuperT0C	M	AD	AD	NA	NA	NA	NA	NA	NA
Super	SuperT3	07/02/2014	09:03:00	8	2	00:05:25	00:05:41		Explore	0	0	0	0	0	0	0	0	0	0	0	0	0	1	Grape	0		0	6	SuperT3	NA	Super	T3	SuperT3	F	SA	AD	NA	NA	NA	NA	NA	NA
Super	SuperT34C	07/02/2014	09:03:00	8	2	00:05:25	00:05:28	Drop Peal	Social Eating	SuperT3	1	1	0	0	0	1	0	SuperT34C	1	0	0	0	0	Grape	1		6	3	SuperT34C	SuperT3	Super	T34C	SuperT34C	F	SA	AD	Super	T3	SuperT3	F	SA	AD
Super	SuperT0C	07/02/2014	09:03:00	8	2	00:05:27	00:05:30		Explore	0	0	0	0	0	0	0	0	0	0	0	0	0	1	Grape	0		0	1	SuperT0C	NA	Super	T0C	SuperT0C	M	AD	AD	NA	NA	NA	NA	NA	NA
Super	SuperT34C	07/02/2014	09:03:00	8	2	00:05:28	00:05:32	Taken	Explore	0	0	0	0	0	0	0	0	0	0	0	0	2	1	Grape	0	SuperT0C	0	4	SuperT34C	NA	Super	T34C	SuperT34C	F	SA	AD	NA	NA	NA	NA	NA	NA
Super	SuperT0C	07/02/2014	09:03:00	8	2	00:05:30	00:05:35	Drop	Social Eating	SuperT34C	1	1	0	0	1	1	0	SuperT0C	1	0	0	1	0	Grape	1		4	1	SuperT0C	SuperT34C	Super	T0C	SuperT0C	M	AD	AD	Super	T34C	SuperT34C	F	SA	AD
Super	SuperT34C	07/02/2014	09:03:00	8	2	00:05:35	00:06:01		Explore	0	0	0	0	0	0	0	0	0	0	0	0	0	1	Apple	0		0	0	SuperT34C	NA	Super	T34C	SuperT34C	F	SA	AD	NA	NA	NA	NA	NA	NA
Super	SuperT3	07/02/2014	09:03:00	8	2	00:05:41	00:05:45	Drop	Eat	0	0	0	0	0	0	0	0	0	0	0	0	1	0	Grape	1		0	6	SuperT3	NA	Super	T3	SuperT3	F	SA	AD	NA	NA	NA	NA	NA	NA
Super	SuperT3	07/02/2014	09:03:00	8	2	00:05:45	00:05:55		Explore	0	0	0	0	0	0	0	0	0	0	0	0	0	1	Grape	0		0	7	SuperT3	NA	Super	T3	SuperT3	F	SA	AD	NA	NA	NA	NA	NA	NA
Super	SuperT0C	07/02/2014	09:03:00	8	2	00:05:48	00:05:52		Explore	0	0	0	0	0	0	0	0	0	0	0	0	0	1	Banana	0		0	1	SuperT0C	NA	Super	T0C	SuperT0C	M	AD	AD	NA	NA	NA	NA	NA	NA
Super	SuperT0C	07/02/2014	09:03:00	8	2	00:05:53	00:05:55		Explore	0	0	0	0	0	0	0	0	0	0	0	0	0	1	Cricket	0		0	0	SuperT0C	NA	Super	T0C	SuperT0C	M	AD	AD	NA	NA	NA	NA	NA	NA
Super	SuperT3	07/02/2014	09:03:00	8	2	00:05:55	00:05:58	Drop	Eat	0	0	0	0	0	0	0	0	0	0	0	0	1	0	Grape	1		0	7	SuperT3	NA	Super	T3	SuperT3	F	SA	AD	NA	NA	NA	NA	NA	NA
Super	SuperT34C	07/02/2014	09:03:00	8	2	00:06:04	00:06:06		Explore	0	0	0	0	0	0	0	0	0	0	0	0	0	1	Grape	0		0	4	SuperT34C	NA	Super	T34C	SuperT34C	F	SA	AD	NA	NA	NA	NA	NA	NA
Super	SuperT3	07/02/2014	09:03:00	8	2	00:06:05	00:06:14		Explore	0	0	0	0	0	0	0	0	0	0	0	0	0	1	Mealworm	0		0	0	SuperT3	NA	Super	T3	SuperT3	F	SA	AD	NA	NA	NA	NA	NA	NA
Super	SuperT34C	07/02/2014	09:03:00	8	2	00:06:17	00:06:19		Explore	0	0	0	0	0	0	0	0	0	0	0	0	0	1	Cricket	0		0	0	SuperT34C	NA	Super	T34C	SuperT34C	F	SA	AD	NA	NA	NA	NA	NA	NA
Super	SuperT3	07/02/2014	09:03:00	8	2	00:06:18	00:06:19		Explore	0	0	0	0	0	0	0	0	0	0	0	0	0	1	Apple	0		0	4	SuperT3	NA	Super	T3	SuperT3	F	SA	AD	NA	NA	NA	NA	NA	NA
Super	SuperT3	07/02/2014	09:03:00	8	2	00:06:21	00:06:22		Explore	0	0	0	0	0	0	0	0	0	0	0	0	0	1	Apple	0		0	4	SuperT3	NA	Super	T3	SuperT3	F	SA	AD	NA	NA	NA	NA	NA	NA
Super	SuperT3	07/02/2014	09:03:00	8	2	00:06:26	00:06:28		Explore	0	0	0	0	0	0	0	0	0	0	0	0	0	1	Apple	0		0	4	SuperT3	NA	Super	T3	SuperT3	F	SA	AD	NA	NA	NA	NA	NA	NA
Super	SuperT3	07/02/2014	09:03:00	8	2	00:06:35	00:06:36		Explore	0	0	0	0	0	0	0	0	0	0	0	0	0	1	Grape	0		0	8	SuperT3	NA	Super	T3	SuperT3	F	SA	AD	NA	NA	NA	NA	NA	NA
Super	SuperT3	07/02/2014	09:03:00	8	2	00:06:37	00:06:43		Explore	0	0	0	0	0	0	0	0	0	0	0	0	0	1	Grape	0		0	8	SuperT3	NA	Super	T3	SuperT3	F	SA	AD	NA	NA	NA	NA	NA	NA
Super	SuperT3	07/02/2014	09:03:00	8	2	00:06:44	00:06:48		Explore	0	0	0	0	0	0	0	0	0	0	0	0	0	1	Banana	0		0	12	SuperT3	NA	Super	T3	SuperT3	F	SA	AD	NA	NA	NA	NA	NA	NA
Super	SuperT3	07/02/2014	09:03:00	8	2	00:06:48	00:06:49	Off View	Scrounging	0	0	0	0	0	0	0	0	0	0	0	1	3	0	Banana	1		0	12	SuperT3	NA	Super	T3	SuperT3	F	SA	AD	NA	NA	NA	NA	NA	NA
AF	AFT234	10/02/2014	10:23:00	0	1	00:01:27	00:01:28		Explore	0	0	0	0	0	0	0	0	0	0	0	0	0	1	Mealworm	0		0	0	AFT234	NA	AF	T234	AFT234	F	AD	AD	NA	NA	NA	NA	NA	NA
AF	AFT234	10/02/2014	10:23:00	0	1	00:01:41	00:01:42		Explore	0	0	0	0	0	0	0	0	0	0	0	0	0	1	Mealworm	0		0	0	AFT234	NA	AF	T234	AFT234	F	AD	AD	NA	NA	NA	NA	NA	NA
AF	AFT234	10/02/2014	10:23:00	0	1	00:01:44	00:01:45		Explore	0	0	0	0	0	0	0	0	0	0	0	0	0	1	Apple	0		0	0	AFT234	NA	AF	T234	AFT234	F	AD	AD	NA	NA	NA	NA	NA	NA
AF	AFT234	10/02/2014	10:23:00	0	1	00:01:53	00:01:57		Explore	0	0	0	0	0	0	0	0	0	0	0	0	0	1	Banana	0		0	0	AFT234	NA	AF	T234	AFT234	F	AD	AD	NA	NA	NA	NA	NA	NA
AF	AFT234	10/02/2014	10:23:00	0	1	00:01:57	00:02:40	Drop	Eat	0	0	0	0	0	0	0	0	0	0	0	0	1	0	Banana	1		0	0	AFT234	NA	AF	T234	AFT234	F	AD	AD	NA	NA	NA	NA	NA	NA
AF	AFT12	10/02/2014	10:23:00	0	1	00:02:17	00:02:18		Explore	0	0	0	0	0	0	0	0	0	0	0	0	0	1	Grape	0		0	0	AFT12	NA	AF	T12	AFT12	M	SA	AD	NA	NA	NA	NA	NA	NA
AF	AFT12	10/02/2014	10:23:00	0	1	00:02:21	00:02:22		Explore	0	0	0	0	0	0	0	0	0	0	0	0	0	1	Cricket	0		0	0	AFT12	NA	AF	T12	AFT12	M	SA	AD	NA	NA	NA	NA	NA	NA
AF	AFT12	10/02/2014	10:23:00	0	1	00:02:29	00:02:36		Explore	0	0	0	0	0	0	0	0	0	0	0	0	0	1	Grape	0		0	0	AFT12	NA	AF	T12	AFT12	M	SA	AD	NA	NA	NA	NA	NA	NA
AF	AFT12	10/02/2014	10:23:00	0	1	00:02:36	00:02:40		Explore	0	0	0	0	0	0	0	0	0	0	0	0	0	1	Apple	0		0	0	AFT12	NA	AF	T12	AFT12	M	SA	AD	NA	NA	NA	NA	NA	NA
AF	AFT234	10/02/2014	10:23:00	0	1	00:02:40	00:02:42		Explore	0	0	0	0	0	0	0	0	0	0	0	0	0	1	Banana	0		0	1	AFT234	NA	AF	T234	AFT234	F	AD	AD	NA	NA	NA	NA	NA	NA
AF	AFT234	10/02/2014	10:23:00	0	1	00:02:42	00:03:16	Drop Peal	Eat	0	0	0	0	0	0	0	0	0	0	0	0	0	0	Banana	1		0	1	AFT234	NA	AF	T234	AFT234	F	AD	AD	NA	NA	NA	NA	NA	NA
AF	AFT12	10/02/2014	10:23:00	0	1	00:03:10	00:03:25		Explore	0	0	0	0	0	0	0	0	0	0	0	0	0	1	Banana	0		0	0	AFT12	NA	AF	T12	AFT12	M	SA	AD	NA	NA	NA	NA	NA	NA
AF	AFT234	10/02/2014	10:23:00	0	1	00:03:16	00:03:29		Explore	0	0	0	0	0	0	0	0	0	0	0	0	0	1	Banana	0		0	2	AFT234	NA	AF	T234	AFT234	F	AD	AD	NA	NA	NA	NA	NA	NA
AF	AFT4C	10/02/2014	10:23:00	0	1	00:03:17	00:03:18		Explore	0	0	0	0	0	0	0	0	0	0	0	0	0	1	Mealworm	0		0	0	AFT4C	NA	AF	T4C	AFT4C	M	AD	AD	NA	NA	NA	NA	NA	NA
AF	AFT4C	10/02/2014	10:23:00	0	1	00:03:19	00:03:23		Explore	0	0	0	0	0	0	0	0	0	0	0	0	0	1	Banana	0		0	0	AFT4C	NA	AF	T4C	AFT4C	M	AD	AD	NA	NA	NA	NA	NA	NA
AF	AFT4C	10/02/2014	10:23:00	0	1	00:03:23	00:03:30	Off View	Eat	0	0	0	0	0	0	0	0	0	0	0	0	3	0	Banana	1		0	0	AFT4C	NA	AF	T4C	AFT4C	M	AD	AD	NA	NA	NA	NA	NA	NA
AF	AFT12	10/02/2014	10:23:00	0	1	00:03:25	00:03:55	Finished	Eat	0	0	0	0	0	0	0	0	0	0	0	0	0	0	Banana	1		0	0	AFT12	NA	AF	T12	AFT12	M	SA	AD	NA	NA	NA	NA	NA	NA
AF	AFT1234	10/02/2014	10:23:00	0	1	00:03:26	00:03:28		Explore	0	0	0	0	0	0	0	0	0	0	0	0	0	1	Cricket	0		0	0	AFT1234	NA	AF	T1234	AFT1234	F	AD	AD	NA	NA	NA	NA	NA	NA
AF	AFT234	10/02/2014	10:23:00	0	1	00:03:29	00:03:36	Off View	Eat	0	0	0	0	0	0	0	0	0	0	0	0	3	0	Banana	1		0	2	AFT234	NA	AF	T234	AFT234	F	AD	AD	NA	NA	NA	NA	NA	NA
AF	AFT3	10/02/2014	10:23:00	0	1	00:03:35	00:03:36		Explore	0	0	0	0	0	0	0	0	0	0	0	0	0	1	Cricket	0		0	0	AFT3	NA	AF	T3	AFT3	F	JU	SA	NA	NA	NA	NA	NA	NA
AF	AFT3	10/02/2014	10:23:00	0	1	00:03:43	00:03:45		Explore	0	0	0	0	0	0	0	0	0	0	0	0	0	1	Grape	0		0	0	AFT3	NA	AF	T3	AFT3	F	JU	SA	NA	NA	NA	NA	NA	NA
AF	AFT12	10/02/2014	10:23:00	0	1	00:03:55	00:04:03		Explore	0	0	0	0	0	0	0	0	0	0	0	0	0	1	Banana	0		0	1	AFT12	NA	AF	T12	AFT12	M	SA	AD	NA	NA	NA	NA	NA	NA
AF	AFT12	10/02/2014	10:23:00	0	1	00:04:03	00:04:11	Drop	Scrounging	0	0	0	0	0	0	0	0	0	0	0	1	1	0	Banana	1		0	1	AFT12	NA	AF	T12	AFT12	M	SA	AD	NA	NA	NA	NA	NA	NA
AF	AFT3	10/02/2014	10:23:00	0	1	00:04:09	00:04:11		Explore	0	0	0	0	0	0	0	0	0	0	0	0	0	1	Cricket	0		0	0	AFT3	NA	AF	T3	AFT3	F	JU	SA	NA	NA	NA	NA	NA	NA
AF	AFT12	10/02/2014	10:23:00	0	1	00:04:17	00:04:26		Explore	0	0	0	0	0	0	0	0	0	0	0	0	0	1	Banana	0		0	2	AFT12	NA	AF	T12	AFT12	M	SA	AD	NA	NA	NA	NA	NA	NA
AF	AFT3	10/02/2014	10:23:00	0	1	00:04:17	00:04:18		Explore	0	0	0	0	0	0	0	0	0	0	0	0	0	1	Mealworm	0		0	0	AFT3	NA	AF	T3	AFT3	F	JU	SA	NA	NA	NA	NA	NA	NA
AF	AFT1234	10/02/2014	10:23:00	0	1	00:04:24	00:04:25		Explore	0	0	0	0	0	0	0	0	0	0	0	0	0	1	Mealworm	0		0	0	AFT1234	NA	AF	T1234	AFT1234	F	AD	AD	NA	NA	NA	NA	NA	NA
AF	AFT4C	10/02/2014	10:23:00	0	1	00:04:31	00:04:35		Explore	0	0	0	0	0	0	0	0	0	0	0	0	0	1	Banana	0		0	1	AFT4C	NA	AF	T4C	AFT4C	M	AD	AD	NA	NA	NA	NA	NA	NA
AF	AFT4C	10/02/2014	10:23:00	0	1	00:04:32	00:04:33		Explore	0	0	0	0	0	0	0	0	0	0	0	0	0	1	Cricket	0		0	0	AFT4C	NA	AF	T4C	AFT4C	M	AD	AD	NA	NA	NA	NA	NA	NA
AF	AFT4C	10/02/2014	10:23:00	0	1	00:04:35	00:04:36		Explore	0	0	0	0	0	0	0	0	0	0	0	0	0	1	Mealworm	0		0	0	AFT4C	NA	AF	T4C	AFT4C	M	AD	AD	NA	NA	NA	NA	NA	NA
AF	AFT4C	10/02/2014	10:23:00	0	1	00:04:46	00:04:51		Explore	0	0	0	0	0	0	0	0	0	0	0	0	0	1	Banana	0		0	1	AFT4C	NA	AF	T4C	AFT4C	M	AD	AD	NA	NA	NA	NA	NA	NA
AF	AFT4C	10/02/2014	10:23:00	0	1	00:04:51	00:04:54	Drop Peal	Eat	0	0	0	0	0	0	0	0	0	0	0	0	0	0	Banana	1		0	1	AFT4C	NA	AF	T4C	AFT4C	M	AD	AD	NA	NA	NA	NA	NA	NA
AF	AFT4C	10/02/2014	10:23:00	0	1	00:04:54	00:04:58		Explore	0	0	0	0	0	0	0	0	0	0	0	0	0	1	Banana	0		0	2	AFT4C	NA	AF	T4C	AFT4C	M	AD	AD	NA	NA	NA	NA	NA	NA
AF	AFT4C	10/02/2014	10:23:00	0	1	00:04:59	00:05:00		Explore	0	0	0	0	0	0	0	0	0	0	0	0	0	1	Cricket	0		0	0	AFT4C	NA	AF	T4C	AFT4C	M	AD	AD	NA	NA	NA	NA	NA	NA
AF	AFT234	10/02/2014	10:23:00	0	1	00:05:21	00:05:24		Explore	0	0	0	0	0	0	0	0	0	0	0	0	0	1	Cricket	0		0	0	AFT234	NA	AF	T234	AFT234	F	AD	AD	NA	NA	NA	NA	NA	NA
AF	AFT234	10/02/2014	10:23:00	0	1	00:05:26	00:05:29		Explore	0	0	0	0	0	0	0	0	0	0	0	0	0	1	Banana	0		0	3	AFT234	NA	AF	T234	AFT234	F	AD	AD	NA	NA	NA	NA	NA	NA
AF	AFT12	10/02/2014	10:23:00	0	1	00:05:29	00:05:32		Explore	0	0	0	0	0	0	0	0	0	0	0	0	0	1	Grape	0		0	0	AFT12	NA	AF	T12	AFT12	M	SA	AD	NA	NA	NA	NA	NA	NA
AF	AFT12	10/02/2014	10:23:00	0	1	00:05:32	00:05:35		Explore	0	0	0	0	0	0	0	0	0	0	0	0	0	1	Apple	0		0	0	AFT12	NA	AF	T12	AFT12	M	SA	AD	NA	NA	NA	NA	NA	NA
AF	AFT12	10/02/2014	10:23:00	0	1	00:06:16	00:06:21		Explore	0	0	0	0	0	0	0	0	0	0	0	0	0	1	Banana	0		0	2	AFT12	NA	AF	T12	AFT12	M	SA	AD	NA	NA	NA	NA	NA	NA
AF	AFT12	10/02/2014	10:23:00	0	1	00:06:39	00:06:46		Explore	0	0	0	0	0	0	0	0	0	0	0	0	0	1	Banana	0		0	2	AFT12	NA	AF	T12	AFT12	M	SA	AD	NA	NA	NA	NA	NA	NA
AF	AFT12	10/02/2014	10:23:00	0	1	00:06:56	00:06:58		Explore	0	0	0	0	0	0	0	0	0	0	0	0	0	1	Mealworm	0		0	0	AFT12	NA	AF	T12	AFT12	M	SA	AD	NA	NA	NA	NA	NA	NA
AF	AFT12	10/02/2014	10:23:00	0	1	00:07:01	00:07:03		Explore	0	0	0	0	0	0	0	0	0	0	0	0	0	1	Banana	0		0	2	AFT12	NA	AF	T12	AFT12	M	SA	AD	NA	NA	NA	NA	NA	NA
Super	SuperT3	11/02/2014	10:41:00	8	3	00:00:43	00:00:44		Explore	0	0	0	0	0	0	0	0	0	0	0	0	0	1	Mealworm	0		0	0	SuperT3	NA	Super	T3	SuperT3	F	SA	AD	NA	NA	NA	NA	NA	NA
Super	SuperT3	11/02/2014	10:41:00	8	3	00:00:46	00:00:47		Explore	0	0	0	0	0	0	0	0	0	0	0	0	0	1	Banana	0		0	13	SuperT3	NA	Super	T3	SuperT3	F	SA	AD	NA	NA	NA	NA	NA	NA
Super	SuperT3	11/02/2014	10:41:00	8	3	00:00:47	00:00:53	Off View	Eat	0	0	0	0	0	0	0	0	0	0	0	0	3	0	Banana	1		0	13	SuperT3	NA	Super	T3	SuperT3	F	SA	AD	NA	NA	NA	NA	NA	NA
Super	SuperT34C	11/02/2014	10:41:00	8	3	00:00:47	00:00:51		Explore	0	0	0	0	0	0	0	0	0	0	0	0	0	1	Grape	0		0	4	SuperT34C	NA	Super	T34C	SuperT34C	F	SA	AD	NA	NA	NA	NA	NA	NA
Super	SuperT1	11/02/2014	10:41:00	8	3	00:00:52	00:00:54		Explore	0	0	0	0	0	0	0	0	0	0	0	0	0	1	Banana	0		0	7	SuperT1	NA	Super	T1	SuperT1	F	JU	SA	NA	NA	NA	NA	NA	NA
Super	SuperT1	11/02/2014	10:41:00	8	3	00:00:54	00:01:05	Finished	Eat	0	0	0	0	0	0	0	0	0	0	0	0	0	0	Banana	1		0	7	SuperT1	NA	Super	T1	SuperT1	F	JU	SA	NA	NA	NA	NA	NA	NA
Super	SuperT13	11/02/2014	10:41:00	8	3	00:01:04	00:01:07		Explore	0	0	0	0	0	0	0	0	0	0	0	0	0	1	Banana	0		0	10	SuperT13	NA	Super	T13	SuperT13	F	SA	AD	NA	NA	NA	NA	NA	NA
Super	SuperT1	11/02/2014	10:41:00	8	3	00:01:05	00:01:11		Explore	0	0	0	0	0	0	0	0	0	0	0	0	0	1	Banana	0		0	8	SuperT1	NA	Super	T1	SuperT1	F	JU	SA	NA	NA	NA	NA	NA	NA
Super	SuperT34C	11/02/2014	10:41:00	8	3	00:01:05	00:01:07		Explore	0	0	0	0	0	0	0	0	0	0	0	0	0	1	Mealworm	0		0	0	SuperT34C	NA	Super	T34C	SuperT34C	F	SA	AD	NA	NA	NA	NA	NA	NA
Super	SuperT13	11/02/2014	10:41:00	8	3	00:01:07	00:01:15	Drop	Eat	0	0	0	0	0	0	0	0	0	0	0	0	1	0	Banana	1		0	10	SuperT13	NA	Super	T13	SuperT13	F	SA	AD	NA	NA	NA	NA	NA	NA
Super	SuperT1	11/02/2014	10:41:00	8	3	00:01:11	00:01:47	Finished	Eat	0	0	0	0	0	0	0	0	0	0	0	0	0	0	Banana	1	SuperT34C	0	8	SuperT1	NA	Super	T1	SuperT1	F	JU	SA	NA	NA	NA	NA	NA	NA
Super	SuperT34C	11/02/2014	10:41:00	8	3	00:01:12	00:01:15		Explore	0	0	0	0	0	0	0	0	0	0	0	0	0	1	Banana	0		0	3	SuperT34C	NA	Super	T34C	SuperT34C	F	SA	AD	NA	NA	NA	NA	NA	NA
Super	SuperT13	11/02/2014	10:41:00	8	3	00:01:15	00:01:17		Explore	0	0	0	0	0	0	0	0	0	0	0	0	0	1	Banana	0		0	11	SuperT13	NA	Super	T13	SuperT13	F	SA	AD	NA	NA	NA	NA	NA	NA
Super	SuperT34C	11/02/2014	10:41:00	8	3	00:01:15	00:01:16		Food Transfer	SuperT1	0	1	0	2	1	0	0	SuperT34C	1	0	0	0	0	Banana	0		9	3	SuperT34C	SuperT1	Super	T34C	SuperT34C	F	SA	AD	Super	T1	SuperT1	F	JU	SA
Super	SuperT34C	11/02/2014	10:41:00	8	3	00:01:16	00:01:20		Explore	0	0	0	0	0	0	0	0	0	0	0	0	0	1	Banana	0		0	3	SuperT34C	NA	Super	T34C	SuperT34C	F	SA	AD	NA	NA	NA	NA	NA	NA
Super	SuperT13	11/02/2014	10:41:00	8	3	00:01:17	00:01:38	Unknown	Eat	0	0	0	0	0	0	0	0	0	0	0	0	3	0	Banana	1		0	11	SuperT13	NA	Super	T13	SuperT13	F	SA	AD	NA	NA	NA	NA	NA	NA
Super	SuperT34C	11/02/2014	10:41:00	8	3	00:01:20	00:01:45	Off View	Eat	0	0	0	0	0	0	0	0	0	0	0	0	3	0	Banana	1	SuperT13	0	3	SuperT34C	NA	Super	T34C	SuperT34C	F	SA	AD	NA	NA	NA	NA	NA	NA
Super	SuperT2	11/02/2014	10:41:00	8	3	00:01:38	00:01:41		Explore	0	0	0	0	0	0	0	0	0	0	0	0	0	1	Apple	0		0	1	SuperT2	NA	Super	T2	SuperT2	M	AD	AD	NA	NA	NA	NA	NA	NA
Super	SuperT13	11/02/2014	10:41:00	8	3	00:01:42	00:01:44		Food Transfer	SuperT34C	0	1	0	2	1	0	0	SuperT13	1	0	0	0	0	Banana	0		4	12	SuperT13	SuperT34C	Super	T13	SuperT13	F	SA	AD	Super	T34C	SuperT34C	F	SA	AD
Super	SuperT13	11/02/2014	10:41:00	8	3	00:01:44	00:01:46		Explore	0	0	0	0	0	0	0	0	0	0	0	0	0	1	Banana	0		0	12	SuperT13	NA	Super	T13	SuperT13	F	SA	AD	NA	NA	NA	NA	NA	NA
Super	SuperT3	11/02/2014	10:41:00	8	3	00:01:44	00:01:46		Explore	0	0	0	0	0	0	0	0	0	0	0	0	0	1	Grape	0		0	8	SuperT3	NA	Super	T3	SuperT3	F	SA	AD	NA	NA	NA	NA	NA	NA
Super	SuperT13	11/02/2014	10:41:00	8	3	00:01:47	00:01:59		Explore	0	0	0	0	0	0	0	0	0	0	0	0	0	1	Apple	0		0	2	SuperT13	NA	Super	T13	SuperT13	F	SA	AD	NA	NA	NA	NA	NA	NA
Super	SuperT2	11/02/2014	10:41:00	8	3	00:01:48	00:01:50		Explore	0	0	0	0	0	0	0	0	0	0	0	0	0	1	Banana	0		0	3	SuperT2	NA	Super	T2	SuperT2	M	AD	AD	NA	NA	NA	NA	NA	NA
Super	SuperT1	11/02/2014	10:41:00	8	3	00:01:49	00:01:50		Explore	0	0	0	0	0	0	0	0	0	0	0	0	0	1	Mealworm	0		0	0	SuperT1	NA	Super	T1	SuperT1	F	JU	SA	NA	NA	NA	NA	NA	NA
Super	SuperT3	11/02/2014	10:41:00	8	3	00:01:49	00:01:59		Explore	0	0	0	0	0	0	0	0	0	0	0	0	0	1	Banana	0		0	14	SuperT3	NA	Super	T3	SuperT3	F	SA	AD	NA	NA	NA	NA	NA	NA
Super	SuperT2	11/02/2014	10:41:00	8	3	00:01:50	00:01:51		Explore	0	0	0	0	0	0	0	0	0	0	0	0	0	1	Cricket	0		0	0	SuperT2	NA	Super	T2	SuperT2	M	AD	AD	NA	NA	NA	NA	NA	NA
Super	SuperT1	11/02/2014	10:41:00	8	3	00:01:52	00:01:55		Explore	0	0	0	0	0	0	0	0	0	0	0	0	0	1	Banana	0		0	9	SuperT1	NA	Super	T1	SuperT1	F	JU	SA	NA	NA	NA	NA	NA	NA
Super	SuperT2	11/02/2014	10:41:00	8	3	00:01:52	00:01:54		Explore	0	0	0	0	0	0	0	0	0	0	0	0	0	1	Banana	0		0	3	SuperT2	NA	Super	T2	SuperT2	M	AD	AD	NA	NA	NA	NA	NA	NA
Super	SuperT2	11/02/2014	10:41:00	8	3	00:01:54	00:02:02	Finished	Scrounging	0	0	0	0	0	0	0	0	0	0	0	1	0	0	Banana	1	SuperT1	0	3	SuperT2	NA	Super	T2	SuperT2	M	AD	AD	NA	NA	NA	NA	NA	NA
Super	SuperT1	11/02/2014	10:41:00	8	3	00:01:59	00:02:00		Food Transfer	SuperT2	0	1	0	0	0	0	0	SuperT1	1	0	0	0	0	Banana	0		4	9	SuperT1	SuperT2	Super	T1	SuperT1	F	JU	SA	Super	T2	SuperT2	M	AD	AD
Super	SuperT13	11/02/2014	10:41:00	8	3	00:01:59	00:02:09		Explore	0	0	0	0	0	0	0	0	0	0	0	0	0	1	Grape	0		0	2	SuperT13	NA	Super	T13	SuperT13	F	SA	AD	NA	NA	NA	NA	NA	NA
Super	SuperT1	11/02/2014	10:41:00	8	3	00:02:02	00:02:03	Finished	Scrounging	0	0	0	0	0	0	0	0	0	0	SuperT2	1	0	0	Banana	1		0	9	SuperT1	NA	Super	T1	SuperT1	F	JU	SA	NA	NA	NA	NA	NA	NA
Super	SuperT3	11/02/2014	10:41:00	8	3	00:02:04	00:02:06		Explore	0	0	0	0	0	0	0	0	0	0	0	0	0	1	Mealworm	0		0	0	SuperT3	NA	Super	T3	SuperT3	F	SA	AD	NA	NA	NA	NA	NA	NA
Super	SuperT2	11/02/2014	10:41:00	8	3	00:02:05	00:02:05		Explore	0	0	0	0	0	0	0	0	0	0	0	0	0	1	Apple	0		0	1	SuperT2	NA	Super	T2	SuperT2	M	AD	AD	NA	NA	NA	NA	NA	NA
Super	SuperT2	11/02/2014	10:41:00	8	3	00:02:05	00:02:06	Drop	Scrounging	0	0	0	0	0	0	0	0	0	0	0	1	1	0	Apple	1		0	1	SuperT2	NA	Super	T2	SuperT2	M	AD	AD	NA	NA	NA	NA	NA	NA
Super	SuperT2	11/02/2014	10:41:00	8	3	00:02:07	00:02:22	Taken	Scrounging	0	0	0	0	0	0	0	0	0	0	SuperT2	1	2	0	Apple	1	SuperT13, SuperT13	0	2	SuperT2	NA	Super	T2	SuperT2	M	AD	AD	NA	NA	NA	NA	NA	NA
Super	SuperT3	11/02/2014	10:41:00	8	3	00:02:07	00:02:17		Explore	0	0	0	0	0	0	0	0	0	0	0	0	0	1	Grape	0		0	8	SuperT3	NA	Super	T3	SuperT3	F	SA	AD	NA	NA	NA	NA	NA	NA
Super	SuperT13	11/02/2014	10:41:00	8	3	00:02:09	00:02:10	Drop	Eat	0	0	0	0	0	0	0	0	0	0	0	0	1	0	Grape	1		0	2	SuperT13	NA	Super	T13	SuperT13	F	SA	AD	NA	NA	NA	NA	NA	NA
Super	SuperT13	11/02/2014	10:41:00	8	3	00:02:11	00:02:14		Explore	0	0	0	0	0	0	0	0	0	0	0	0	0	1	Mealworm	0		0	0	SuperT13	NA	Super	T13	SuperT13	F	SA	AD	NA	NA	NA	NA	NA	NA
Super	SuperT1	11/02/2014	10:41:00	8	3	00:02:22	00:02:40		Explore	0	0	0	0	0	0	0	0	0	0	0	0	0	1	Cricket	0		0	0	SuperT1	NA	Super	T1	SuperT1	F	JU	SA	NA	NA	NA	NA	NA	NA
Super	SuperT3	11/02/2014	10:41:00	8	3	00:02:22	00:02:47	Drop	Scrounging	0	0	0	0	0	0	0	0	0	0	0	1	1	0	Banana	1		0	14	SuperT3	NA	Super	T3	SuperT3	F	SA	AD	NA	NA	NA	NA	NA	NA
Super	SuperT13	11/02/2014	10:41:00	8	3	00:02:24	00:02:26	Finished	Social Eating	SuperT2	1	1	0	2	1	1	0	SuperT13	1	0	0	0	0	Apple	1		3	2	SuperT13	SuperT2	Super	T13	SuperT13	F	SA	AD	Super	T2	SuperT2	M	AD	AD
Super	SuperT13	11/02/2014	10:41:00	8	3	00:02:27	00:03:03		Explore	0	0	0	0	0	0	0	0	0	0	0	0	0	1	Apple	0		0	3	SuperT13	NA	Super	T13	SuperT13	F	SA	AD	NA	NA	NA	NA	NA	NA
Super	SuperT2	11/02/2014	10:41:00	8	3	00:02:27	00:02:29		Explore	0	0	0	0	0	0	0	0	0	0	0	0	0	1	Apple	0		0	3	SuperT2	NA	Super	T2	SuperT2	M	AD	AD	NA	NA	NA	NA	NA	NA
Super	SuperT34C	11/02/2014	10:41:00	8	3	00:02:30	00:02:34		Explore	0	0	0	0	0	0	0	0	0	0	0	0	0	1	Banana	0		0	4	SuperT34C	NA	Super	T34C	SuperT34C	F	SA	AD	NA	NA	NA	NA	NA	NA
Super	SuperT2	11/02/2014	10:41:00	8	3	00:02:32	00:02:33		Explore	0	0	0	0	0	0	0	0	0	0	0	0	0	1	Apple	0		0	3	SuperT2	NA	Super	T2	SuperT2	M	AD	AD	NA	NA	NA	NA	NA	NA
Super	SuperT2	11/02/2014	10:41:00	8	3	00:02:33	00:02:34	Drop	Scrounging	0	0	0	0	0	0	0	0	0	0	0	1	1	0	Apple	1		0	3	SuperT2	NA	Super	T2	SuperT2	M	AD	AD	NA	NA	NA	NA	NA	NA
Super	SuperT2	11/02/2014	10:41:00	8	3	00:02:34	00:02:59	Finished	Scrounging	0	0	0	0	0	0	0	0	0	0	SuperT2	1	0	0	Apple	1		0	4	SuperT2	NA	Super	T2	SuperT2	M	AD	AD	NA	NA	NA	NA	NA	NA
Super	SuperT34C	11/02/2014	10:41:00	8	3	00:02:36	00:02:48		Explore	0	0	0	0	0	0	0	0	0	0	0	0	0	1	Cricket	0		0	0	SuperT34C	NA	Super	T34C	SuperT34C	F	SA	AD	NA	NA	NA	NA	NA	NA
Super	SuperT1	11/02/2014	10:41:00	8	3	00:02:40	00:02:41	Drop	Eat	0	0	0	0	0	0	0	0	0	0	0	0	1	0	Cricket	1		0	0	SuperT1	NA	Super	T1	SuperT1	F	JU	SA	NA	NA	NA	NA	NA	NA
Super	SuperT1	11/02/2014	10:41:00	8	3	00:02:41	00:02:55		Explore	0	0	0	0	0	0	0	0	0	0	0	0	0	1	Cricket	0		0	1	SuperT1	NA	Super	T1	SuperT1	F	JU	SA	NA	NA	NA	NA	NA	NA
Super	SuperT3	11/02/2014	10:41:00	8	3	00:02:47	00:02:52	Drop Peal	Scrounging	0	0	0	0	0	0	0	0	0	0	SuperT3	1	0	0	Banana	1		0	15	SuperT3	NA	Super	T3	SuperT3	F	SA	AD	NA	NA	NA	NA	NA	NA
Super	SuperT1	11/02/2014	10:41:00	8	3	00:02:56	00:02:57		Explore	0	0	0	0	0	0	0	0	0	0	0	0	0	1	Apple	0		0	0	SuperT1	NA	Super	T1	SuperT1	F	JU	SA	NA	NA	NA	NA	NA	NA
Super	SuperT2	11/02/2014	10:41:00	8	3	00:03:00	00:03:03		Explore	0	0	0	0	0	0	0	0	0	0	0	0	0	1	Apple	0		0	5	SuperT2	NA	Super	T2	SuperT2	M	AD	AD	NA	NA	NA	NA	NA	NA
Super	SuperT1	11/02/2014	10:41:00	8	3	00:03:01	00:03:03		Explore	0	0	0	0	0	0	0	0	0	0	0	0	0	1	Apple	0		0	0	SuperT1	NA	Super	T1	SuperT1	F	JU	SA	NA	NA	NA	NA	NA	NA
Super	SuperT2	11/02/2014	10:41:00	8	3	00:03:03	00:03:09	Drop Peal	Scrounging	0	0	0	0	0	0	0	0	0	0	0	1	0	0	Apple	1		0	5	SuperT2	NA	Super	T2	SuperT2	M	AD	AD	NA	NA	NA	NA	NA	NA
Super	SuperT2	11/02/2014	10:41:00	8	3	00:03:09	00:03:11		Explore	0	0	0	0	0	0	0	0	0	0	0	0	0	1	Apple	0		0	6	SuperT2	NA	Super	T2	SuperT2	M	AD	AD	NA	NA	NA	NA	NA	NA
Super	SuperT13	11/02/2014	10:41:00	8	3	00:03:10	00:03:13		Explore	0	0	0	0	0	0	0	0	0	0	0	0	0	1	Grape	0		0	3	SuperT13	NA	Super	T13	SuperT13	F	SA	AD	NA	NA	NA	NA	NA	NA
Super	SuperT2	11/02/2014	10:41:00	8	3	00:03:11	00:03:33	Finished	Scrounging	0	0	0	0	0	0	0	0	0	0	0	1	0	0	Apple	1	SuperT23	0	6	SuperT2	NA	Super	T2	SuperT2	M	AD	AD	NA	NA	NA	NA	NA	NA
Super	SuperT13	11/02/2014	10:41:00	8	3	00:03:13	00:03:15	Drop	Scrounging	0	0	0	0	0	0	0	0	0	0	0	1	1	0	Grape	1		0	3	SuperT13	NA	Super	T13	SuperT13	F	SA	AD	NA	NA	NA	NA	NA	NA
Super	SuperT3	11/02/2014	10:41:00	8	3	00:03:13	00:03:15		Food Transfer	SuperT2	1	1	0	2	1	0	0	SuperT3	1	0	0	0	0	Apple	0		7	4	SuperT3	SuperT2	Super	T3	SuperT3	F	SA	AD	Super	T2	SuperT2	M	AD	AD
Super	SuperT13	11/02/2014	10:41:00	8	3	00:03:18	00:03:55		Explore	0	0	0	0	0	0	0	0	0	0	0	0	0	1	Grape	0		0	4	SuperT13	NA	Super	T13	SuperT13	F	SA	AD	NA	NA	NA	NA	NA	NA
Super	SuperT3	11/02/2014	10:41:00	8	3	00:03:18	00:03:19		Explore	0	0	0	0	0	0	0	0	0	0	0	0	0	1	Apple	0		0	4	SuperT3	NA	Super	T3	SuperT3	F	SA	AD	NA	NA	NA	NA	NA	NA
Super	SuperT3	11/02/2014	10:41:00	8	3	00:03:19	00:03:22	Finished	Scrounging	0	0	0	0	0	0	0	0	0	0	0	1	0	0	Apple	1		0	4	SuperT3	NA	Super	T3	SuperT3	F	SA	AD	NA	NA	NA	NA	NA	NA
Super	SuperT3	11/02/2014	10:41:00	8	3	00:03:24	00:03:30		Explore	0	0	0	0	0	0	0	0	0	0	0	0	0	1	Cricket	0		0	0	SuperT3	NA	Super	T3	SuperT3	F	SA	AD	NA	NA	NA	NA	NA	NA
Super	SuperT3	11/02/2014	10:41:00	8	3	00:03:33	00:03:44		Explore	0	0	0	0	0	0	0	0	0	0	0	0	0	1	Apple	0		0	5	SuperT3	NA	Super	T3	SuperT3	F	SA	AD	NA	NA	NA	NA	NA	NA
Super	SuperT2	11/02/2014	10:41:00	8	3	00:03:44	00:03:47		Explore	0	0	0	0	0	0	0	0	0	0	0	0	0	1	Grape	0		0	2	SuperT2	NA	Super	T2	SuperT2	M	AD	AD	NA	NA	NA	NA	NA	NA
Super	SuperT3	11/02/2014	10:41:00	8	3	00:03:44	00:03:49	Drop	Eat	0	0	0	0	0	0	0	0	0	0	0	0	1	0	Apple	1		0	5	SuperT3	NA	Super	T3	SuperT3	F	SA	AD	NA	NA	NA	NA	NA	NA
Super	SuperT2	11/02/2014	10:41:00	8	3	00:03:47	00:04:18	Drop Peal	Scrounging	0	0	0	0	0	0	0	0	0	0	0	1	0	0	Grape	1	SuperT13, SuperT13	0	2	SuperT2	NA	Super	T2	SuperT2	M	AD	AD	NA	NA	NA	NA	NA	NA
Super	SuperT3	11/02/2014	10:41:00	8	3	00:03:49	00:03:54		Explore	0	0	0	0	0	0	0	0	0	0	0	0	0	1	Apple	0		0	6	SuperT3	NA	Super	T3	SuperT3	F	SA	AD	NA	NA	NA	NA	NA	NA
Super	SuperT3	11/02/2014	10:41:00	8	3	00:03:54	00:04:00	Drop	Eat	0	0	0	0	0	0	0	0	0	0	0	0	1	0	Apple	1		0	6	SuperT3	NA	Super	T3	SuperT3	F	SA	AD	NA	NA	NA	NA	NA	NA
Super	SuperT13	11/02/2014	10:41:00	8	3	00:03:57	00:03:58		Food Transfer	SuperT2	1	1	0	2	1	0	0	SuperT13	1	0	0	0	0	Grape	0		3	4	SuperT13	SuperT2	Super	T13	SuperT13	F	SA	AD	Super	T2	SuperT2	M	AD	AD
Super	SuperT3	11/02/2014	10:41:00	8	3	00:04:00	00:04:04	Drop	Scrounging	0	0	0	0	0	0	0	0	0	0	0	1	1	0	Apple	1		0	7	SuperT3	NA	Super	T3	SuperT3	F	SA	AD	NA	NA	NA	NA	NA	NA
Super	SuperT13	11/02/2014	10:41:00	8	3	00:04:04	00:04:05		Food Transfer	SuperT2	0	1	0	2	1	0	0	SuperT13	1	0	0	0	0	Grape	0		3	4	SuperT13	SuperT2	Super	T13	SuperT13	F	SA	AD	Super	T2	SuperT2	M	AD	AD
Super	SuperT3	11/02/2014	10:41:00	8	3	00:04:04	00:04:07		Explore	0	0	0	0	0	0	0	0	0	0	0	0	0	1	Apple	0		0	8	SuperT3	NA	Super	T3	SuperT3	F	SA	AD	NA	NA	NA	NA	NA	NA
Super	SuperT3	11/02/2014	10:41:00	8	3	00:04:07	00:04:12	Drop	Eat	0	0	0	0	0	0	0	0	0	0	0	0	1	0	Apple	1		0	8	SuperT3	NA	Super	T3	SuperT3	F	SA	AD	NA	NA	NA	NA	NA	NA
Super	SuperT13	11/02/2014	10:41:00	8	3	00:04:08	00:04:12		Explore	0	0	0	0	0	0	0	0	0	0	0	0	0	1	Apple	0		0	3	SuperT13	NA	Super	T13	SuperT13	F	SA	AD	NA	NA	NA	NA	NA	NA
Super	SuperT3	11/02/2014	10:41:00	8	3	00:04:12	00:04:14		Explore	0	0	0	0	0	0	0	0	0	0	0	0	0	1	Apple	0		0	9	SuperT3	NA	Super	T3	SuperT3	F	SA	AD	NA	NA	NA	NA	NA	NA
Super	SuperT3	11/02/2014	10:41:00	8	3	00:04:14	00:04:21	Give	Eat	0	0	0	0	0	0	0	0	0	0	0	0	2	0	Apple	1	SuperT13	0	9	SuperT3	NA	Super	T3	SuperT3	F	SA	AD	NA	NA	NA	NA	NA	NA
Super	SuperT13	11/02/2014	10:41:00	8	3	00:04:16	00:04:23	Drop	Social Eating	SuperT3	0	1	0	2	1	1	0	SuperT13	1	0	0	1	0	Apple	1		10	3	SuperT13	SuperT3	Super	T13	SuperT13	F	SA	AD	Super	T3	SuperT3	F	SA	AD
Super	SuperT2	11/02/2014	10:41:00	8	3	00:04:20	00:04:23		Explore	0	0	0	0	0	0	0	0	0	0	0	0	0	1	Grape	0		0	3	SuperT2	NA	Super	T2	SuperT2	M	AD	AD	NA	NA	NA	NA	NA	NA
Super	SuperT3	11/02/2014	10:41:00	8	3	00:04:21	00:04:31		Explore	0	0	0	0	0	0	0	0	0	0	0	0	0	1	Apple	0		0	10	SuperT3	NA	Super	T3	SuperT3	F	SA	AD	NA	NA	NA	NA	NA	NA
Super	SuperT13	11/02/2014	10:41:00	8	3	00:04:23	00:04:42		Explore	0	0	0	0	0	0	0	0	0	0	0	0	0	1	Apple	0		0	4	SuperT13	NA	Super	T13	SuperT13	F	SA	AD	NA	NA	NA	NA	NA	NA
Super	SuperT2	11/02/2014	10:41:00	8	3	00:04:23	00:05:06	Give	Scrounging	0	0	0	0	0	0	0	0	0	0	0	1	2	0	Grape	1	SuperT3, SuperT3	0	3	SuperT2	NA	Super	T2	SuperT2	M	AD	AD	NA	NA	NA	NA	NA	NA
Super	SuperT3	11/02/2014	10:41:00	8	3	00:04:31	00:04:38	Drop	Eat	0	0	0	0	0	0	0	0	0	0	0	0	1	0	Apple	1		0	10	SuperT3	NA	Super	T3	SuperT3	F	SA	AD	NA	NA	NA	NA	NA	NA
Super	SuperT13	11/02/2014	10:41:00	8	3	00:04:42	00:04:55	Drop	Eat	0	0	0	0	0	0	0	0	0	0	0	0	1	0	Apple	1		0	4	SuperT13	NA	Super	T13	SuperT13	F	SA	AD	NA	NA	NA	NA	NA	NA
Super	SuperT3	11/02/2014	10:41:00	8	3	00:04:42	00:04:44		Explore	0	0	0	0	0	0	0	0	0	0	0	0	0	1	Apple	0		0	11	SuperT3	NA	Super	T3	SuperT3	F	SA	AD	NA	NA	NA	NA	NA	NA
Super	SuperT3	11/02/2014	10:41:00	8	3	00:04:44	00:04:46	Drop	Eat	0	0	0	0	0	0	0	0	0	0	0	0	1	0	Apple	1		0	11	SuperT3	NA	Super	T3	SuperT3	F	SA	AD	NA	NA	NA	NA	NA	NA
Super	SuperT3	11/02/2014	10:41:00	8	3	00:04:46	00:04:58		Explore	0	0	0	0	0	0	0	0	0	0	0	0	0	1	Apple	0		0	12	SuperT3	NA	Super	T3	SuperT3	F	SA	AD	NA	NA	NA	NA	NA	NA
Super	SuperT13	11/02/2014	10:41:00	8	3	00:04:55	00:05:02		Explore	0	0	0	0	0	0	0	0	0	0	0	0	0	1	Apple	0		0	5	SuperT13	NA	Super	T13	SuperT13	F	SA	AD	NA	NA	NA	NA	NA	NA
Super	SuperT3	11/02/2014	10:41:00	8	3	00:05:00	00:05:05		Food Transfer	SuperT2	1	1	0	2	1	0	0	SuperT3	1	0	0	0	0	Grape	0		4	8	SuperT3	SuperT2	Super	T3	SuperT3	F	SA	AD	Super	T2	SuperT2	M	AD	AD
Super	SuperT13	11/02/2014	10:41:00	8	3	00:05:02	00:05:10	Drop	Eat	0	0	0	0	0	0	0	0	0	0	0	0	1	0	Apple	1		0	5	SuperT13	NA	Super	T13	SuperT13	F	SA	AD	NA	NA	NA	NA	NA	NA
Super	SuperT1	11/02/2014	10:41:00	8	3	00:05:03	00:05:05		Explore	0	0	0	0	0	0	0	0	0	0	0	0	0	1	Cricket	0		0	1	SuperT1	NA	Super	T1	SuperT1	F	JU	SA	NA	NA	NA	NA	NA	NA
Super	SuperT0C	11/02/2014	10:41:00	8	3	00:05:05	00:05:07		Explore	0	0	0	0	0	0	0	0	0	0	0	0	0	1	Cricket	0		0	0	SuperT0C	NA	Super	T0C	SuperT0C	M	AD	AD	NA	NA	NA	NA	NA	NA
Super	SuperT1	11/02/2014	10:41:00	8	3	00:05:06	00:05:11		Explore	0	0	0	0	0	0	0	0	0	0	0	0	0	1	Apple	0		0	0	SuperT1	NA	Super	T1	SuperT1	F	JU	SA	NA	NA	NA	NA	NA	NA
Super	SuperT3	11/02/2014	10:41:00	8	3	00:05:07	00:05:15	Drop Peal	Social Eating	SuperT2	0	0	0	1	0	1	1	SuperT2	1	0	0	0	0	Grape	1		4	8	SuperT3	SuperT2	Super	T3	SuperT3	F	SA	AD	Super	T2	SuperT2	M	AD	AD
Super	SuperT2	11/02/2014	10:41:00	8	3	00:05:08	00:05:12		Explore	0	0	0	0	0	0	0	0	0	0	0	0	0	1	Grape	0		0	4	SuperT2	NA	Super	T2	SuperT2	M	AD	AD	NA	NA	NA	NA	NA	NA
Super	SuperT0C	11/02/2014	10:41:00	8	3	00:05:11	00:05:12		Explore	0	0	0	0	0	0	0	0	0	0	0	0	0	1	Apple	0		0	0	SuperT0C	NA	Super	T0C	SuperT0C	M	AD	AD	NA	NA	NA	NA	NA	NA
Super	SuperT0C	11/02/2014	10:41:00	8	3	00:05:12	00:05:19	Taken	Scrounging	0	0	0	0	0	0	0	0	0	0	0	1	2	0	Apple	1	SuperT1	0	0	SuperT0C	NA	Super	T0C	SuperT0C	M	AD	AD	NA	NA	NA	NA	NA	NA
Super	SuperT1	11/02/2014	10:41:00	8	3	00:05:14	00:05:16		Explore	0	0	0	0	0	0	0	0	0	0	0	0	0	1	Apple	0		0	0	SuperT1	NA	Super	T1	SuperT1	F	JU	SA	NA	NA	NA	NA	NA	NA
Super	SuperT2	11/02/2014	10:41:00	8	3	00:05:15	00:05:16		Explore	0	0	0	0	0	0	0	0	0	0	0	0	0	1	Grape	0		0	4	SuperT2	NA	Super	T2	SuperT2	M	AD	AD	NA	NA	NA	NA	NA	NA
Super	SuperT2	11/02/2014	10:41:00	8	3	00:05:16	00:05:45	Drop Peal	Scrounging	0	0	0	0	0	0	0	0	0	0	0	1	0	0	Grape	1	SuperT3	0	4	SuperT2	NA	Super	T2	SuperT2	M	AD	AD	NA	NA	NA	NA	NA	NA
Super	SuperT3	11/02/2014	10:41:00	8	3	00:05:18	00:05:20		Explore	0	0	0	0	0	0	0	0	0	0	0	0	0	1	Grape	0		0	9	SuperT3	NA	Super	T3	SuperT3	F	SA	AD	NA	NA	NA	NA	NA	NA
Super	SuperT1	11/02/2014	10:41:00	8	3	00:05:19	00:05:24	Drop	Social Eating	SuperT0C	1	1	1	2	1	0	0	SuperT1	1	0	0	1	0	Apple	1		1	0	SuperT1	SuperT0C	Super	T1	SuperT1	F	JU	SA	Super	T0C	SuperT0C	M	AD	AD
Super	SuperT3	11/02/2014	10:41:00	8	3	00:05:20	00:05:21		Food Transfer	SuperT2	1	1	0	2	1	0	0	SuperT3	1	0	0	0	0	Grape	0		5	9	SuperT3	SuperT2	Super	T3	SuperT3	F	SA	AD	Super	T2	SuperT2	M	AD	AD
Super	SuperT0C	11/02/2014	10:41:00	8	3	00:05:21	00:05:26		Explore	0	0	0	0	0	0	0	0	0	0	0	0	0	1	Apple	0		0	1	SuperT0C	NA	Super	T0C	SuperT0C	M	AD	AD	NA	NA	NA	NA	NA	NA
Super	SuperT3	11/02/2014	10:41:00	8	3	00:05:24	00:05:32		Explore	0	0	0	0	0	0	0	0	0	0	0	0	0	1	Grape	0		0	9	SuperT3	NA	Super	T3	SuperT3	F	SA	AD	NA	NA	NA	NA	NA	NA
Super	SuperT0C	11/02/2014	10:41:00	8	3	00:05:26	00:05:56	Drop Peal	Scrounging	0	0	0	0	0	0	0	0	0	0	0	1	0	0	Apple	1	SuperT1	0	1	SuperT0C	NA	Super	T0C	SuperT0C	M	AD	AD	NA	NA	NA	NA	NA	NA
Super	SuperT1	11/02/2014	10:41:00	8	3	00:05:26	00:05:31		Explore	0	0	0	0	0	0	0	0	0	0	0	0	0	1	Apple	0		0	1	SuperT1	NA	Super	T1	SuperT1	F	JU	SA	NA	NA	NA	NA	NA	NA
Super	SuperT1	11/02/2014	10:41:00	8	3	00:05:32	00:05:36		Food Transfer	SuperT0C	1	1	1	2	1	0	0	SuperT1	1	0	0	0	0	Apple	1		2	1	SuperT1	SuperT0C	Super	T1	SuperT1	F	JU	SA	Super	T0C	SuperT0C	M	AD	AD
Super	SuperT3	11/02/2014	10:41:00	8	3	00:05:32	00:06:31	Drop Peal	Eat	0	0	0	0	0	0	0	0	0	0	0	0	0	0	Grape	1		0	9	SuperT3	NA	Super	T3	SuperT3	F	SA	AD	NA	NA	NA	NA	NA	NA
Super	SuperT1	11/02/2014	10:41:00	8	3	00:05:39	00:05:40		Explore	0	0	0	0	0	0	0	0	0	0	0	0	0	1	Grape	0		0	0	SuperT1	NA	Super	T1	SuperT1	F	JU	SA	NA	NA	NA	NA	NA	NA
Super	SuperT13	11/02/2014	10:41:00	8	3	00:05:41	00:05:57		Explore	0	0	0	0	0	0	0	0	0	0	0	0	0	1	Apple	0		0	6	SuperT13	NA	Super	T13	SuperT13	F	SA	AD	NA	NA	NA	NA	NA	NA
Super	SuperT1	11/02/2014	10:41:00	8	3	00:05:42	00:05:44		Explore	0	0	0	0	0	0	0	0	0	0	0	0	0	1	Mealworm	0		0	0	SuperT1	NA	Super	T1	SuperT1	F	JU	SA	NA	NA	NA	NA	NA	NA
Super	SuperT1	11/02/2014	10:41:00	8	3	00:05:49	00:06:07		Explore	0	0	0	0	0	0	0	0	0	0	0	0	0	1	Grape	0		0	0	SuperT1	NA	Super	T1	SuperT1	F	JU	SA	NA	NA	NA	NA	NA	NA
Super	SuperT2	11/02/2014	10:41:00	8	3	00:05:53	00:05:55		Explore	0	0	0	0	0	0	0	0	0	0	0	0	0	1	Grape	0		0	5	SuperT2	NA	Super	T2	SuperT2	M	AD	AD	NA	NA	NA	NA	NA	NA
Super	SuperT2	11/02/2014	10:41:00	8	3	00:05:55	00:06:14	Drop Peal	Scrounging	0	0	0	0	0	0	0	0	0	0	0	1	0	0	Grape	1		0	5	SuperT2	NA	Super	T2	SuperT2	M	AD	AD	NA	NA	NA	NA	NA	NA
Super	SuperT0C	11/02/2014	10:41:00	8	3	00:05:57	00:06:18	Drop Peal	Scrounging	0	0	0	0	0	0	0	0	0	0	0	1	0	0	Apple	1	SuperT13, SuperT1	0	2	SuperT0C	NA	Super	T0C	SuperT0C	M	AD	AD	NA	NA	NA	NA	NA	NA
Super	SuperT13	11/02/2014	10:41:00	8	3	00:05:58	00:06:13		Food Transfer	SuperT0C	0	1	0	2	1	1	0	SuperT13	1	0	0	0	0	Apple	1		3	6	SuperT13	SuperT0C	Super	T13	SuperT13	F	SA	AD	Super	T0C	SuperT0C	M	AD	AD
Super	SuperT1	11/02/2014	10:41:00	8	3	00:06:08	00:06:12		Explore	0	0	0	0	0	0	0	0	0	0	0	0	0	1	Apple	0		0	2	SuperT1	NA	Super	T1	SuperT1	F	JU	SA	NA	NA	NA	NA	NA	NA
Super	SuperT1	11/02/2014	10:41:00	8	3	00:06:12	00:06:13		Food Transfer	SuperT0C	0	1	0	2	1	0	0	SuperT1	1	0	0	0	0	Apple	0		3	2	SuperT1	SuperT0C	Super	T1	SuperT1	F	JU	SA	Super	T0C	SuperT0C	M	AD	AD
Super	SuperT0C	11/02/2014	10:41:00	8	3	00:06:20	00:06:26	Drop	Scrounging	0	0	0	0	0	0	0	0	0	0	0	1	1	0	Apple	1		0	3	SuperT0C	NA	Super	T0C	SuperT0C	M	AD	AD	NA	NA	NA	NA	NA	NA
Super	SuperT2	11/02/2014	10:41:00	8	3	00:06:24	00:06:25		Explore	0	0	0	0	0	0	0	0	0	0	0	0	0	1	Grape	0		0	6	SuperT2	NA	Super	T2	SuperT2	M	AD	AD	NA	NA	NA	NA	NA	NA
Super	SuperT2	11/02/2014	10:41:00	8	3	00:06:25	00:06:37	Drop Peal	Scrounging	0	0	0	0	0	0	0	0	0	0	0	1	0	0	Grape	1		0	6	SuperT2	NA	Super	T2	SuperT2	M	AD	AD	NA	NA	NA	NA	NA	NA
Super	SuperT3	11/02/2014	10:41:00	8	3	00:06:35	00:06:39		Explore	0	0	0	0	0	0	0	0	0	0	0	0	0	1	Grape	0		0	10	SuperT3	NA	Super	T3	SuperT3	F	SA	AD	NA	NA	NA	NA	NA	NA
Super	SuperT2	11/02/2014	10:41:00	8	3	00:06:37	00:06:39		Explore	0	0	0	0	0	0	0	0	0	0	0	0	0	1	Grape	0		0	7	SuperT2	NA	Super	T2	SuperT2	M	AD	AD	NA	NA	NA	NA	NA	NA
Super	SuperT0C	11/02/2014	10:41:00	8	3	00:06:38	00:06:39		Explore	0	0	0	0	0	0	0	0	0	0	0	0	0	1	Grape	0		0	2	SuperT0C	NA	Super	T0C	SuperT0C	M	AD	AD	NA	NA	NA	NA	NA	NA
Super	SuperT0C	11/02/2014	10:41:00	8	3	00:06:39	00:07:00	Give	Scrounging	0	0	0	0	0	0	0	0	0	0	0	1	2	0	Grape	1	SuperT3	0	2	SuperT0C	NA	Super	T0C	SuperT0C	M	AD	AD	NA	NA	NA	NA	NA	NA
Super	SuperT2	11/02/2014	10:41:00	8	3	00:06:39	00:06:46	Taken	Scrounging	0	0	0	0	0	0	0	0	0	0	0	1	2	0	Grape	1	SuperT3	0	7	SuperT2	NA	Super	T2	SuperT2	M	AD	AD	NA	NA	NA	NA	NA	NA
Super	SuperT3	11/02/2014	10:41:00	8	3	00:06:39	00:06:44	Drop	Scrounging	0	0	0	0	0	0	0	0	0	0	0	1	1	0	Grape	1		0	10	SuperT3	NA	Super	T3	SuperT3	F	SA	AD	NA	NA	NA	NA	NA	NA
Super	SuperT3	11/02/2014	10:41:00	8	3	00:06:47	00:06:53	Drop Peal	Social Eating	SuperT2	0	1	0	0	0	1	0	SuperT3	1	0	0	0	0	Grape	1		8	11	SuperT3	SuperT2	Super	T3	SuperT3	F	SA	AD	Super	T2	SuperT2	M	AD	AD
Super	SuperT13	11/02/2014	10:41:00	8	3	00:06:48	00:06:50		Explore	0	0	0	0	0	0	0	0	0	0	0	0	0	1	Grape	0		0	4	SuperT13	NA	Super	T13	SuperT13	F	SA	AD	NA	NA	NA	NA	NA	NA
Super	SuperT3	11/02/2014	10:41:00	8	3	00:07:00	00:07:02		Social Eating	SuperT0C	0	1	0	1	0	1	1	SuperT3	1	0	0	0	0	Grape	1		3	12	SuperT3	SuperT0C	Super	T3	SuperT3	F	SA	AD	Super	T0C	SuperT0C	M	AD	AD
Super	SuperT0C	11/02/2014	10:41:00	8	3	00:07:05	00:07:06		Explore	0	0	0	0	0	0	0	0	0	0	0	0	0	1	Grape	0		0	3	SuperT0C	NA	Super	T0C	SuperT0C	M	AD	AD	NA	NA	NA	NA	NA	NA
Super	SuperT0C	11/02/2014	10:41:00	8	3	00:07:06	00:07:24	Finished	Scrounging	0	0	0	0	0	0	0	0	0	0	0	1	0	0	Grape	1		0	3	SuperT0C	NA	Super	T0C	SuperT0C	M	AD	AD	NA	NA	NA	NA	NA	NA
Super	SuperT3	11/02/2014	10:41:00	8	3	00:07:06	00:07:11		Explore	0	0	0	0	0	0	0	0	0	0	0	0	0	1	Grape	0		0	13	SuperT3	NA	Super	T3	SuperT3	F	SA	AD	NA	NA	NA	NA	NA	NA
Super	SuperT13	11/02/2014	10:41:00	8	3	00:07:12	00:07:14		Explore	0	0	0	0	0	0	0	0	0	0	0	0	0	1	Grape	0		0	4	SuperT13	NA	Super	T13	SuperT13	F	SA	AD	NA	NA	NA	NA	NA	NA
Super	SuperT13	11/02/2014	10:41:00	8	3	00:07:14	00:07:21	Drop Peal	Scrounging	0	0	0	0	0	0	0	0	0	0	0	1	0	0	Grape	1		0	4	SuperT13	NA	Super	T13	SuperT13	F	SA	AD	NA	NA	NA	NA	NA	NA
Super	SuperT2	11/02/2014	10:41:00	8	3	00:07:14	00:07:19		Explore	0	0	0	0	0	0	0	0	0	0	0	0	0	1	Grape	0		0	8	SuperT2	NA	Super	T2	SuperT2	M	AD	AD	NA	NA	NA	NA	NA	NA
Super	SuperT2	11/02/2014	10:41:00	8	3	00:07:19	00:07:27	Drop Peal	Scrounging	0	0	0	0	0	0	0	0	0	0	0	1	0	0	Grape	1		0	8	SuperT2	NA	Super	T2	SuperT2	M	AD	AD	NA	NA	NA	NA	NA	NA
Super	SuperT3	11/02/2014	10:41:00	8	3	00:07:23	00:07:25		Explore	0	0	0	0	0	0	0	0	0	0	0	0	0	1	Grape	0		0	13	SuperT3	NA	Super	T3	SuperT3	F	SA	AD	NA	NA	NA	NA	NA	NA
Super	SuperT3	11/02/2014	10:41:00	8	3	00:07:25	00:07:27	Drop Peal	Scrounging	0	0	0	0	0	0	0	0	0	0	0	1	0	0	Grape	1		0	13	SuperT3	NA	Super	T3	SuperT3	F	SA	AD	NA	NA	NA	NA	NA	NA
Super	SuperT13	11/02/2014	10:41:00	8	3	00:07:27	00:07:30		Explore	0	0	0	0	0	0	0	0	0	0	0	0	0	1	Grape	0		0	5	SuperT13	NA	Super	T13	SuperT13	F	SA	AD	NA	NA	NA	NA	NA	NA
Super	SuperT0C	11/02/2014	10:41:00	8	3	00:07:29	00:07:30		Explore	0	0	0	0	0	0	0	0	0	0	0	0	0	1	Grape	0		0	4	SuperT0C	NA	Super	T0C	SuperT0C	M	AD	AD	NA	NA	NA	NA	NA	NA
Super	SuperT0C	11/02/2014	10:41:00	8	3	00:07:30	00:07:41	Drop Peal	Scrounging	0	0	0	0	0	0	0	0	0	0	0	1	0	0	Grape	1		0	4	SuperT0C	NA	Super	T0C	SuperT0C	M	AD	AD	NA	NA	NA	NA	NA	NA
Super	SuperT13	11/02/2014	10:41:00	8	3	00:07:30	00:07:53	Finished	Scrounging	0	0	0	0	0	0	0	0	0	0	0	1	0	0	Grape	1		0	5	SuperT13	NA	Super	T13	SuperT13	F	SA	AD	NA	NA	NA	NA	NA	NA
Super	SuperT3	11/02/2014	10:41:00	8	3	00:07:33	00:07:34		Explore	0	0	0	0	0	0	0	0	0	0	0	0	0	1	Apple	0		0	12	SuperT3	NA	Super	T3	SuperT3	F	SA	AD	NA	NA	NA	NA	NA	NA
Super	SuperT2	11/02/2014	10:41:00	8	3	00:07:38	00:07:39		Explore	0	0	0	0	0	0	0	0	0	0	0	0	0	1	Grape	0		0	9	SuperT2	NA	Super	T2	SuperT2	M	AD	AD	NA	NA	NA	NA	NA	NA
Super	SuperT2	11/02/2014	10:41:00	8	3	00:07:39	00:07:52	Drop	Scrounging	0	0	0	0	0	0	0	0	0	0	0	1	1	0	Grape	1		0	9	SuperT2	NA	Super	T2	SuperT2	M	AD	AD	NA	NA	NA	NA	NA	NA
Super	SuperT0C	11/02/2014	10:41:00	8	3	00:07:41	00:07:58	Drop Peal	Scrounging	0	0	0	0	0	0	0	0	0	0	0	1	0	0	Grape	1		0	5	SuperT0C	NA	Super	T0C	SuperT0C	M	AD	AD	NA	NA	NA	NA	NA	NA
Super	SuperT3	11/02/2014	10:41:00	8	3	00:07:52	00:08:25		Explore	0	0	0	0	0	0	0	0	0	0	0	0	0	1	Apple	0		0	12	SuperT3	NA	Super	T3	SuperT3	F	SA	AD	NA	NA	NA	NA	NA	NA
Super	SuperT0C	11/02/2014	10:41:00	8	3	00:08:05	00:08:09	Drop Peal	Scrounging	0	0	0	0	0	0	0	0	0	0	0	1	0	0	Grape	1		0	6	SuperT0C	NA	Super	T0C	SuperT0C	M	AD	AD	NA	NA	NA	NA	NA	NA
Super	SuperT13	11/02/2014	10:41:00	8	3	00:08:12	00:08:13		Explore	0	0	0	0	0	0	0	0	0	0	0	0	0	1	Mealworm	0		0	0	SuperT13	NA	Super	T13	SuperT13	F	SA	AD	NA	NA	NA	NA	NA	NA
Super	SuperT13	11/02/2014	10:41:00	8	3	00:08:24	00:08:43		Explore	0	0	0	0	0	0	0	0	0	0	0	0	0	1	Mealworm	0		0	0	SuperT13	NA	Super	T13	SuperT13	F	SA	AD	NA	NA	NA	NA	NA	NA
Super	SuperT3	11/02/2014	10:41:00	8	3	00:08:30	00:08:46	Drop	Eat	0	0	0	0	0	0	0	0	0	0	0	0	1	0	Apple	1		0	12	SuperT3	NA	Super	T3	SuperT3	F	SA	AD	NA	NA	NA	NA	NA	NA
Super	SuperT13	11/02/2014	10:41:00	8	3	00:08:45	00:08:46		Explore	0	0	0	0	0	0	0	0	0	0	0	0	0	1	Grape	0		0	6	SuperT13	NA	Super	T13	SuperT13	F	SA	AD	NA	NA	NA	NA	NA	NA
Super	SuperT13	11/02/2014	10:41:00	8	3	00:08:46	00:08:52	Drop Peal	Scrounging	0	0	0	0	0	0	0	0	0	0	0	1	0	0	Grape	1		0	6	SuperT13	NA	Super	T13	SuperT13	F	SA	AD	NA	NA	NA	NA	NA	NA
Super	SuperT3	11/02/2014	10:41:00	8	3	00:08:46	00:08:53		Explore	0	0	0	0	0	0	0	0	0	0	0	0	0	1	Apple	0		0	13	SuperT3	NA	Super	T3	SuperT3	F	SA	AD	NA	NA	NA	NA	NA	NA
Super	SuperT13	11/02/2014	10:41:00	8	3	00:08:58	00:09:15		Explore	0	0	0	0	0	0	0	0	0	0	0	0	0	1	Grape	0		0	7	SuperT13	NA	Super	T13	SuperT13	F	SA	AD	NA	NA	NA	NA	NA	NA
Super	SuperT3	11/02/2014	10:41:00	8	3	00:09:05	00:09:06		Explore	0	0	0	0	0	0	0	0	0	0	0	0	0	1	Grape	0		0	14	SuperT3	NA	Super	T3	SuperT3	F	SA	AD	NA	NA	NA	NA	NA	NA
Super	SuperT3	11/02/2014	10:41:00	8	3	00:09:06	00:09:09	Drop Peal	Scrounging	0	0	0	0	0	0	0	0	0	0	0	1	0	0	Grape	1		0	14	SuperT3	NA	Super	T3	SuperT3	F	SA	AD	NA	NA	NA	NA	NA	NA
Super	SuperT13	11/02/2014	10:41:00	8	3	00:09:24	00:09:33		Explore	0	0	0	0	0	0	0	0	0	0	0	0	0	1	Apple	0		0	7	SuperT13	NA	Super	T13	SuperT13	F	SA	AD	NA	NA	NA	NA	NA	NA
AF	AFT12	12/02/2014	09:54:00	9	2	00:00:15	00:00:16		Explore	0	0	0	0	0	0	0	0	0	0	0	0	0	1	Cricket	0		0	0	AFT12	NA	AF	T12	AFT12	M	SA	AD	NA	NA	NA	NA	NA	NA
AF	AFT234	12/02/2014	09:54:00	9	2	00:00:30	00:00:32		Explore	0	0	0	0	0	0	0	0	0	0	0	0	0	1	Cricket	0		0	0	AFT234	NA	AF	T234	AFT234	F	AD	AD	NA	NA	NA	NA	NA	NA
AF	AFT234	12/02/2014	09:54:00	9	2	00:00:34	00:00:39		Explore	0	0	0	0	0	0	0	0	0	0	0	0	0	1	Banana	0		0	3	AFT234	NA	AF	T234	AFT234	F	AD	AD	NA	NA	NA	NA	NA	NA
AF	AFT12	12/02/2014	09:54:00	9	2	00:00:39	00:00:46		Explore	0	0	0	0	0	0	0	0	0	0	0	0	0	1	Apple	0		0	0	AFT12	NA	AF	T12	AFT12	M	SA	AD	NA	NA	NA	NA	NA	NA
AF	AFT234	12/02/2014	09:54:00	9	2	00:00:39	00:01:01	Drop	Eat	0	0	0	0	0	0	0	0	0	0	0	0	1	0	Banana	1		0	3	AFT234	NA	AF	T234	AFT234	F	AD	AD	NA	NA	NA	NA	NA	NA
AF	AFT12	12/02/2014	09:54:00	9	2	00:00:46	00:00:50	Drop	Eat	0	0	0	0	0	0	0	0	0	0	0	0	1	0	Apple	1		0	0	AFT12	NA	AF	T12	AFT12	M	SA	AD	NA	NA	NA	NA	NA	NA
AF	AFT12	12/02/2014	09:54:00	9	2	00:00:50	00:00:57		Explore	0	0	0	0	0	0	0	0	0	0	0	0	0	1	Apple	0		0	1	AFT12	NA	AF	T12	AFT12	M	SA	AD	NA	NA	NA	NA	NA	NA
AF	AFT12	12/02/2014	09:54:00	9	2	00:00:57	00:01:05	Drop	Scrounging	0	0	0	0	0	0	0	0	0	0	AFT12	1	1	0	Apple	1		0	1	AFT12	NA	AF	T12	AFT12	M	SA	AD	NA	NA	NA	NA	NA	NA
AF	AFT234	12/02/2014	09:54:00	9	2	00:01:01	00:01:04		Explore	0	0	0	0	0	0	0	0	0	0	0	0	0	1	Banana	0		0	4	AFT234	NA	AF	T234	AFT234	F	AD	AD	NA	NA	NA	NA	NA	NA
AF	AFT234	12/02/2014	09:54:00	9	2	00:01:04	00:01:47	Taken	Eat	0	0	0	0	0	0	0	0	0	0	0	0	2	0	Banana	1	AFT12, AFT3	0	4	AFT234	NA	AF	T234	AFT234	F	AD	AD	NA	NA	NA	NA	NA	NA
AF	AFT12	12/02/2014	09:54:00	9	2	00:01:05	00:01:06		Explore	0	0	0	0	0	0	0	0	0	0	0	0	0	1	Apple	0		0	2	AFT12	NA	AF	T12	AFT12	M	SA	AD	NA	NA	NA	NA	NA	NA
AF	AFT12	12/02/2014	09:54:00	9	2	00:01:06	00:01:24	Finished	Eat	0	0	0	0	0	0	0	0	0	0	0	0	0	0	Apple	1		0	2	AFT12	NA	AF	T12	AFT12	M	SA	AD	NA	NA	NA	NA	NA	NA
AF	AFT12	12/02/2014	09:54:00	9	2	00:01:24	00:01:30		Explore	0	0	0	0	0	0	0	0	0	0	0	0	0	1	Apple	0		0	3	AFT12	NA	AF	T12	AFT12	M	SA	AD	NA	NA	NA	NA	NA	NA
AF	AFT12	12/02/2014	09:54:00	9	2	00:01:31	00:01:32		Explore	0	0	0	0	0	0	0	0	0	0	0	0	0	1	Apple	0		0	3	AFT12	NA	AF	T12	AFT12	M	SA	AD	NA	NA	NA	NA	NA	NA
AF	AFT12	12/02/2014	09:54:00	9	2	00:01:32	00:01:34		Food Transfer	AFT234	0	1	0	2	1	0	0	AFT12	1	0	0	0	0	Banana	0		5	2	AFT12	AFT234	AF	T12	AFT12	M	SA	AD	AF	T234	AFT234	F	AD	AD
AF	AFT0C	12/02/2014	09:54:00	9	2	00:01:33	00:01:35		Explore	0	0	0	0	0	0	0	0	0	0	0	0	0	1	Cricket	0		0	0	AFT0C	NA	AF	T0C	AFT0C	M	AD	AD	NA	NA	NA	NA	NA	NA
AF	AFT12	12/02/2014	09:54:00	9	2	00:01:35	00:01:38		Explore	0	0	0	0	0	0	0	0	0	0	0	0	0	1	Banana	0		0	2	AFT12	NA	AF	T12	AFT12	M	SA	AD	NA	NA	NA	NA	NA	NA
AF	AFT12	12/02/2014	09:54:00	9	2	00:01:38	00:01:42	Finished	Scrounging	0	0	0	0	0	0	0	0	0	0	0	1	0	0	Banana	1		0	2	AFT12	NA	AF	T12	AFT12	M	SA	AD	NA	NA	NA	NA	NA	NA
AF	AFT0C	12/02/2014	09:54:00	9	2	00:01:40	00:01:48		Explore	0	0	0	0	0	0	0	0	0	0	0	0	0	1	Apple	0		0	0	AFT0C	NA	AF	T0C	AFT0C	M	AD	AD	NA	NA	NA	NA	NA	NA
AF	AFT12	12/02/2014	09:54:00	9	2	00:01:42	00:01:44		Explore	0	0	0	0	0	0	0	0	0	0	0	0	0	1	Banana	0		0	3	AFT12	NA	AF	T12	AFT12	M	SA	AD	NA	NA	NA	NA	NA	NA
AF	AFT12	12/02/2014	09:54:00	9	2	00:01:44	00:01:52	Drop Peal	Scrounging	0	0	0	0	0	0	0	0	0	0	0	1	0	0	Banana	1		0	3	AFT12	NA	AF	T12	AFT12	M	SA	AD	NA	NA	NA	NA	NA	NA
AF	AFT3	12/02/2014	09:54:00	9	2	00:01:46	00:01:51	Off View	Social Eating	AFT234	1	1	1	2	1	0	0	AFT3	1	0	0	3	0	Banana	1		5	0	AFT3	AFT234	AF	T3	AFT3	F	JU	SA	AF	T234	AFT234	F	AD	AD
AF	AFT0C	12/02/2014	09:54:00	9	2	00:01:48	00:02:07	Drop Peal	Eat	0	0	0	0	0	0	0	0	0	0	0	0	0	0	Apple	1		0	0	AFT0C	NA	AF	T0C	AFT0C	M	AD	AD	NA	NA	NA	NA	NA	NA
AF	AFT12	12/02/2014	09:54:00	9	2	00:01:52	00:01:57		Explore	0	0	0	0	0	0	0	0	0	0	0	0	0	1	Banana	0		0	4	AFT12	NA	AF	T12	AFT12	M	SA	AD	NA	NA	NA	NA	NA	NA
AF	AFT12	12/02/2014	09:54:00	9	2	00:01:57	00:02:01	Off View	Eat	0	0	0	0	0	0	0	0	0	0	0	0	3	0	Banana	1	AFT3, AFT3	0	4	AFT12	NA	AF	T12	AFT12	M	SA	AD	NA	NA	NA	NA	NA	NA
AF	AFT3	12/02/2014	09:54:00	9	2	00:01:59	00:02:00		Food Transfer	AFT12	0	1	0	2	1	0	0	AFT3	1	0	0	0	0	Banana	0		5	1	AFT3	AFT12	AF	T3	AFT3	F	JU	SA	AF	T12	AFT12	M	SA	AD
AF	AFT3	12/02/2014	09:54:00	9	2	00:02:03	00:02:04		Food Transfer	AFT12	1	1	0	2	1	0	0	AFT3	1	0	0	0	0	Banana	0		5	1	AFT3	AFT12	AF	T3	AFT3	F	JU	SA	AF	T12	AFT12	M	SA	AD
AF	AFT1234	12/02/2014	09:54:00	9	2	00:02:06	00:02:08		Explore	0	0	0	0	0	0	0	0	0	0	0	0	0	1	Grape	0		0	0	AFT1234	NA	AF	T1234	AFT1234	F	AD	AD	NA	NA	NA	NA	NA	NA
AF	AFT0C	12/02/2014	09:54:00	9	2	00:02:09	00:02:10		Explore	0	0	0	0	0	0	0	0	0	0	0	0	0	1	Apple	0		0	1	AFT0C	NA	AF	T0C	AFT0C	M	AD	AD	NA	NA	NA	NA	NA	NA
AF	AFT0C	12/02/2014	09:54:00	9	2	00:02:10	00:02:22	Drop Peal	Eat	0	0	0	0	0	0	0	0	0	0	0	0	0	0	Apple	1		0	1	AFT0C	NA	AF	T0C	AFT0C	M	AD	AD	NA	NA	NA	NA	NA	NA
AF	AFT1234	12/02/2014	09:54:00	9	2	00:02:21	00:02:24		Explore	0	0	0	0	0	0	0	0	0	0	0	0	0	1	Apple	0		0	0	AFT1234	NA	AF	T1234	AFT1234	F	AD	AD	NA	NA	NA	NA	NA	NA
AF	AFT0C	12/02/2014	09:54:00	9	2	00:02:22	00:02:23		Explore	0	0	0	0	0	0	0	0	0	0	0	0	0	1	Apple	0		0	2	AFT0C	NA	AF	T0C	AFT0C	M	AD	AD	NA	NA	NA	NA	NA	NA
AF	AFT0C	12/02/2014	09:54:00	9	2	00:02:23	00:02:44	Drop Peal	Eat	0	0	0	0	0	0	0	0	0	0	0	0	0	0	Apple	1	AFT3	0	2	AFT0C	NA	AF	T0C	AFT0C	M	AD	AD	NA	NA	NA	NA	NA	NA
AF	AFT1234	12/02/2014	09:54:00	9	2	00:02:24	00:02:35	Finished	Scrounging	0	0	0	0	0	0	0	0	0	0	0	1	0	0	Apple	1		0	0	AFT1234	NA	AF	T1234	AFT1234	F	AD	AD	NA	NA	NA	NA	NA	NA
AF	AFT3	12/02/2014	09:54:00	9	2	00:02:26	00:02:27		Explore	0	0	0	0	0	0	0	0	0	0	0	0	0	1	Apple	0		0	0	AFT3	NA	AF	T3	AFT3	F	JU	SA	NA	NA	NA	NA	NA	NA
AF	AFT234	12/02/2014	09:54:00	9	2	00:02:28	00:02:31		Explore	0	0	0	0	0	0	0	0	0	0	0	0	0	1	Grape	0		0	0	AFT234	NA	AF	T234	AFT234	F	AD	AD	NA	NA	NA	NA	NA	NA
AF	AFT3	12/02/2014	09:54:00	9	2	00:02:31	00:02:34	Finished	Social Eating	AFT0C	1	1	1	2	1	0	0	AFT3	1	0	0	0	0	Apple	1		3	0	AFT3	AFT0C	AF	T3	AFT3	F	JU	SA	AF	T0C	AFT0C	M	AD	AD
AF	AFT3	12/02/2014	09:54:00	9	2	00:02:34	00:02:36		Explore	0	0	0	0	0	0	0	0	0	0	0	0	0	1	Apple	0		0	1	AFT3	NA	AF	T3	AFT3	F	JU	SA	NA	NA	NA	NA	NA	NA
AF	AFT1234	12/02/2014	09:54:00	9	2	00:02:35	00:02:38		Explore	0	0	0	0	0	0	0	0	0	0	0	0	0	1	Apple	0		0	1	AFT1234	NA	AF	T1234	AFT1234	F	AD	AD	NA	NA	NA	NA	NA	NA
AF	AFT234	12/02/2014	09:54:00	9	2	00:02:35	00:02:42		Explore	0	0	0	0	0	0	0	0	0	0	0	0	0	1	Banana	0		0	5	AFT234	NA	AF	T234	AFT234	F	AD	AD	NA	NA	NA	NA	NA	NA
AF	AFT1234	12/02/2014	09:54:00	9	2	00:02:38	00:02:45	Finished	Eat	0	0	0	0	0	0	0	0	0	0	0	0	0	0	Apple	1		0	1	AFT1234	NA	AF	T1234	AFT1234	F	AD	AD	NA	NA	NA	NA	NA	NA
AF	AFT234	12/02/2014	09:54:00	9	2	00:02:42	00:02:53	Drop	Eat	0	0	0	0	0	0	0	0	0	0	0	0	1	0	Banana	1		0	5	AFT234	NA	AF	T234	AFT234	F	AD	AD	NA	NA	NA	NA	NA	NA
AF	AFT0C	12/02/2014	09:54:00	9	2	00:02:44	00:02:45		Explore	0	0	0	0	0	0	0	0	0	0	0	0	0	1	Apple	0		0	3	AFT0C	NA	AF	T0C	AFT0C	M	AD	AD	NA	NA	NA	NA	NA	NA
AF	AFT0C	12/02/2014	09:54:00	9	2	00:02:45	00:02:53	Drop Peal	Eat	0	0	0	0	0	0	0	0	0	0	0	0	0	0	Apple	1		0	3	AFT0C	NA	AF	T0C	AFT0C	M	AD	AD	NA	NA	NA	NA	NA	NA
AF	AFT1234	12/02/2014	09:54:00	9	2	00:02:45	00:02:47		Explore	0	0	0	0	0	0	0	0	0	0	0	0	0	1	Apple	0		0	2	AFT1234	NA	AF	T1234	AFT1234	F	AD	AD	NA	NA	NA	NA	NA	NA
AF	AFT1234	12/02/2014	09:54:00	9	2	00:02:47	00:02:53	Finished	Eat	0	0	0	0	0	0	0	0	0	0	0	0	0	0	Apple	1		0	2	AFT1234	NA	AF	T1234	AFT1234	F	AD	AD	NA	NA	NA	NA	NA	NA
AF	AFT0C	12/02/2014	09:54:00	9	2	00:02:53	00:02:56		Explore	0	0	0	0	0	0	0	0	0	0	0	0	0	1	Apple	0		0	4	AFT0C	NA	AF	T0C	AFT0C	M	AD	AD	NA	NA	NA	NA	NA	NA
AF	AFT1234	12/02/2014	09:54:00	9	2	00:02:53	00:02:57		Explore	0	0	0	0	0	0	0	0	0	0	0	0	0	1	Apple	0		0	3	AFT1234	NA	AF	T1234	AFT1234	F	AD	AD	NA	NA	NA	NA	NA	NA
AF	AFT234	12/02/2014	09:54:00	9	2	00:02:53	00:02:55		Explore	0	0	0	0	0	0	0	0	0	0	0	0	0	1	Banana	0		0	6	AFT234	NA	AF	T234	AFT234	F	AD	AD	NA	NA	NA	NA	NA	NA
AF	AFT4C	12/02/2014	09:54:00	9	2	00:02:54	00:02:56		Explore	0	0	0	0	0	0	0	0	0	0	0	0	0	1	Grape	0		0	0	AFT4C	NA	AF	T4C	AFT4C	M	AD	AD	NA	NA	NA	NA	NA	NA
AF	AFT234	12/02/2014	09:54:00	9	2	00:02:55	00:02:56	Off View	Eat	0	0	0	0	0	0	0	0	0	0	0	0	3	0	Banana	1		0	6	AFT234	NA	AF	T234	AFT234	F	AD	AD	NA	NA	NA	NA	NA	NA
AF	AFT0C	12/02/2014	09:54:00	9	2	00:02:56	00:03:03	Finished	Scrounging	0	0	0	0	0	0	0	0	0	0	0	1	0	0	Apple	1		0	4	AFT0C	NA	AF	T0C	AFT0C	M	AD	AD	NA	NA	NA	NA	NA	NA
AF	AFT1234	12/02/2014	09:54:00	9	2	00:02:57	00:03:02	Finished	Eat	0	0	0	0	0	0	0	0	0	0	0	0	0	0	Apple	1		0	3	AFT1234	NA	AF	T1234	AFT1234	F	AD	AD	NA	NA	NA	NA	NA	NA
AF	AFT12	12/02/2014	09:54:00	9	2	00:02:59	00:03:02		Explore	0	0	0	0	0	0	0	0	0	0	0	0	0	1	Apple	0		0	3	AFT12	NA	AF	T12	AFT12	M	SA	AD	NA	NA	NA	NA	NA	NA
AF	AFT1234	12/02/2014	09:54:00	9	2	00:03:02	00:03:07		Explore	0	0	0	0	0	0	0	0	0	0	0	0	0	1	Apple	0		0	4	AFT1234	NA	AF	T1234	AFT1234	F	AD	AD	NA	NA	NA	NA	NA	NA
AF	AFT0C	12/02/2014	09:54:00	9	2	00:03:03	00:03:05		Explore	0	0	0	0	0	0	0	0	0	0	0	0	0	1	Apple	0		0	5	AFT0C	NA	AF	T0C	AFT0C	M	AD	AD	NA	NA	NA	NA	NA	NA
AF	AFT0C	12/02/2014	09:54:00	9	2	00:03:05	00:03:21	Drop Peal	Scrounging	0	0	0	0	0	0	0	0	0	0	AFT0C	1	0	0	Apple	1		0	5	AFT0C	NA	AF	T0C	AFT0C	M	AD	AD	NA	NA	NA	NA	NA	NA
AF	AFT1234	12/02/2014	09:54:00	9	2	00:03:07	00:03:17	Finished	Scrounging	0	0	0	0	0	0	0	0	0	0	AFT1234	1	0	0	Apple	1		0	4	AFT1234	NA	AF	T1234	AFT1234	F	AD	AD	NA	NA	NA	NA	NA	NA
AF	AFT12	12/02/2014	09:54:00	9	2	00:03:14	00:03:20		Explore	0	0	0	0	0	0	0	0	0	0	0	0	0	1	Apple	0		0	3	AFT12	NA	AF	T12	AFT12	M	SA	AD	NA	NA	NA	NA	NA	NA
AF	AFT1234	12/02/2014	09:54:00	9	2	00:03:17	00:03:20		Explore	0	0	0	0	0	0	0	0	0	0	0	0	0	1	Apple	0		0	5	AFT1234	NA	AF	T1234	AFT1234	F	AD	AD	NA	NA	NA	NA	NA	NA
AF	AFT3	12/02/2014	09:54:00	9	2	00:03:19	00:03:20		Explore	0	0	0	0	0	0	0	0	0	0	0	0	0	1	Cricket	0		0	0	AFT3	NA	AF	T3	AFT3	F	JU	SA	NA	NA	NA	NA	NA	NA
AF	AFT1234	12/02/2014	09:54:00	9	2	00:03:20	00:03:29	Drop Peal	Eat	0	0	0	0	0	0	0	0	0	0	0	0	0	0	Apple	1		0	5	AFT1234	NA	AF	T1234	AFT1234	F	AD	AD	NA	NA	NA	NA	NA	NA
AF	AFT3	12/02/2014	09:54:00	9	2	00:03:20	00:03:27		Explore	0	0	0	0	0	0	0	0	0	0	0	0	0	1	Apple	0		0	1	AFT3	NA	AF	T3	AFT3	F	JU	SA	NA	NA	NA	NA	NA	NA
AF	AFT0C	12/02/2014	09:54:00	9	2	00:03:21	00:03:22		Explore	0	0	0	0	0	0	0	0	0	0	0	0	0	1	Apple	0		0	6	AFT0C	NA	AF	T0C	AFT0C	M	AD	AD	NA	NA	NA	NA	NA	NA
AF	AFT0C	12/02/2014	09:54:00	9	2	00:03:22	00:03:45	Drop Peal	Eat	0	0	0	0	0	0	0	0	0	0	0	0	0	0	Apple	1	AFT3	0	6	AFT0C	NA	AF	T0C	AFT0C	M	AD	AD	NA	NA	NA	NA	NA	NA
AF	AFT3	12/02/2014	09:54:00	9	2	00:03:27	00:03:29		Food Transfer	AFT0C	1	1	0	2	1	0	0	AFT3	1	0	0	0	0	Apple	0		7	1	AFT3	AFT0C	AF	T3	AFT3	F	JU	SA	AF	T0C	AFT0C	M	AD	AD
AF	AFT1234	12/02/2014	09:54:00	9	2	00:03:29	00:03:34		Explore	0	0	0	0	0	0	0	0	0	0	0	0	0	1	Apple	0		0	6	AFT1234	NA	AF	T1234	AFT1234	F	AD	AD	NA	NA	NA	NA	NA	NA
AF	AFT12	12/02/2014	09:54:00	9	2	00:03:32	00:03:40		Explore	0	0	0	0	0	0	0	0	0	0	0	0	0	1	Apple	0		0	3	AFT12	NA	AF	T12	AFT12	M	SA	AD	NA	NA	NA	NA	NA	NA
AF	AFT1234	12/02/2014	09:54:00	9	2	00:03:34	00:03:35		Explore	0	0	0	0	0	0	0	0	0	0	0	0	0	1	Banana	0		0	0	AFT1234	NA	AF	T1234	AFT1234	F	AD	AD	NA	NA	NA	NA	NA	NA
AF	AFT1234	12/02/2014	09:54:00	9	2	00:03:35	00:04:14	Drop Peal	Scrounging	0	0	0	0	0	0	0	0	0	0	0	1	0	0	Banana	1		0	0	AFT1234	NA	AF	T1234	AFT1234	F	AD	AD	NA	NA	NA	NA	NA	NA
AF	AFT12	12/02/2014	09:54:00	9	2	00:03:41	00:03:45		Explore	0	0	0	0	0	0	0	0	0	0	0	0	0	1	Grape	0		0	0	AFT12	NA	AF	T12	AFT12	M	SA	AD	NA	NA	NA	NA	NA	NA
AF	AFT0C	12/02/2014	09:54:00	9	2	00:03:47	00:03:48		Explore	0	0	0	0	0	0	0	0	0	0	0	0	0	1	Banana	0		0	0	AFT0C	NA	AF	T0C	AFT0C	M	AD	AD	NA	NA	NA	NA	NA	NA
AF	AFT0C	12/02/2014	09:54:00	9	2	00:03:49	00:03:50		Explore	0	0	0	0	0	0	0	0	0	0	0	0	0	1	Apple	0		0	7	AFT0C	NA	AF	T0C	AFT0C	M	AD	AD	NA	NA	NA	NA	NA	NA
AF	AFT0C	12/02/2014	09:54:00	9	2	00:03:51	00:03:59		Explore	0	0	0	0	0	0	0	0	0	0	0	0	0	1	Grape	0		0	0	AFT0C	NA	AF	T0C	AFT0C	M	AD	AD	NA	NA	NA	NA	NA	NA
AF	AFT0C	12/02/2014	09:54:00	9	2	00:04:03	00:04:06		Explore	0	0	0	0	0	0	0	0	0	0	0	0	0	1	Mealworm	0		0	0	AFT0C	NA	AF	T0C	AFT0C	M	AD	AD	NA	NA	NA	NA	NA	NA
AF	AFT0C	12/02/2014	09:54:00	9	2	00:04:10	00:04:13		Explore	0	0	0	0	0	0	0	0	0	0	0	0	0	1	Grape	0		0	0	AFT0C	NA	AF	T0C	AFT0C	M	AD	AD	NA	NA	NA	NA	NA	NA
AF	AFT1234	12/02/2014	09:54:00	9	2	00:04:14	00:04:16		Explore	0	0	0	0	0	0	0	0	0	0	0	0	0	1	Mealworm	0		0	0	AFT1234	NA	AF	T1234	AFT1234	F	AD	AD	NA	NA	NA	NA	NA	NA
AF	AFT0C	12/02/2014	09:54:00	9	2	00:04:15	00:04:21		Explore	0	0	0	0	0	0	0	0	0	0	0	0	0	1	Apple	0		0	7	AFT0C	NA	AF	T0C	AFT0C	M	AD	AD	NA	NA	NA	NA	NA	NA
AF	AFT1234	12/02/2014	09:54:00	9	2	00:04:18	00:04:20		Explore	0	0	0	0	0	0	0	0	0	0	0	0	0	1	Grape	0		0	0	AFT1234	NA	AF	T1234	AFT1234	F	AD	AD	NA	NA	NA	NA	NA	NA
AF	AFT0C	12/02/2014	09:54:00	9	2	00:04:21	00:04:26	Finished	Scrounging	0	0	0	0	0	0	0	0	0	0	0	1	0	0	Apple	1		0	7	AFT0C	NA	AF	T0C	AFT0C	M	AD	AD	NA	NA	NA	NA	NA	NA
AF	AFT0C	12/02/2014	09:54:00	9	2	00:04:26	00:04:33	Finished	Scrounging	0	0	0	0	0	0	0	0	0	0	0	1	0	0	Apple	1		0	8	AFT0C	NA	AF	T0C	AFT0C	M	AD	AD	NA	NA	NA	NA	NA	NA
AF	AFT0C	12/02/2014	09:54:00	9	2	00:04:33	00:04:45	Drop Peal	Scrounging	0	0	0	0	0	0	0	0	0	0	0	1	0	0	Apple	1		0	9	AFT0C	NA	AF	T0C	AFT0C	M	AD	AD	NA	NA	NA	NA	NA	NA
AF	AFT0C	12/02/2014	09:54:00	9	2	00:04:46	00:04:47		Explore	0	0	0	0	0	0	0	0	0	0	0	0	0	1	Cricket	0		0	0	AFT0C	NA	AF	T0C	AFT0C	M	AD	AD	NA	NA	NA	NA	NA	NA
AF	AFT12	12/02/2014	09:54:00	9	2	00:04:51	00:04:55		Explore	0	0	0	0	0	0	0	0	0	0	0	0	0	1	Grape	0		0	0	AFT12	NA	AF	T12	AFT12	M	SA	AD	NA	NA	NA	NA	NA	NA
AF	AFT1234	12/02/2014	09:54:00	9	2	00:05:25	00:05:29		Explore	0	0	0	0	0	0	0	0	0	0	0	0	0	1	Apple	0		0	6	AFT1234	NA	AF	T1234	AFT1234	F	AD	AD	NA	NA	NA	NA	NA	NA
AF	AFT1234	12/02/2014	09:54:00	9	2	00:05:29	00:05:30	Finished	Scrounging	0	0	0	0	0	0	0	0	0	0	0	1	0	0	Apple	1		0	6	AFT1234	NA	AF	T1234	AFT1234	F	AD	AD	NA	NA	NA	NA	NA	NA
AF	AFT1234	12/02/2014	09:54:00	9	2	00:05:30	00:05:31		Explore	0	0	0	0	0	0	0	0	0	0	0	0	0	1	Apple	0		0	7	AFT1234	NA	AF	T1234	AFT1234	F	AD	AD	NA	NA	NA	NA	NA	NA
AF	AFT1234	12/02/2014	09:54:00	9	2	00:05:31	00:05:36	Drop Peal	Scrounging	0	0	0	0	0	0	0	0	0	0	0	1	0	0	Apple	1		0	7	AFT1234	NA	AF	T1234	AFT1234	F	AD	AD	NA	NA	NA	NA	NA	NA
AF	AFT1234	12/02/2014	09:54:00	9	2	00:05:38	00:05:41		Explore	0	0	0	0	0	0	0	0	0	0	0	0	0	1	Apple	0		0	8	AFT1234	NA	AF	T1234	AFT1234	F	AD	AD	NA	NA	NA	NA	NA	NA
AF	AFT1234	12/02/2014	09:54:00	9	2	00:05:41	00:05:44	Finished	Scrounging	0	0	0	0	0	0	0	0	0	0	0	1	0	0	Apple	1		0	8	AFT1234	NA	AF	T1234	AFT1234	F	AD	AD	NA	NA	NA	NA	NA	NA
AF	AFT1234	12/02/2014	09:54:00	9	2	00:05:44	00:05:46		Explore	0	0	0	0	0	0	0	0	0	0	0	0	0	1	Apple	0		0	9	AFT1234	NA	AF	T1234	AFT1234	F	AD	AD	NA	NA	NA	NA	NA	NA
AF	AFT1234	12/02/2014	09:54:00	9	2	00:05:46	00:05:47	Drop Peal	Scrounging	0	0	0	0	0	0	0	0	0	0	0	1	0	0	Apple	1		0	9	AFT1234	NA	AF	T1234	AFT1234	F	AD	AD	NA	NA	NA	NA	NA	NA
AF	AFT234	12/02/2014	09:54:00	9	2	00:06:32	00:06:36		Explore	0	0	0	0	0	0	0	0	0	0	0	0	0	1	Grape	0		0	0	AFT234	NA	AF	T234	AFT234	F	AD	AD	NA	NA	NA	NA	NA	NA
AF	AFT234	12/02/2014	09:54:00	9	2	00:06:44	00:06:45		Explore	0	0	0	0	0	0	0	0	0	0	0	0	0	1	Mealworm	0		0	0	AFT234	NA	AF	T234	AFT234	F	AD	AD	NA	NA	NA	NA	NA	NA
AF	AFT234	12/02/2014	09:54:00	9	2	00:06:46	00:06:49		Explore	0	0	0	0	0	0	0	0	0	0	0	0	0	1	Banana	0		0	7	AFT234	NA	AF	T234	AFT234	F	AD	AD	NA	NA	NA	NA	NA	NA
AF	AFT234	12/02/2014	09:54:00	9	2	00:06:51	00:06:51		Explore	0	0	0	0	0	0	0	0	0	0	0	0	0	1	Cricket	0		0	0	AFT234	NA	AF	T234	AFT234	F	AD	AD	NA	NA	NA	NA	NA	NA
AF	AFT3	12/02/2014	09:54:00	9	2	00:09:47	00:09:57		Explore	0	0	0	0	0	0	0	0	0	0	0	0	0	1	Cricket	0		0	0	AFT3	NA	AF	T3	AFT3	F	JU	SA	NA	NA	NA	NA	NA	NA
AF	AFT3	12/02/2014	09:54:00	9	2	00:10:07	00:10:11		Explore	0	0	0	0	0	0	0	0	0	0	0	0	0	1	Cricket	0		0	0	AFT3	NA	AF	T3	AFT3	F	JU	SA	NA	NA	NA	NA	NA	NA
AF	AFT3	12/02/2014	09:54:00	9	2	00:10:51	00:10:55		Explore	0	0	0	0	0	0	0	0	0	0	0	0	0	1	Apple	0		0	1	AFT3	NA	AF	T3	AFT3	F	JU	SA	NA	NA	NA	NA	NA	NA
AF	AFT3	12/02/2014	09:54:00	9	2	00:11:29	00:11:30		Explore	0	0	0	0	0	0	0	0	0	0	0	0	0	1	Cricket	0		0	0	AFT3	NA	AF	T3	AFT3	F	JU	SA	NA	NA	NA	NA	NA	NA
AF	AFT3	12/02/2014	09:54:00	9	2	00:11:32	00:11:36		Explore	0	0	0	0	0	0	0	0	0	0	0	0	0	1	Apple	0		0	1	AFT3	NA	AF	T3	AFT3	F	JU	SA	NA	NA	NA	NA	NA	NA
AF	AFT3	12/02/2014	09:54:00	9	2	00:11:36	00:11:43	Drop Peal	Scrounging	0	0	0	0	0	0	0	0	0	0	0	1	0	0	Apple	1		0	1	AFT3	NA	AF	T3	AFT3	F	JU	SA	NA	NA	NA	NA	NA	NA
AF	AFT3	12/02/2014	09:54:00	9	2	00:11:43	00:11:51		Explore	0	0	0	0	0	0	0	0	0	0	0	0	0	1	Apple	0		0	2	AFT3	NA	AF	T3	AFT3	F	JU	SA	NA	NA	NA	NA	NA	NA
AF	AFT3	12/02/2014	09:54:00	9	2	00:11:51	00:12:06	Drop Peal	Scrounging	0	0	0	0	0	0	0	0	0	0	0	1	0	0	Apple	1		0	2	AFT3	NA	AF	T3	AFT3	F	JU	SA	NA	NA	NA	NA	NA	NA
AF	AFT3	12/02/2014	09:54:00	9	2	00:12:06	00:12:08		Explore	0	0	0	0	0	0	0	0	0	0	0	0	0	1	Apple	0		0	3	AFT3	NA	AF	T3	AFT3	F	JU	SA	NA	NA	NA	NA	NA	NA
AF	AFT3	12/02/2014	09:54:00	9	2	00:12:08	00:12:11	Drop Peal	Scrounging	0	0	0	0	0	0	0	0	0	0	0	1	0	0	Apple	1		0	3	AFT3	NA	AF	T3	AFT3	F	JU	SA	NA	NA	NA	NA	NA	NA
AF	AFT3	12/02/2014	09:54:00	9	2	00:12:11	00:12:15		Explore	0	0	0	0	0	0	0	0	0	0	0	0	0	1	Apple	0		0	4	AFT3	NA	AF	T3	AFT3	F	JU	SA	NA	NA	NA	NA	NA	NA
BO2	BO2T14	13/02/2014	10:08:00	8	2	00:01:55	00:01:56		Explore	0	0	0	0	0	0	0	0	0	0	0	0	0	1	Cricket	0		0	0	BO2T14	NA	BO2	T14	BO2T14	M	SA	AD	NA	NA	NA	NA	NA	NA
BO2	BO2T13	13/02/2014	10:08:00	8	2	00:01:57	00:01:59		Explore	0	0	0	0	0	0	0	0	0	0	0	0	0	1	Apple	0		0	0	BO2T13	NA	BO2	T13	BO2T13	M	SA	AD	NA	NA	NA	NA	NA	NA
BO2	BO2T14	13/02/2014	10:08:00	8	2	00:01:59	00:02:06		Explore	0	0	0	0	0	0	0	0	0	0	0	0	0	1	Banana	0		0	5	BO2T14	NA	BO2	T14	BO2T14	M	SA	AD	NA	NA	NA	NA	NA	NA
BO2	BO2T13	13/02/2014	10:08:00	8	2	00:02:00	00:02:06		Explore	0	0	0	0	0	0	0	0	0	0	0	0	0	1	Apple	0		0	0	BO2T13	NA	BO2	T13	BO2T13	M	SA	AD	NA	NA	NA	NA	NA	NA
BO2	BO2T14	13/02/2014	10:08:00	8	2	00:02:06	00:02:18	Off View	Eat	0	0	0	0	0	0	0	0	0	0	0	0	3	0	Banana	1		0	5	BO2T14	NA	BO2	T14	BO2T14	M	SA	AD	NA	NA	NA	NA	NA	NA
BO2	BO2T13	13/02/2014	10:08:00	8	2	00:02:08	00:02:10		Explore	0	0	0	0	0	0	0	0	0	0	0	0	0	1	Banana	0		0	2	BO2T13	NA	BO2	T13	BO2T13	M	SA	AD	NA	NA	NA	NA	NA	NA
BO2	BO2T13	13/02/2014	10:08:00	8	2	00:02:10	00:02:50	Finished	Eat	0	0	0	0	0	0	0	0	0	0	0	0	0	0	Banana	1		0	2	BO2T13	NA	BO2	T13	BO2T13	M	SA	AD	NA	NA	NA	NA	NA	NA
AF	AFT12	13/02/2014	10:08:00	8	2	00:02:18	00:02:18		Explore	0	0	0	0	0	0	0	0	0	0	0	0	0	1	Banana	0		0	5	AFT12	NA	AF	T12	AFT12	M	SA	AD	NA	NA	NA	NA	NA	NA
AF	AFT12	13/02/2014	10:08:00	8	2	00:02:19	00:02:21	Drop	Eat	0	0	0	0	0	0	0	0	0	0	0	0	1	0	Banana	1		0	5	AFT12	NA	AF	T12	AFT12	M	SA	AD	NA	NA	NA	NA	NA	NA
AF	AFT12	13/02/2014	10:08:00	8	2	00:02:21	00:02:23		Explore	0	0	0	0	0	0	0	0	0	0	0	0	0	1	Banana	0		0	6	AFT12	NA	AF	T12	AFT12	M	SA	AD	NA	NA	NA	NA	NA	NA
AF	AFT12	13/02/2014	10:08:00	8	2	00:02:23	00:02:29	Drop	Eat	0	0	0	0	0	0	0	0	0	0	0	0	1	0	Banana	1		0	6	AFT12	NA	AF	T12	AFT12	M	SA	AD	NA	NA	NA	NA	NA	NA
BO2	BO2T24	13/02/2014	10:08:00	8	2	00:02:26	00:02:34		Explore	0	0	0	0	0	0	0	0	0	0	0	0	0	1	Banana	0		0	0	BO2T24	NA	BO2	T24	BO2T24	M	SA	AD	NA	NA	NA	NA	NA	NA
AF	AFT12	13/02/2014	10:08:00	8	2	00:02:29	00:02:29		Explore	0	0	0	0	0	0	0	0	0	0	0	0	0	1	Banana	0		0	7	AFT12	NA	AF	T12	AFT12	M	SA	AD	NA	NA	NA	NA	NA	NA
AF	AFT12	13/02/2014	10:08:00	8	2	00:02:30	00:02:30	Off View	Eat	0	0	0	0	0	0	0	0	0	0	0	0	3	0	Banana	1		0	7	AFT12	NA	AF	T12	AFT12	M	SA	AD	NA	NA	NA	NA	NA	NA
BO2	BO2T1	13/02/2014	10:08:00	8	2	00:02:30	00:02:32		Explore	0	0	0	0	0	0	0	0	0	0	0	0	0	1	Banana	0		0	0	BO2T1	NA	BO2	T1	BO2T1	F	SA	AD	NA	NA	NA	NA	NA	NA
BO2	BO2T24	13/02/2014	10:08:00	8	2	00:02:34	00:02:39	Off View	Eat	0	0	0	0	0	0	0	0	0	0	0	0	3	0	Banana	1		0	0	BO2T24	NA	BO2	T24	BO2T24	M	SA	AD	NA	NA	NA	NA	NA	NA
BO2	BO2T1	13/02/2014	10:08:00	8	2	00:02:35	00:02:37		Explore	0	0	0	0	0	0	0	0	0	0	0	0	0	1	Banana	0		0	0	BO2T1	NA	BO2	T1	BO2T1	F	SA	AD	NA	NA	NA	NA	NA	NA
BO2	BO2T1	13/02/2014	10:08:00	8	2	00:02:37	00:02:47	Drop Peal	Scrounging	0	0	0	0	0	0	0	0	0	0	0	1	0	0	Banana	1		0	0	BO2T1	NA	BO2	T1	BO2T1	F	SA	AD	NA	NA	NA	NA	NA	NA
BO2	BO2T1	13/02/2014	10:08:00	8	2	00:02:47	00:02:51		Explore	0	0	0	0	0	0	0	0	0	0	0	0	0	1	Banana	0		0	1	BO2T1	NA	BO2	T1	BO2T1	F	SA	AD	NA	NA	NA	NA	NA	NA
BO2	BO2T1	13/02/2014	10:08:00	8	2	00:02:51	00:02:58	Off View	Eat	0	0	0	0	0	0	0	0	0	0	0	0	3	0	Banana	1		0	1	BO2T1	NA	BO2	T1	BO2T1	F	SA	AD	NA	NA	NA	NA	NA	NA
AF	AFT12	13/02/2014	10:08:00	8	2	00:02:54	00:03:03	Finished	Scrounging	0	0	0	0	0	0	0	0	0	0	0	1	0	0	Banana	1		0	8	AFT12	NA	AF	T12	AFT12	M	SA	AD	NA	NA	NA	NA	NA	NA
BO2	BO2T13	13/02/2014	10:08:00	8	2	00:02:59	00:03:03		Explore	0	0	0	0	0	0	0	0	0	0	0	0	0	1	Banana	0		0	3	BO2T13	NA	BO2	T13	BO2T13	M	SA	AD	NA	NA	NA	NA	NA	NA
AF	AFT12	13/02/2014	10:08:00	8	2	00:03:03	00:03:05		Explore	0	0	0	0	0	0	0	0	0	0	0	0	0	1	Apple	0		0	3	AFT12	NA	AF	T12	AFT12	M	SA	AD	NA	NA	NA	NA	NA	NA
BO2	BO2T13	13/02/2014	10:08:00	8	2	00:03:03	00:03:36	Taken	Scrounging	0	0	0	0	0	0	0	0	0	0	0	1	2	0	Banana	1	BO2T24, BO2T24, BO2T3	0	3	BO2T13	NA	BO2	T13	BO2T13	M	SA	AD	NA	NA	NA	NA	NA	NA
BO2	BO2T34C	13/02/2014	10:08:00	8	2	00:03:05	00:03:05		Explore	0	0	0	0	0	0	0	0	0	0	0	0	0	1	Cricket	0		0	0	BO2T34C	NA	BO2	T34C	BO2T34C	F	AD	AD	NA	NA	NA	NA	NA	NA
BO2	BO2T34C	13/02/2014	10:08:00	8	2	00:03:07	00:03:08		Explore	0	0	0	0	0	0	0	0	0	0	0	0	0	1	Banana	0		0	0	BO2T34C	NA	BO2	T34C	BO2T34C	F	AD	AD	NA	NA	NA	NA	NA	NA
AF	AFT12	13/02/2014	10:08:00	8	2	00:03:09	00:03:09		Explore	0	0	0	0	0	0	0	0	0	0	0	0	0	1	Apple	0		0	3	AFT12	NA	AF	T12	AFT12	M	SA	AD	NA	NA	NA	NA	NA	NA
BO2	BO2T24	13/02/2014	10:08:00	8	2	00:03:14	00:03:15		Explore	0	0	0	0	0	0	0	0	0	0	0	0	0	1	Banana	0		0	1	BO2T24	NA	BO2	T24	BO2T24	M	SA	AD	NA	NA	NA	NA	NA	NA
BO2	BO2T24	13/02/2014	10:08:00	8	2	00:03:15	00:03:16		Food Transfer	BO2T13	0	1	0	2	1	0	0	BO2T24	1	0	0	0	0	Banana	0		4	1	BO2T24	BO2T13	BO2	T24	BO2T24	M	SA	AD	BO2	T13	BO2T13	M	SA	AD
BO2	BO2T34C	13/02/2014	10:08:00	8	2	00:03:17	00:03:21		Explore	0	0	0	0	0	0	0	0	0	0	0	0	0	1	Apple	0		0	0	BO2T34C	NA	BO2	T34C	BO2T34C	F	AD	AD	NA	NA	NA	NA	NA	NA
BO2	BO2T3	13/02/2014	10:08:00	8	2	00:03:21	00:03:28		Food Transfer	BO2T13	1	1	0	0	0	0	0	BO2T3	1	0	0	0	0	Banana	0		4	0	BO2T3	BO2T13	BO2	T3	BO2T3	F	JU	SA	BO2	T13	BO2T13	M	SA	AD
BO2	BO2T34C	13/02/2014	10:08:00	8	2	00:03:30	00:03:31		Explore	0	0	0	0	0	0	0	0	0	0	0	0	0	1	Apple	0		0	0	BO2T34C	NA	BO2	T34C	BO2T34C	F	AD	AD	NA	NA	NA	NA	NA	NA
BO2	BO2T3	13/02/2014	10:08:00	8	2	00:03:31	00:03:45		Explore	0	0	0	0	0	0	0	0	0	0	0	0	0	1	Banana	0		0	0	BO2T3	NA	BO2	T3	BO2T3	F	JU	SA	NA	NA	NA	NA	NA	NA
BO2	BO2T24	13/02/2014	10:08:00	8	2	00:03:36	00:03:55	Finished	Social Eating	BO2T13	0	1	1	2	1	0	0	BO2T24	1	0	0	0	0	Banana	1		4	1	BO2T24	BO2T13	BO2	T24	BO2T24	M	SA	AD	BO2	T13	BO2T13	M	SA	AD
BO2	BO2T2	13/02/2014	10:08:00	8	2	00:03:38	00:03:40		Explore	0	0	0	0	0	0	0	0	0	0	0	0	0	1	Cricket	0		0	0	BO2T2	NA	BO2	T2	BO2T2	M	JU	SA	NA	NA	NA	NA	NA	NA
BO2	BO2T14	13/02/2014	10:08:00	8	2	00:03:39	00:03:42		Explore	0	0	0	0	0	0	0	0	0	0	0	0	0	1	Apple	0		0	0	BO2T14	NA	BO2	T14	BO2T14	M	SA	AD	NA	NA	NA	NA	NA	NA
BO2	BO2T13	13/02/2014	10:08:00	8	2	00:03:40	00:03:48	Finished	Scrounging	0	0	0	0	0	0	0	0	0	0	0	1	0	0	Banana	1	BO2T2, BO2T2	0	4	BO2T13	NA	BO2	T13	BO2T13	M	SA	AD	NA	NA	NA	NA	NA	NA
AF	AFT12	13/02/2014	10:08:00	8	2	00:03:45	00:03:46		Explore	0	0	0	0	0	0	0	0	0	0	0	0	0	1	Mealworm	0		0	0	AFT12	NA	AF	T12	AFT12	M	SA	AD	NA	NA	NA	NA	NA	NA
BO2	BO2T14	13/02/2014	10:08:00	8	2	00:03:45	00:04:01		Explore	0	0	0	0	0	0	0	0	0	0	0	0	0	1	Apple	0		0	0	BO2T14	NA	BO2	T14	BO2T14	M	SA	AD	NA	NA	NA	NA	NA	NA
BO2	BO2T2	13/02/2014	10:08:00	8	2	00:03:46	00:03:48		Food Transfer	BO2T13	1	1	0	2	1	0	0	BO2T2	1	0	0	0	0	Banana	0		5	0	BO2T2	BO2T13	BO2	T2	BO2T2	M	JU	SA	BO2	T13	BO2T13	M	SA	AD
BO2	BO2T3	13/02/2014	10:08:00	8	2	00:03:47	00:03:48		Explore	0	0	0	0	0	0	0	0	0	0	0	0	0	1	Cricket	0		0	0	BO2T3	NA	BO2	T3	BO2T3	F	JU	SA	NA	NA	NA	NA	NA	NA
AF	AFT12	13/02/2014	10:08:00	8	2	00:03:51	00:03:53		Explore	0	0	0	0	0	0	0	0	0	0	0	0	0	1	Banana	0		0	9	AFT12	NA	AF	T12	AFT12	M	SA	AD	NA	NA	NA	NA	NA	NA
AF	AFT12	13/02/2014	10:08:00	8	2	00:03:59	00:04:01		Explore	0	0	0	0	0	0	0	0	0	0	0	0	0	1	Apple	0		0	3	AFT12	NA	AF	T12	AFT12	M	SA	AD	NA	NA	NA	NA	NA	NA
AF	AFT12	13/02/2014	10:08:00	8	2	00:04:01	00:04:27	Drop	Scrounging	0	0	0	0	0	0	0	0	0	0	BO2T14	1	1	0	Apple	1	BO2T13	0	3	AFT12	NA	AF	T12	AFT12	M	SA	AD	NA	NA	NA	NA	NA	NA
BO2	BO2T14	13/02/2014	10:08:00	8	2	00:04:03	00:04:05		Explore	0	0	0	0	0	0	0	0	0	0	0	0	0	1	Grape	0		0	0	BO2T14	NA	BO2	T14	BO2T14	M	SA	AD	NA	NA	NA	NA	NA	NA
BO2	BO2T14	13/02/2014	10:08:00	8	2	00:04:07	00:04:08		Explore	0	0	0	0	0	0	0	0	0	0	0	0	0	1	Banana	0		0	6	BO2T14	NA	BO2	T14	BO2T14	M	SA	AD	NA	NA	NA	NA	NA	NA
BO2	BO2T14	13/02/2014	10:08:00	8	2	00:04:11	00:04:12		Explore	0	0	0	0	0	0	0	0	0	0	0	0	0	1	Mealworm	0		0	0	BO2T14	NA	BO2	T14	BO2T14	M	SA	AD	NA	NA	NA	NA	NA	NA
BO2	BO2T13	13/02/2014	10:08:00	8	2	00:04:14	00:04:16		Explore	0	0	0	0	0	0	0	0	0	0	0	0	0	1	Cricket	0		0	0	BO2T13	NA	BO2	T13	BO2T13	M	SA	AD	NA	NA	NA	NA	NA	NA
BO2	BO2T13	13/02/2014	10:08:00	8	2	00:04:18	00:04:20		Explore	0	0	0	0	0	0	0	0	0	0	0	0	0	1	Apple	0		0	0	BO2T13	NA	BO2	T13	BO2T13	M	SA	AD	NA	NA	NA	NA	NA	NA
BO2	BO2T13	13/02/2014	10:08:00	8	2	00:04:20	00:04:22		Food Transfer	AFT12	0	1	0	2	1	0	0	BO2T13	1	0	0	0	0	Apple	0		0	0	BO2T13	AFT12	BO2	T13	BO2T13	M	SA	AD	AF	T12	AFT12	M	SA	AD
BO2	BO2T2	13/02/2014	10:08:00	8	2	00:04:23	00:04:25		Explore	0	0	0	0	0	0	0	0	0	0	0	0	0	1	Apple	0		0	0	BO2T2	NA	BO2	T2	BO2T2	M	JU	SA	NA	NA	NA	NA	NA	NA
BO2	BO2T13	13/02/2014	10:08:00	8	2	00:04:24	00:04:27	Finished	Scrounging	0	0	0	0	0	0	0	0	0	0	0	1	0	0	Apple	1		0	0	BO2T13	NA	BO2	T13	BO2T13	M	SA	AD	NA	NA	NA	NA	NA	NA
BO2	BO2T13	13/02/2014	10:08:00	8	2	00:04:27	00:04:31		Explore	0	0	0	0	0	0	0	0	0	0	0	0	0	1	Apple	0		0	1	BO2T13	NA	BO2	T13	BO2T13	M	SA	AD	NA	NA	NA	NA	NA	NA
AF	AFT12	13/02/2014	10:08:00	8	2	00:04:29	00:04:32		Explore	0	0	0	0	0	0	0	0	0	0	0	0	0	1	Apple	0		0	4	AFT12	NA	AF	T12	AFT12	M	SA	AD	NA	NA	NA	NA	NA	NA
BO2	BO2T13	13/02/2014	10:08:00	8	2	00:04:31	00:04:32	Drop	Scrounging	0	0	0	0	0	0	0	0	0	0	AFT12	1	1	0	Apple	1		0	1	BO2T13	NA	BO2	T13	BO2T13	M	SA	AD	NA	NA	NA	NA	NA	NA
AF	AFT12	13/02/2014	10:08:00	8	2	00:04:32	00:04:40	Off View	Eat	0	0	0	0	0	0	0	0	0	0	0	0	3	0	Apple	1	BO2T13, BO2T24	0	4	AFT12	NA	AF	T12	AFT12	M	SA	AD	NA	NA	NA	NA	NA	NA
BO2	BO2T13	13/02/2014	10:08:00	8	2	00:04:33	00:04:35		Food Transfer	AFT12	0	1	0	2	1	0	0	BO2T13	1	0	0	0	0	Apple	0		0	2	BO2T13	AFT12	BO2	T13	BO2T13	M	SA	AD	AF	T12	AFT12	M	SA	AD
BO2	BO2T24	13/02/2014	10:08:00	8	2	00:04:34	00:04:36	Finished	Scrounging	0	0	0	0	0	0	0	0	0	0	0	1	0	0	Banana	1		0	2	BO2T24	NA	BO2	T24	BO2T24	M	SA	AD	NA	NA	NA	NA	NA	NA
BO2	BO2T13	13/02/2014	10:08:00	8	2	00:04:36	00:04:36		Explore	0	0	0	0	0	0	0	0	0	0	0	0	0	1	Apple	0		0	2	BO2T13	NA	BO2	T13	BO2T13	M	SA	AD	NA	NA	NA	NA	NA	NA
BO2	BO2T24	13/02/2014	10:08:00	8	2	00:04:36	00:04:36		Explore	0	0	0	0	0	0	0	0	0	0	0	0	0	1	Banana	0		0	3	BO2T24	NA	BO2	T24	BO2T24	M	SA	AD	NA	NA	NA	NA	NA	NA
BO2	BO2T24	13/02/2014	10:08:00	8	2	00:04:39	00:04:39		Food Transfer	AFT12	0	1	0	2	1	0	0	BO2T24	1	0	0	0	0	Apple	0		0	0	BO2T24	AFT12	BO2	T24	BO2T24	M	SA	AD	AF	T12	AFT12	M	SA	AD
BO2	BO2T24	13/02/2014	10:08:00	8	2	00:04:40	00:04:41		Explore	0	0	0	0	0	0	0	0	0	0	0	0	0	1	Apple	0		0	0	BO2T24	NA	BO2	T24	BO2T24	M	SA	AD	NA	NA	NA	NA	NA	NA
BO2	BO2T13	13/02/2014	10:08:00	8	2	00:04:59	00:05:11		Explore	0	0	0	0	0	0	0	0	0	0	0	0	0	1	Apple	0		0	2	BO2T13	NA	BO2	T13	BO2T13	M	SA	AD	NA	NA	NA	NA	NA	NA
BO2	BO2T13	13/02/2014	10:08:00	8	2	00:05:15	00:05:16		Explore	0	0	0	0	0	0	0	0	0	0	0	0	0	1	Mealworm	0		0	0	BO2T13	NA	BO2	T13	BO2T13	M	SA	AD	NA	NA	NA	NA	NA	NA
BO2	BO2T3	13/02/2014	10:08:00	8	2	00:05:21	00:05:27		Explore	0	0	0	0	0	0	0	0	0	0	0	0	0	1	Apple	0		0	0	BO2T3	NA	BO2	T3	BO2T3	F	JU	SA	NA	NA	NA	NA	NA	NA
BO2	BO2T24	13/02/2014	10:08:00	8	2	00:05:24	00:05:26		Explore	0	0	0	0	0	0	0	0	0	0	0	0	0	1	Apple	0		0	0	BO2T24	NA	BO2	T24	BO2T24	M	SA	AD	NA	NA	NA	NA	NA	NA
BO2	BO2T3	13/02/2014	10:08:00	8	2	00:05:27	00:05:39	Drop	Scrounging	0	0	0	0	0	0	0	0	0	0	0	1	1	0	Apple	1		0	0	BO2T3	NA	BO2	T3	BO2T3	F	JU	SA	NA	NA	NA	NA	NA	NA
BO2	BO2T24	13/02/2014	10:08:00	8	2	00:05:37	00:05:39		Explore	0	0	0	0	0	0	0	0	0	0	0	0	0	1	Apple	0		0	0	BO2T24	NA	BO2	T24	BO2T24	M	SA	AD	NA	NA	NA	NA	NA	NA
BO2	BO2T13	13/02/2014	10:08:00	8	2	00:05:57	00:06:08		Explore	0	0	0	0	0	0	0	0	0	0	0	0	0	1	Banana	0		0	5	BO2T13	NA	BO2	T13	BO2T13	M	SA	AD	NA	NA	NA	NA	NA	NA
BO2	BO2T14	13/02/2014	10:08:00	8	2	00:06:45	00:06:47		Explore	0	0	0	0	0	0	0	0	0	0	0	0	0	1	Banana	0		0	6	BO2T14	NA	BO2	T14	BO2T14	M	SA	AD	NA	NA	NA	NA	NA	NA
BO2	BO2T14	13/02/2014	10:08:00	8	2	00:06:51	00:06:52		Explore	0	0	0	0	0	0	0	0	0	0	0	0	0	1	Cricket	0		0	0	BO2T14	NA	BO2	T14	BO2T14	M	SA	AD	NA	NA	NA	NA	NA	NA
AF	AFT234	13/02/2014	10:45:00	2	3	00:07:09	00:07:17		Explore	0	0	0	0	0	0	0	0	0	0	0	0	0	1	Banana	0		0	7	AFT234	NA	AF	T234	AFT234	F	AD	AD	NA	NA	NA	NA	NA	NA
AF	AFT0C	13/02/2014	10:45:00	2	3	00:07:17	00:07:20		Explore	0	0	0	0	0	0	0	0	0	0	0	0	0	1	Banana	0		0	0	AFT0C	NA	AF	T0C	AFT0C	M	AD	AD	NA	NA	NA	NA	NA	NA
AF	AFT12	13/02/2014	10:45:00	2	3	00:07:17	00:07:19		Explore	0	0	0	0	0	0	0	0	0	0	0	0	0	1	Apple	0		0	5	AFT12	NA	AF	T12	AFT12	M	SA	AD	NA	NA	NA	NA	NA	NA
AF	AFT234	13/02/2014	10:45:00	2	3	00:07:17	00:07:21	Off View	Eat	0	0	0	0	0	0	0	0	0	0	0	0	3	0	Banana	1		0	7	AFT234	NA	AF	T234	AFT234	F	AD	AD	NA	NA	NA	NA	NA	NA
AF	AFT12	13/02/2014	10:45:00	2	3	00:07:19	00:07:29	Drop Peal	Eat	0	0	0	0	0	0	0	0	0	0	0	0	0	0	Apple	1		0	5	AFT12	NA	AF	T12	AFT12	M	SA	AD	NA	NA	NA	NA	NA	NA
AF	AFT0C	13/02/2014	10:45:00	2	3	00:07:20	00:07:27	Drop	Eat	0	0	0	0	0	0	0	0	0	0	0	0	1	0	Banana	1		0	0	AFT0C	NA	AF	T0C	AFT0C	M	AD	AD	NA	NA	NA	NA	NA	NA
AF	AFT1234	13/02/2014	10:45:00	2	3	00:07:26	00:07:27		Explore	0	0	0	0	0	0	0	0	0	0	0	0	0	1	Apple	0		0	10	AFT1234	NA	AF	T1234	AFT1234	F	AD	AD	NA	NA	NA	NA	NA	NA
AF	AFT0C	13/02/2014	10:45:00	2	3	00:07:27	00:07:32		Explore	0	0	0	0	0	0	0	0	0	0	0	0	0	1	Banana	0		0	1	AFT0C	NA	AF	T0C	AFT0C	M	AD	AD	NA	NA	NA	NA	NA	NA
AF	AFT1234	13/02/2014	10:45:00	2	3	00:07:27	00:07:31	Finished	Eat	0	0	0	0	0	0	0	0	0	0	0	0	0	0	Apple	1		0	10	AFT1234	NA	AF	T1234	AFT1234	F	AD	AD	NA	NA	NA	NA	NA	NA
AF	AFT12	13/02/2014	10:45:00	2	3	00:07:29	00:07:30		Explore	0	0	0	0	0	0	0	0	0	0	0	0	0	1	Apple	0		0	6	AFT12	NA	AF	T12	AFT12	M	SA	AD	NA	NA	NA	NA	NA	NA
AF	AFT1234	13/02/2014	10:45:00	2	3	00:07:31	00:07:33		Explore	0	0	0	0	0	0	0	0	0	0	0	0	0	1	Apple	0		0	11	AFT1234	NA	AF	T1234	AFT1234	F	AD	AD	NA	NA	NA	NA	NA	NA
AF	AFT0C	13/02/2014	10:45:00	2	3	00:07:32	00:07:40	Finished	Eat	0	0	0	0	0	0	0	0	0	0	0	0	0	0	Banana	1		0	1	AFT0C	NA	AF	T0C	AFT0C	M	AD	AD	NA	NA	NA	NA	NA	NA
AF	AFT12	13/02/2014	10:45:00	2	3	00:07:33	00:07:34		Explore	0	0	0	0	0	0	0	0	0	0	0	0	0	1	Grape	0		0	0	AFT12	NA	AF	T12	AFT12	M	SA	AD	NA	NA	NA	NA	NA	NA
AF	AFT1234	13/02/2014	10:45:00	2	3	00:07:33	00:07:38	Drop Peal	Eat	0	0	0	0	0	0	0	0	0	0	0	0	0	0	Apple	1		0	11	AFT1234	NA	AF	T1234	AFT1234	F	AD	AD	NA	NA	NA	NA	NA	NA
AF	AFT4C	13/02/2014	10:45:00	2	3	00:07:34	00:07:35		Explore	0	0	0	0	0	0	0	0	0	0	0	0	0	1	Apple	0		0	0	AFT4C	NA	AF	T4C	AFT4C	M	AD	AD	NA	NA	NA	NA	NA	NA
AF	AFT1234	13/02/2014	10:45:00	2	3	00:07:38	00:07:39		Explore	0	0	0	0	0	0	0	0	0	0	0	0	0	1	Apple	0		0	12	AFT1234	NA	AF	T1234	AFT1234	F	AD	AD	NA	NA	NA	NA	NA	NA
AF	AFT1234	13/02/2014	10:45:00	2	3	00:07:39	00:07:47	Drop Peal	Eat	0	0	0	0	0	0	0	0	0	0	0	0	0	0	Apple	1		0	12	AFT1234	NA	AF	T1234	AFT1234	F	AD	AD	NA	NA	NA	NA	NA	NA
AF	AFT4C	13/02/2014	10:45:00	2	3	00:07:40	00:07:49		Explore	0	0	0	0	0	0	0	0	0	0	0	0	0	1	Apple	0		0	0	AFT4C	NA	AF	T4C	AFT4C	M	AD	AD	NA	NA	NA	NA	NA	NA
AF	AFT0C	13/02/2014	10:45:00	2	3	00:07:41	00:07:45		Explore	0	0	0	0	0	0	0	0	0	0	0	0	0	1	Banana	0		0	2	AFT0C	NA	AF	T0C	AFT0C	M	AD	AD	NA	NA	NA	NA	NA	NA
AF	AFT0C	13/02/2014	10:45:00	2	3	00:07:45	00:08:05	Finished	Eat	0	0	0	0	0	0	0	0	0	0	0	0	0	0	Banana	1	AFT3	0	2	AFT0C	NA	AF	T0C	AFT0C	M	AD	AD	NA	NA	NA	NA	NA	NA
AF	AFT1234	13/02/2014	10:45:00	2	3	00:07:47	00:07:48		Explore	0	0	0	0	0	0	0	0	0	0	0	0	0	1	Apple	0		0	13	AFT1234	NA	AF	T1234	AFT1234	F	AD	AD	NA	NA	NA	NA	NA	NA
AF	AFT1234	13/02/2014	10:45:00	2	3	00:07:48	00:08:01	Taken	Eat	0	0	0	0	0	0	0	0	0	0	0	0	2	0	Apple	1	AFT3	0	13	AFT1234	NA	AF	T1234	AFT1234	F	AD	AD	NA	NA	NA	NA	NA	NA
AF	AFT3	13/02/2014	10:45:00	2	3	00:07:52	00:07:57		Food Transfer	AFT0C	1	1	0	2	1	0	0	AFT3	1	0	0	0	0	Banana	0		3	1	AFT3	AFT0C	AF	T3	AFT3	F	JU	SA	AF	T0C	AFT0C	M	AD	AD
AF	AFT12	13/02/2014	10:45:00	2	3	00:07:55	00:08:06		Explore	0	0	0	0	0	0	0	0	0	0	0	0	0	1	Banana	0		0	9	AFT12	NA	AF	T12	AFT12	M	SA	AD	NA	NA	NA	NA	NA	NA
AF	AFT3	13/02/2014	10:45:00	2	3	00:07:59	00:08:00		Explore	0	0	0	0	0	0	0	0	0	0	0	0	0	1	Mealworm	0		0	0	AFT3	NA	AF	T3	AFT3	F	JU	SA	NA	NA	NA	NA	NA	NA
AF	AFT3	13/02/2014	10:45:00	2	3	00:08:01	00:08:09	Finished	Social Eating	AFT1234	1	1	0	2	1	1	0	AFT3	1	0	0	0	0	Apple	1		14	4	AFT3	AFT1234	AF	T3	AFT3	F	JU	SA	AF	T1234	AFT1234	F	AD	AD
AF	AFT1234	13/02/2014	10:45:00	2	3	00:08:02	00:08:02		Explore	0	0	0	0	0	0	0	0	0	0	0	0	0	1	Apple	0		0	14	AFT1234	NA	AF	T1234	AFT1234	F	AD	AD	NA	NA	NA	NA	NA	NA
AF	AFT1234	13/02/2014	10:45:00	2	3	00:08:03	00:08:14	Taken	Eat	0	0	0	0	0	0	0	0	0	0	0	0	2	0	Apple	1	AFT3	0	14	AFT1234	NA	AF	T1234	AFT1234	F	AD	AD	NA	NA	NA	NA	NA	NA
AF	AFT4C	13/02/2014	10:45:00	2	3	00:08:03	00:08:06		Explore	0	0	0	0	0	0	0	0	0	0	0	0	0	1	Banana	0		0	2	AFT4C	NA	AF	T4C	AFT4C	M	AD	AD	NA	NA	NA	NA	NA	NA
AF	AFT0C	13/02/2014	10:45:00	2	3	00:08:06	00:08:08		Explore	0	0	0	0	0	0	0	0	0	0	0	0	0	1	Grape	0		0	0	AFT0C	NA	AF	T0C	AFT0C	M	AD	AD	NA	NA	NA	NA	NA	NA
AF	AFT12	13/02/2014	10:45:00	2	3	00:08:06	00:08:32	Off View	Eat	0	0	0	0	0	0	0	0	0	0	0	0	3	0	Banana	1		0	9	AFT12	NA	AF	T12	AFT12	M	SA	AD	NA	NA	NA	NA	NA	NA
AF	AFT4C	13/02/2014	10:45:00	2	3	00:08:06	00:08:14	Drop Peal	Eat	0	0	0	0	0	0	0	0	0	0	0	0	0	0	Banana	1		0	2	AFT4C	NA	AF	T4C	AFT4C	M	AD	AD	NA	NA	NA	NA	NA	NA
AF	AFT1234	13/02/2014	10:45:00	2	3	00:08:14	00:08:17		Explore	0	0	0	0	0	0	0	0	0	0	0	0	0	1	Apple	0		0	15	AFT1234	NA	AF	T1234	AFT1234	F	AD	AD	NA	NA	NA	NA	NA	NA
AF	AFT3	13/02/2014	10:45:00	2	3	00:08:14	00:08:26	Finished	Social Eating	AFT1234	1	1	1	2	1	0	0	AFT3	1	0	0	0	0	Apple	1		15	5	AFT3	AFT1234	AF	T3	AFT3	F	JU	SA	AF	T1234	AFT1234	F	AD	AD
AF	AFT4C	13/02/2014	10:45:00	2	3	00:08:14	00:08:22		Explore	0	0	0	0	0	0	0	0	0	0	0	0	0	1	Banana	0		0	3	AFT4C	NA	AF	T4C	AFT4C	M	AD	AD	NA	NA	NA	NA	NA	NA
AF	AFT0C	13/02/2014	10:45:00	2	3	00:08:17	00:08:17		Explore	0	0	0	0	0	0	0	0	0	0	0	0	0	1	Grape	0		0	0	AFT0C	NA	AF	T0C	AFT0C	M	AD	AD	NA	NA	NA	NA	NA	NA
AF	AFT1234	13/02/2014	10:45:00	2	3	00:08:17	00:08:25	Drop Peal	Eat	0	0	0	0	0	0	0	0	0	0	0	0	0	0	Apple	1		0	15	AFT1234	NA	AF	T1234	AFT1234	F	AD	AD	NA	NA	NA	NA	NA	NA
AF	AFT0C	13/02/2014	10:45:00	2	3	00:08:19	00:08:30		Explore	0	0	0	0	0	0	0	0	0	0	0	0	0	1	Banana	0		0	3	AFT0C	NA	AF	T0C	AFT0C	M	AD	AD	NA	NA	NA	NA	NA	NA
AF	AFT4C	13/02/2014	10:45:00	2	3	00:08:22	00:08:27	Finished	Eat	0	0	0	0	0	0	0	0	0	0	0	0	0	0	Banana	1		0	3	AFT4C	NA	AF	T4C	AFT4C	M	AD	AD	NA	NA	NA	NA	NA	NA
AF	AFT1234	13/02/2014	10:45:00	2	3	00:08:25	00:08:28		Explore	0	0	0	0	0	0	0	0	0	0	0	0	0	1	Apple	0		0	16	AFT1234	NA	AF	T1234	AFT1234	F	AD	AD	NA	NA	NA	NA	NA	NA
AF	AFT3	13/02/2014	10:45:00	2	3	00:08:26	00:08:33		Explore	0	0	0	0	0	0	0	0	0	0	0	0	0	1	Grape	0		0	0	AFT3	NA	AF	T3	AFT3	F	JU	SA	NA	NA	NA	NA	NA	NA
AF	AFT4C	13/02/2014	10:45:00	2	3	00:08:27	00:08:29		Explore	0	0	0	0	0	0	0	0	0	0	0	0	0	1	Cricket	0		0	0	AFT4C	NA	AF	T4C	AFT4C	M	AD	AD	NA	NA	NA	NA	NA	NA
AF	AFT1234	13/02/2014	10:45:00	2	3	00:08:28	00:08:35	Drop Peal	Eat	0	0	0	0	0	0	0	0	0	0	0	0	0	0	Apple	1		0	16	AFT1234	NA	AF	T1234	AFT1234	F	AD	AD	NA	NA	NA	NA	NA	NA
AF	AFT4C	13/02/2014	10:45:00	2	3	00:08:29	00:08:31		Explore	0	0	0	0	0	0	0	0	0	0	0	0	0	1	Banana	0		0	4	AFT4C	NA	AF	T4C	AFT4C	M	AD	AD	NA	NA	NA	NA	NA	NA
AF	AFT0C	13/02/2014	10:45:00	2	3	00:08:30	00:08:42	Drop Peal	Eat	0	0	0	0	0	0	0	0	0	0	0	0	0	0	Banana	1		0	3	AFT0C	NA	AF	T0C	AFT0C	M	AD	AD	NA	NA	NA	NA	NA	NA
AF	AFT4C	13/02/2014	10:45:00	2	3	00:08:31	00:08:33	Off View	Eat	0	0	0	0	0	0	0	0	0	0	0	0	3	0	Banana	1		0	4	AFT4C	NA	AF	T4C	AFT4C	M	AD	AD	NA	NA	NA	NA	NA	NA
AF	AFT3	13/02/2014	10:45:00	2	3	00:08:33	00:09:16	Drop Peal	Eat	0	0	0	0	0	0	0	0	0	0	0	0	0	0	Grape	1		0	0	AFT3	NA	AF	T3	AFT3	F	JU	SA	NA	NA	NA	NA	NA	NA
AF	AFT1234	13/02/2014	10:45:00	2	3	00:08:35	00:08:36		Explore	0	0	0	0	0	0	0	0	0	0	0	0	0	1	Apple	0		0	17	AFT1234	NA	AF	T1234	AFT1234	F	AD	AD	NA	NA	NA	NA	NA	NA
AF	AFT1234	13/02/2014	10:45:00	2	3	00:08:36	00:08:51	Finished	Eat	0	0	0	0	0	0	0	0	0	0	0	0	0	0	Apple	1		0	17	AFT1234	NA	AF	T1234	AFT1234	F	AD	AD	NA	NA	NA	NA	NA	NA
AF	AFT0C	13/02/2014	10:45:00	2	3	00:08:42	00:08:44		Explore	0	0	0	0	0	0	0	0	0	0	0	0	0	1	Cricket	0		0	0	AFT0C	NA	AF	T0C	AFT0C	M	AD	AD	NA	NA	NA	NA	NA	NA
AF	AFT0C	13/02/2014	10:45:00	2	3	00:08:45	00:08:47		Explore	0	0	0	0	0	0	0	0	0	0	0	0	0	1	Banana	0		0	4	AFT0C	NA	AF	T0C	AFT0C	M	AD	AD	NA	NA	NA	NA	NA	NA
AF	AFT0C	13/02/2014	10:45:00	2	3	00:08:55	00:08:59		Explore	0	0	0	0	0	0	0	0	0	0	0	0	0	1	Apple	0		0	10	AFT0C	NA	AF	T0C	AFT0C	M	AD	AD	NA	NA	NA	NA	NA	NA
AF	AFT1234	13/02/2014	10:45:00	2	3	00:08:55	00:08:56		Explore	0	0	0	0	0	0	0	0	0	0	0	0	0	1	Apple	0		0	18	AFT1234	NA	AF	T1234	AFT1234	F	AD	AD	NA	NA	NA	NA	NA	NA
AF	AFT1234	13/02/2014	10:45:00	2	3	00:08:56	00:09:35	Drop Peal	Eat	0	0	0	0	0	0	0	0	0	0	0	0	0	0	Apple	1		0	18	AFT1234	NA	AF	T1234	AFT1234	F	AD	AD	NA	NA	NA	NA	NA	NA
AF	AFT0C	13/02/2014	10:45:00	2	3	00:08:59	00:09:02	Drop Peal	Eat	0	0	0	0	0	0	0	0	0	0	0	0	0	0	Apple	1		0	10	AFT0C	NA	AF	T0C	AFT0C	M	AD	AD	NA	NA	NA	NA	NA	NA
AF	AFT1234	13/02/2014	10:45:00	2	3	00:09:01	00:09:02		Explore	0	0	0	0	0	0	0	0	0	0	0	0	0	1	Apple	0		0	19	AFT1234	NA	AF	T1234	AFT1234	F	AD	AD	NA	NA	NA	NA	NA	NA
AF	AFT0C	13/02/2014	10:45:00	2	3	00:09:02	00:09:06		Explore	0	0	0	0	0	0	0	0	0	0	0	0	0	1	Apple	0		0	11	AFT0C	NA	AF	T0C	AFT0C	M	AD	AD	NA	NA	NA	NA	NA	NA
AF	AFT1234	13/02/2014	10:45:00	2	3	00:09:02	00:10:02	Drop	Eat	0	0	0	0	0	0	0	0	0	0	0	0	1	0	Apple	1		0	19	AFT1234	NA	AF	T1234	AFT1234	F	AD	AD	NA	NA	NA	NA	NA	NA
AF	AFT0C	13/02/2014	10:45:00	2	3	00:09:06	00:09:28	Drop Peal	Eat	0	0	0	0	0	0	0	0	0	0	0	0	0	0	Apple	1		0	11	AFT0C	NA	AF	T0C	AFT0C	M	AD	AD	NA	NA	NA	NA	NA	NA
AF	AFT3	13/02/2014	10:45:00	2	3	00:09:16	00:09:21		Explore	0	0	0	0	0	0	0	0	0	0	0	0	0	1	Grape	0		0	1	AFT3	NA	AF	T3	AFT3	F	JU	SA	NA	NA	NA	NA	NA	NA
AF	AFT3	13/02/2014	10:45:00	2	3	00:09:21	00:09:58	Finished	Eat	0	0	0	0	0	0	0	0	0	0	0	0	0	0	Grape	1		0	1	AFT3	NA	AF	T3	AFT3	F	JU	SA	NA	NA	NA	NA	NA	NA
AF	AFT4C	13/02/2014	10:45:00	2	3	00:09:24	00:09:26		Explore	0	0	0	0	0	0	0	0	0	0	0	0	0	1	Banana	0		0	5	AFT4C	NA	AF	T4C	AFT4C	M	AD	AD	NA	NA	NA	NA	NA	NA
AF	AFT0C	13/02/2014	10:45:00	2	3	00:09:28	00:09:30		Explore	0	0	0	0	0	0	0	0	0	0	0	0	0	1	Apple	0		0	12	AFT0C	NA	AF	T0C	AFT0C	M	AD	AD	NA	NA	NA	NA	NA	NA
AF	AFT0C	13/02/2014	10:45:00	2	3	00:09:30	00:09:43	Drop Peal	Eat	0	0	0	0	0	0	0	0	0	0	0	0	0	0	Apple	1		0	12	AFT0C	NA	AF	T0C	AFT0C	M	AD	AD	NA	NA	NA	NA	NA	NA
AF	AFT4C	13/02/2014	10:45:00	2	3	00:09:31	00:09:33		Explore	0	0	0	0	0	0	0	0	0	0	0	0	0	1	Banana	0		0	5	AFT4C	NA	AF	T4C	AFT4C	M	AD	AD	NA	NA	NA	NA	NA	NA
AF	AFT4C	13/02/2014	10:45:00	2	3	00:09:33	00:09:34	Finished	Eat	0	0	0	0	0	0	0	0	0	0	0	0	0	0	Banana	1		0	5	AFT4C	NA	AF	T4C	AFT4C	M	AD	AD	NA	NA	NA	NA	NA	NA
AF	AFT0C	13/02/2014	10:45:00	2	3	00:09:43	00:09:46		Explore	0	0	0	0	0	0	0	0	0	0	0	0	0	1	Apple	0		0	13	AFT0C	NA	AF	T0C	AFT0C	M	AD	AD	NA	NA	NA	NA	NA	NA
AF	AFT0C	13/02/2014	10:45:00	2	3	00:09:46	00:09:59	Off View	Eat	0	0	0	0	0	0	0	0	0	0	0	0	3	0	Apple	1		0	13	AFT0C	NA	AF	T0C	AFT0C	M	AD	AD	NA	NA	NA	NA	NA	NA
AF	AFT4C	13/02/2014	10:45:00	2	3	00:09:53	00:09:58		Explore	0	0	0	0	0	0	0	0	0	0	0	0	0	1	Grape	0		0	0	AFT4C	NA	AF	T4C	AFT4C	M	AD	AD	NA	NA	NA	NA	NA	NA
AF	AFT1234	13/02/2014	10:45:00	2	3	00:10:02	00:10:07		Explore	0	0	0	0	0	0	0	0	0	0	0	0	0	1	Apple	0		0	20	AFT1234	NA	AF	T1234	AFT1234	F	AD	AD	NA	NA	NA	NA	NA	NA
AF	AFT3	13/02/2014	10:45:00	2	3	00:10:04	00:10:08		Explore	0	0	0	0	0	0	0	0	0	0	0	0	0	1	Banana	0		0	1	AFT3	NA	AF	T3	AFT3	F	JU	SA	NA	NA	NA	NA	NA	NA
AF	AFT3	13/02/2014	10:45:00	2	3	00:10:08	00:10:09		Explore	0	0	0	0	0	0	0	0	0	0	0	0	0	1	Cricket	0		0	0	AFT3	NA	AF	T3	AFT3	F	JU	SA	NA	NA	NA	NA	NA	NA
AF	AFT3	13/02/2014	10:45:00	2	3	00:10:11	00:10:14		Explore	0	0	0	0	0	0	0	0	0	0	0	0	0	1	Cricket	0		0	0	AFT3	NA	AF	T3	AFT3	F	JU	SA	NA	NA	NA	NA	NA	NA
AF	AFT3	13/02/2014	10:45:00	2	3	00:10:15	00:10:18		Explore	0	0	0	0	0	0	0	0	0	0	0	0	0	1	Grape	0		0	2	AFT3	NA	AF	T3	AFT3	F	JU	SA	NA	NA	NA	NA	NA	NA
AF	AFT4C	13/02/2014	10:45:00	2	3	00:10:15	00:10:18		Explore	0	0	0	0	0	0	0	0	0	0	0	0	0	1	Grape	0		0	0	AFT4C	NA	AF	T4C	AFT4C	M	AD	AD	NA	NA	NA	NA	NA	NA
AF	AFT3	13/02/2014	10:45:00	2	3	00:10:18	00:10:32	Drop	Eat	0	0	0	0	0	0	0	0	0	0	0	0	1	0	Grape	1		0	2	AFT3	NA	AF	T3	AFT3	F	JU	SA	NA	NA	NA	NA	NA	NA
AF	AFT4C	13/02/2014	10:45:00	2	3	00:10:18	00:10:29	Drop	Eat	0	0	0	0	0	0	0	0	0	0	0	0	1	0	Grape	1		0	0	AFT4C	NA	AF	T4C	AFT4C	M	AD	AD	NA	NA	NA	NA	NA	NA
AF	AFT234	13/02/2014	10:45:00	2	3	00:11:21	00:11:23		Explore	0	0	0	0	0	0	0	0	0	0	0	0	0	1	Banana	0		0	8	AFT234	NA	AF	T234	AFT234	F	AD	AD	NA	NA	NA	NA	NA	NA
AF	AFT234	13/02/2014	10:45:00	2	3	00:11:25	00:11:26		Explore	0	0	0	0	0	0	0	0	0	0	0	0	0	1	Cricket	0		0	0	AFT234	NA	AF	T234	AFT234	F	AD	AD	NA	NA	NA	NA	NA	NA
AF	AFT234	13/02/2014	10:45:00	2	3	00:11:27	00:11:29		Explore	0	0	0	0	0	0	0	0	0	0	0	0	0	1	Grape	0		0	0	AFT234	NA	AF	T234	AFT234	F	AD	AD	NA	NA	NA	NA	NA	NA
AF	AFT12	13/02/2014	10:45:00	2	3	00:11:29	00:11:33		Explore	0	0	0	0	0	0	0	0	0	0	0	0	0	1	Banana	0		0	10	AFT12	NA	AF	T12	AFT12	M	SA	AD	NA	NA	NA	NA	NA	NA
AF	AFT234	13/02/2014	10:45:00	2	3	00:11:32	00:11:34		Explore	0	0	0	0	0	0	0	0	0	0	0	0	0	1	Apple	0		0	0	AFT234	NA	AF	T234	AFT234	F	AD	AD	NA	NA	NA	NA	NA	NA
AF	AFT12	13/02/2014	10:45:00	2	3	00:11:35	00:11:37		Explore	0	0	0	0	0	0	0	0	0	0	0	0	0	1	Cricket	0		0	0	AFT12	NA	AF	T12	AFT12	M	SA	AD	NA	NA	NA	NA	NA	NA
AF	AFT234	13/02/2014	10:45:00	2	3	00:11:35	00:11:38		Explore	0	0	0	0	0	0	0	0	0	0	0	0	0	1	Mealworm	0		0	0	AFT234	NA	AF	T234	AFT234	F	AD	AD	NA	NA	NA	NA	NA	NA
AF	AFT12	13/02/2014	10:45:00	2	3	00:11:37	00:11:40		Explore	0	0	0	0	0	0	0	0	0	0	0	0	0	1	Banana	0		0	10	AFT12	NA	AF	T12	AFT12	M	SA	AD	NA	NA	NA	NA	NA	NA
AF	AFT12	13/02/2014	10:45:00	2	3	00:12:26	00:12:30		Explore	0	0	0	0	0	0	0	0	0	0	0	0	0	1	Apple	0		0	6	AFT12	NA	AF	T12	AFT12	M	SA	AD	NA	NA	NA	NA	NA	NA
AF	AFT12	13/02/2014	10:45:00	2	3	00:12:30	00:12:32		Explore	0	0	0	0	0	0	0	0	0	0	0	0	0	1	Mealworm	0		0	0	AFT12	NA	AF	T12	AFT12	M	SA	AD	NA	NA	NA	NA	NA	NA
AF	AFT12	13/02/2014	10:45:00	2	3	00:12:33	00:12:40		Explore	0	0	0	0	0	0	0	0	0	0	0	0	0	1	Grape	0		0	0	AFT12	NA	AF	T12	AFT12	M	SA	AD	NA	NA	NA	NA	NA	NA
AF	AFT12	13/02/2014	10:45:00	2	3	00:12:43	00:12:45		Explore	0	0	0	0	0	0	0	0	0	0	0	0	0	1	Grape	0		0	0	AFT12	NA	AF	T12	AFT12	M	SA	AD	NA	NA	NA	NA	NA	NA
AF	AFT12	13/02/2014	10:45:00	2	3	00:12:47	00:12:56		Explore	0	0	0	0	0	0	0	0	0	0	0	0	0	1	Cricket	0		0	0	AFT12	NA	AF	T12	AFT12	M	SA	AD	NA	NA	NA	NA	NA	NA
AF	AFT12	13/02/2014	10:45:00	2	3	00:12:58	00:13:06		Explore	0	0	0	0	0	0	0	0	0	0	0	0	0	1	Banana	0		0	10	AFT12	NA	AF	T12	AFT12	M	SA	AD	NA	NA	NA	NA	NA	NA
AF	AFT3	13/02/2014	10:45:00	2	3	00:13:43	00:13:44		Explore	0	0	0	0	0	0	0	0	0	0	0	0	0	1	Apple	0		0	6	AFT3	NA	AF	T3	AFT3	F	JU	SA	NA	NA	NA	NA	NA	NA
AF	AFT3	13/02/2014	10:45:00	2	3	00:13:44	00:13:56	Finished	Scrounging	0	0	0	0	0	0	0	0	0	0	0	1	0	0	Apple	1		0	6	AFT3	NA	AF	T3	AFT3	F	JU	SA	NA	NA	NA	NA	NA	NA
AF	AFT3	13/02/2014	10:45:00	2	3	00:13:56	00:13:59		Explore	0	0	0	0	0	0	0	0	0	0	0	0	0	1	Apple	0		0	7	AFT3	NA	AF	T3	AFT3	F	JU	SA	NA	NA	NA	NA	NA	NA
AF	AFT3	13/02/2014	10:45:00	2	3	00:13:59	00:13:59		Explore	0	0	0	0	0	0	0	0	0	0	0	0	0	1	Mealworm	0		0	0	AFT3	NA	AF	T3	AFT3	F	JU	SA	NA	NA	NA	NA	NA	NA
AF	AFT3	13/02/2014	10:45:00	2	3	00:14:00	00:14:02		Explore	0	0	0	0	0	0	0	0	0	0	0	0	0	1	Grape	0		0	3	AFT3	NA	AF	T3	AFT3	F	JU	SA	NA	NA	NA	NA	NA	NA
AF	AFT3	13/02/2014	10:45:00	2	3	00:14:02	00:15:12	Drop Peal	Eat	0	0	0	0	0	0	0	0	0	0	0	0	0	0	Grape	1		0	3	AFT3	NA	AF	T3	AFT3	F	JU	SA	NA	NA	NA	NA	NA	NA
AF	AFT3	13/02/2014	10:45:00	2	3	00:15:16	00:15:22		Explore	0	0	0	0	0	0	0	0	0	0	0	0	0	1	Grape	0		0	4	AFT3	NA	AF	T3	AFT3	F	JU	SA	NA	NA	NA	NA	NA	NA
AF	AFT3	13/02/2014	10:45:00	2	3	00:15:22	00:16:11	Drop Peal	Eat	0	0	0	0	0	0	0	0	0	0	0	0	0	0	Grape	1		0	4	AFT3	NA	AF	T3	AFT3	F	JU	SA	NA	NA	NA	NA	NA	NA
AF	AFT3	13/02/2014	10:45:00	2	3	00:16:11	00:16:17		Explore	0	0	0	0	0	0	0	0	0	0	0	0	0	1	Grape	0		0	5	AFT3	NA	AF	T3	AFT3	F	JU	SA	NA	NA	NA	NA	NA	NA
AF	AFT3	13/02/2014	10:45:00	2	3	00:16:17	00:16:19	Drop Peal	Eat	0	0	0	0	0	0	0	0	0	0	0	0	0	0	Grape	1		0	5	AFT3	NA	AF	T3	AFT3	F	JU	SA	NA	NA	NA	NA	NA	NA
BO2	BO2T13	14/02/2014	10:08:00	8	3	00:01:09	00:01:11		Explore	0	0	0	0	0	0	0	0	0	0	0	0	0	1	Grape	0		0	0	BO2T13	NA	BO2	T13	BO2T13	M	SA	AD	NA	NA	NA	NA	NA	NA
BO2	BO2T13	14/02/2014	10:08:00	8	3	00:01:11	00:01:44	Drop Peal	Eat	0	0	0	0	0	0	0	0	0	0	0	0	0	0	Grape	1		0	0	BO2T13	NA	BO2	T13	BO2T13	M	SA	AD	NA	NA	NA	NA	NA	NA
BO2	BO2T13	14/02/2014	10:08:00	8	3	00:01:44	00:01:45		Explore	0	0	0	0	0	0	0	0	0	0	0	0	0	1	Grape	0		0	1	BO2T13	NA	BO2	T13	BO2T13	M	SA	AD	NA	NA	NA	NA	NA	NA
BO2	BO2T13	14/02/2014	10:08:00	8	3	00:01:45	00:01:58	Drop Peal	Eat	0	0	0	0	0	0	0	0	0	0	0	0	0	0	Grape	1		0	1	BO2T13	NA	BO2	T13	BO2T13	M	SA	AD	NA	NA	NA	NA	NA	NA
BO2	BO2T14	14/02/2014	10:08:00	8	3	00:01:57	00:01:58		Explore	0	0	0	0	0	0	0	0	0	0	0	0	0	1	Grape	0		0	0	BO2T14	NA	BO2	T14	BO2T14	M	SA	AD	NA	NA	NA	NA	NA	NA
BO2	BO2T14	14/02/2014	10:08:00	8	3	00:01:58	00:02:00		Explore	0	0	0	0	0	0	0	0	0	0	0	0	0	1	Cricket	0		0	0	BO2T14	NA	BO2	T14	BO2T14	M	SA	AD	NA	NA	NA	NA	NA	NA
BO2	BO2T13	14/02/2014	10:08:00	8	3	00:01:59	00:02:00		Explore	0	0	0	0	0	0	0	0	0	0	0	0	0	1	Grape	0		0	2	BO2T13	NA	BO2	T13	BO2T13	M	SA	AD	NA	NA	NA	NA	NA	NA
BO2	BO2T13	14/02/2014	10:08:00	8	3	00:02:00	00:02:09	Drop	Eat	0	0	0	0	0	0	0	0	0	0	0	0	1	0	Grape	1		0	2	BO2T13	NA	BO2	T13	BO2T13	M	SA	AD	NA	NA	NA	NA	NA	NA
BO2	BO2T14	14/02/2014	10:08:00	8	3	00:02:00	00:02:05		Explore	0	0	0	0	0	0	0	0	0	0	0	0	0	1	Grape	0		0	0	BO2T14	NA	BO2	T14	BO2T14	M	SA	AD	NA	NA	NA	NA	NA	NA
BO2	BO2T14	14/02/2014	10:08:00	8	3	00:02:05	00:02:07	Off View	Eat	0	0	0	0	0	0	0	0	0	0	0	0	3	0	Grape	1		0	0	BO2T14	NA	BO2	T14	BO2T14	M	SA	AD	NA	NA	NA	NA	NA	NA
BO2	BO2T13	14/02/2014	10:08:00	8	3	00:02:10	00:02:12		Explore	0	0	0	0	0	0	0	0	0	0	0	0	0	1	Grape	0		0	3	BO2T13	NA	BO2	T13	BO2T13	M	SA	AD	NA	NA	NA	NA	NA	NA
BO2	BO2T13	14/02/2014	10:08:00	8	3	00:02:12	00:02:15	Drop	Eat	0	0	0	0	0	0	0	0	0	0	0	0	1	0	Grape	1		0	3	BO2T13	NA	BO2	T13	BO2T13	M	SA	AD	NA	NA	NA	NA	NA	NA
BO2	BO2T13	14/02/2014	10:08:00	8	3	00:02:15	00:02:21		Explore	0	0	0	0	0	0	0	0	0	0	0	0	0	1	Grape	0		0	4	BO2T13	NA	BO2	T13	BO2T13	M	SA	AD	NA	NA	NA	NA	NA	NA
BO2	BO2T13	14/02/2014	10:08:00	8	3	00:02:21	00:02:39	Drop	Eat	0	0	0	0	0	0	0	0	0	0	0	0	1	0	Grape	1		0	4	BO2T13	NA	BO2	T13	BO2T13	M	SA	AD	NA	NA	NA	NA	NA	NA
BO2	BO2T14	14/02/2014	10:08:00	8	3	00:02:32	00:02:37		Explore	0	0	0	0	0	0	0	0	0	0	0	0	0	1	Banana	0		0	6	BO2T14	NA	BO2	T14	BO2T14	M	SA	AD	NA	NA	NA	NA	NA	NA
BO2	BO2T14	14/02/2014	10:08:00	8	3	00:02:37	00:02:42	Off View	Eat	0	0	0	0	0	0	0	0	0	0	0	0	3	0	Banana	1		0	6	BO2T14	NA	BO2	T14	BO2T14	M	SA	AD	NA	NA	NA	NA	NA	NA
BO2	BO2T13	14/02/2014	10:08:00	8	3	00:02:40	00:02:44		Explore	0	0	0	0	0	0	0	0	0	0	0	0	0	1	Grape	0		0	5	BO2T13	NA	BO2	T13	BO2T13	M	SA	AD	NA	NA	NA	NA	NA	NA
BO2	BO2T13	14/02/2014	10:08:00	8	3	00:02:51	00:02:51		Explore	0	0	0	0	0	0	0	0	0	0	0	0	0	1	Cricket	0		0	0	BO2T13	NA	BO2	T13	BO2T13	M	SA	AD	NA	NA	NA	NA	NA	NA
BO2	BO2T13	14/02/2014	10:08:00	8	3	00:02:57	00:03:00		Explore	0	0	0	0	0	0	0	0	0	0	0	0	0	1	Banana	0		0	5	BO2T13	NA	BO2	T13	BO2T13	M	SA	AD	NA	NA	NA	NA	NA	NA
BO2	BO2T13	14/02/2014	10:08:00	8	3	00:03:00	00:03:33	Off View	Eat	0	0	0	0	0	0	0	0	0	0	0	0	3	0	Banana	1	BO2T2	0	5	BO2T13	NA	BO2	T13	BO2T13	M	SA	AD	NA	NA	NA	NA	NA	NA
BO2	BO2T24	14/02/2014	10:08:00	8	3	00:03:01	00:03:08		Explore	0	0	0	0	0	0	0	0	0	0	0	0	0	1	Apple	0		0	0	BO2T24	NA	BO2	T24	BO2T24	M	SA	AD	NA	NA	NA	NA	NA	NA
BO2	BO2T3	14/02/2014	10:08:00	8	3	00:03:09	00:03:20		Explore	0	0	0	0	0	0	0	0	0	0	0	0	0	1	Grape	0		0	0	BO2T3	NA	BO2	T3	BO2T3	F	JU	SA	NA	NA	NA	NA	NA	NA
BO2	BO2T14	14/02/2014	10:08:00	8	3	00:03:20	00:03:21		Explore	0	0	0	0	0	0	0	0	0	0	0	0	0	1	Grape	0		0	1	BO2T14	NA	BO2	T14	BO2T14	M	SA	AD	NA	NA	NA	NA	NA	NA
BO2	BO2T14	14/02/2014	10:08:00	8	3	00:03:23	00:03:23		Explore	0	0	0	0	0	0	0	0	0	0	0	0	0	1	Grape	0		0	1	BO2T14	NA	BO2	T14	BO2T14	M	SA	AD	NA	NA	NA	NA	NA	NA
BO2	BO2T24	14/02/2014	10:08:00	8	3	00:03:24	00:03:25		Explore	0	0	0	0	0	0	0	0	0	0	0	0	0	1	Mealworm	0		0	0	BO2T24	NA	BO2	T24	BO2T24	M	SA	AD	NA	NA	NA	NA	NA	NA
BO2	BO2T14	14/02/2014	10:08:00	8	3	00:03:25	00:03:38	Drop Peal	Eat	0	0	0	0	0	0	0	0	0	0	0	0	0	0	Grape	1	BO2T2	0	1	BO2T14	NA	BO2	T14	BO2T14	M	SA	AD	NA	NA	NA	NA	NA	NA
BO2	BO2T24	14/02/2014	10:08:00	8	3	00:03:26	00:03:29		Explore	0	0	0	0	0	0	0	0	0	0	0	0	0	1	Banana	0		0	3	BO2T24	NA	BO2	T24	BO2T24	M	SA	AD	NA	NA	NA	NA	NA	NA
BO2	BO2T24	14/02/2014	10:08:00	8	3	00:03:29	00:03:39	Finished	Eat	0	0	0	0	0	0	0	0	0	0	0	0	0	0	Banana	1		0	3	BO2T24	NA	BO2	T24	BO2T24	M	SA	AD	NA	NA	NA	NA	NA	NA
BO2	BO2T2	14/02/2014	10:08:00	8	3	00:03:32	00:03:40	Drop Peal	Social Eating	BO2T13	1	1	1	2	1	0	0	BO2T2	1	0	0	0	0	Banana	1		6	0	BO2T2	BO2T13	BO2	T2	BO2T2	M	JU	SA	BO2	T13	BO2T13	M	SA	AD
BO2	BO2T2	14/02/2014	10:08:00	8	3	00:03:36	00:03:37		Food Transfer	BO2T24	0	1	0	2	1	0	0	BO2T2	1	0	0	0	0	Banana	0		4	1	BO2T2	BO2T24	BO2	T2	BO2T2	M	JU	SA	BO2	T24	BO2T24	M	SA	AD
BO2	BO2T14	14/02/2014	10:08:00	8	3	00:03:38	00:03:42		Explore	0	0	0	0	0	0	0	0	0	0	0	0	0	1	Grape	0		0	2	BO2T14	NA	BO2	T14	BO2T14	M	SA	AD	NA	NA	NA	NA	NA	NA
BO2	BO2T24	14/02/2014	10:08:00	8	3	00:03:39	00:03:43		Explore	0	0	0	0	0	0	0	0	0	0	0	0	0	1	Banana	0		0	4	BO2T24	NA	BO2	T24	BO2T24	M	SA	AD	NA	NA	NA	NA	NA	NA
BO2	BO2T3	14/02/2014	10:08:00	8	3	00:03:40	00:03:48		Explore	0	0	0	0	0	0	0	0	0	0	0	0	0	1	Grape	0		0	0	BO2T3	NA	BO2	T3	BO2T3	F	JU	SA	NA	NA	NA	NA	NA	NA
BO2	BO2T14	14/02/2014	10:08:00	8	3	00:03:42	00:03:44	Off View	Eat	0	0	0	0	0	0	0	0	0	0	0	0	3	0	Grape	1		0	2	BO2T14	NA	BO2	T14	BO2T14	M	SA	AD	NA	NA	NA	NA	NA	NA
BO2	BO2T24	14/02/2014	10:08:00	8	3	00:03:43	00:03:50	Drop	Eat	0	0	0	0	0	0	0	0	0	0	0	0	1	0	Banana	1		0	4	BO2T24	NA	BO2	T24	BO2T24	M	SA	AD	NA	NA	NA	NA	NA	NA
BO2	BO2T24	14/02/2014	10:08:00	8	3	00:03:45	00:03:51	Off View	Eat	0	0	0	0	0	0	0	0	0	0	0	0	3	0	Banana	1		0	5	BO2T24	NA	BO2	T24	BO2T24	M	SA	AD	NA	NA	NA	NA	NA	NA
BO2	BO2T1	14/02/2014	10:08:00	8	3	00:03:46	00:03:49		Explore	0	0	0	0	0	0	0	0	0	0	0	0	0	1	Grape	0		0	0	BO2T1	NA	BO2	T1	BO2T1	F	SA	AD	NA	NA	NA	NA	NA	NA
BO2	BO2T3	14/02/2014	10:08:00	8	3	00:03:48	00:03:49		Explore	0	0	0	0	0	0	0	0	0	0	0	0	0	1	Cricket	0		0	0	BO2T3	NA	BO2	T3	BO2T3	F	JU	SA	NA	NA	NA	NA	NA	NA
BO2	BO2T3	14/02/2014	10:08:00	8	3	00:03:49	00:03:56		Explore	0	0	0	0	0	0	0	0	0	0	0	0	0	1	Banana	0		0	0	BO2T3	NA	BO2	T3	BO2T3	F	JU	SA	NA	NA	NA	NA	NA	NA
BO2	BO2T1	14/02/2014	10:08:00	8	3	00:04:01	00:04:11		Explore	0	0	0	0	0	0	0	0	0	0	0	0	0	1	Grape	0		0	0	BO2T1	NA	BO2	T1	BO2T1	F	SA	AD	NA	NA	NA	NA	NA	NA
BO2	BO2T24	14/02/2014	10:08:00	8	3	00:04:12	00:04:16		Explore	0	0	0	0	0	0	0	0	0	0	0	0	0	1	Banana	0		0	6	BO2T24	NA	BO2	T24	BO2T24	M	SA	AD	NA	NA	NA	NA	NA	NA
BO2	BO2T24	14/02/2014	10:08:00	8	3	00:04:16	00:04:20	Off View	Eat	0	0	0	0	0	0	0	0	0	0	0	0	3	0	Banana	1		0	6	BO2T24	NA	BO2	T24	BO2T24	M	SA	AD	NA	NA	NA	NA	NA	NA
BO2	BO2T14	14/02/2014	10:08:00	8	3	00:04:41	00:04:54		Explore	0	0	0	0	0	0	0	0	0	0	0	0	0	1	Grape	0		0	3	BO2T14	NA	BO2	T14	BO2T14	M	SA	AD	NA	NA	NA	NA	NA	NA
BO2	BO2T14	14/02/2014	10:08:00	8	3	00:04:54	00:05:08	Give	Eat	0	0	0	0	0	0	0	0	0	0	0	0	2	0	Grape	1	BO2T2	0	3	BO2T14	NA	BO2	T14	BO2T14	M	SA	AD	NA	NA	NA	NA	NA	NA
BO2	BO2T2	14/02/2014	10:08:00	8	3	00:05:12	00:05:35	Drop Peal	Social Eating	BO2T14	1	0	0	1	0	1	1	BO2T14	1	0	0	0	0	Grape	1		4	0	BO2T2	BO2T14	BO2	T2	BO2T2	M	JU	SA	BO2	T14	BO2T14	M	SA	AD
BO2	BO2T24	14/02/2014	10:08:00	8	3	00:05:12	00:05:14		Explore	0	0	0	0	0	0	0	0	0	0	0	0	0	1	Grape	0		0	0	BO2T24	NA	BO2	T24	BO2T24	M	SA	AD	NA	NA	NA	NA	NA	NA
BO2	BO2T24	14/02/2014	10:08:00	8	3	00:05:14	00:05:15		Explore	0	0	0	0	0	0	0	0	0	0	0	0	0	1	Cricket	0		0	0	BO2T24	NA	BO2	T24	BO2T24	M	SA	AD	NA	NA	NA	NA	NA	NA
BO2	BO2T13	14/02/2014	10:08:00	8	3	00:05:16	00:05:19		Explore	0	0	0	0	0	0	0	0	0	0	0	0	0	1	Banana	0		0	6	BO2T13	NA	BO2	T13	BO2T13	M	SA	AD	NA	NA	NA	NA	NA	NA
BO2	BO2T14	14/02/2014	10:08:00	8	3	00:05:18	00:05:21		Explore	0	0	0	0	0	0	0	0	0	0	0	0	0	1	Grape	0		0	4	BO2T14	NA	BO2	T14	BO2T14	M	SA	AD	NA	NA	NA	NA	NA	NA
BO2	BO2T13	14/02/2014	10:08:00	8	3	00:05:19	00:05:21		Explore	0	0	0	0	0	0	0	0	0	0	0	0	0	1	Mealworm	0		0	0	BO2T13	NA	BO2	T13	BO2T13	M	SA	AD	NA	NA	NA	NA	NA	NA
BO2	BO2T14	14/02/2014	10:08:00	8	3	00:05:21	00:05:33	Drop Peal	Eat	0	0	0	0	0	0	0	0	0	0	0	0	0	0	Grape	1		0	4	BO2T14	NA	BO2	T14	BO2T14	M	SA	AD	NA	NA	NA	NA	NA	NA
BO2	BO2T24	14/02/2014	10:08:00	8	3	00:05:23	00:05:26		Explore	0	0	0	0	0	0	0	0	0	0	0	0	0	1	Banana	0		0	7	BO2T24	NA	BO2	T24	BO2T24	M	SA	AD	NA	NA	NA	NA	NA	NA
BO2	BO2T24	14/02/2014	10:08:00	8	3	00:05:28	00:05:31		Explore	0	0	0	0	0	0	0	0	0	0	0	0	0	1	Apple	0		0	0	BO2T24	NA	BO2	T24	BO2T24	M	SA	AD	NA	NA	NA	NA	NA	NA
BO2	BO2T24	14/02/2014	10:08:00	8	3	00:05:31	00:05:32		Explore	0	0	0	0	0	0	0	0	0	0	0	0	0	1	Mealworm	0		0	0	BO2T24	NA	BO2	T24	BO2T24	M	SA	AD	NA	NA	NA	NA	NA	NA
BO2	BO2T13	14/02/2014	10:08:00	8	3	00:05:32	00:05:42	Off View	Scrounging	0	0	0	0	0	0	0	0	0	0	0	0	3	0	Banana	1		0	6	BO2T13	NA	BO2	T13	BO2T13	M	SA	AD	NA	NA	NA	NA	NA	NA
BO2	BO2T24	14/02/2014	10:08:00	8	3	00:05:33	00:05:35		Explore	0	0	0	0	0	0	0	0	0	0	0	0	0	1	Grape	0		0	0	BO2T24	NA	BO2	T24	BO2T24	M	SA	AD	NA	NA	NA	NA	NA	NA
BO2	BO2T14	14/02/2014	10:08:00	8	3	00:05:36	00:05:39		Explore	0	0	0	0	0	0	0	0	0	0	0	0	0	1	Grape	0		0	5	BO2T14	NA	BO2	T14	BO2T14	M	SA	AD	NA	NA	NA	NA	NA	NA
BO2	BO2T2	14/02/2014	10:08:00	8	3	00:05:37	00:05:43		Explore	0	0	0	0	0	0	0	0	0	0	0	0	0	1	Grape	0		0	1	BO2T2	NA	BO2	T2	BO2T2	M	JU	SA	NA	NA	NA	NA	NA	NA
BO2	BO2T14	14/02/2014	10:08:00	8	3	00:05:39	00:05:42	Off View	Eat	0	0	0	0	0	0	0	0	0	0	0	0	3	0	Grape	1		0	5	BO2T14	NA	BO2	T14	BO2T14	M	SA	AD	NA	NA	NA	NA	NA	NA
BO2	BO2T24	14/02/2014	10:08:00	8	3	00:05:43	00:05:48		Explore	0	0	0	0	0	0	0	0	0	0	0	0	0	1	Grape	0		0	0	BO2T24	NA	BO2	T24	BO2T24	M	SA	AD	NA	NA	NA	NA	NA	NA
BO2	BO2T14	14/02/2014	10:08:00	8	3	00:06:13	00:06:15		Explore	0	0	0	0	0	0	0	0	0	0	0	0	0	1	Mealworm	0		0	0	BO2T14	NA	BO2	T14	BO2T14	M	SA	AD	NA	NA	NA	NA	NA	NA
BO2	BO2T14	14/02/2014	10:08:00	8	3	00:06:18	00:06:20		Explore	0	0	0	0	0	0	0	0	0	0	0	0	0	1	Mealworm	0		0	0	BO2T14	NA	BO2	T14	BO2T14	M	SA	AD	NA	NA	NA	NA	NA	NA
[truncated: 1,507 more rows]
