# Supplementary material for: The role of food transfers in wild golden lion tamarins (Leontopithecus rosalia): Support for the informational and nutritional hypothesis
Source: Primates. 2020 Jun 24;62(1):207–21. doi: 10.1007/s10329-020-00835-0 (PMC7813722; doi:10.1007/s10329-020-00835-0)
Supplement: Supplementary file 3 — Supplementary file3 (CSV 1 kb) [file 10329_2020_835_MOESM3_ESM.csv]

Ind	Eat_Phase2	1stChoice	Food	Explore	Individual_Eating	Social_Eating
BO2T2	1	Grape	Apple	2	0	0
BO2T2	0	Grape	Banana	3	0	1
BO2T2	0	Grape	Cricket	3	0	0
BO2T2	3	Grape	Grape	6	1	1
BO2T2	0	Grape	Mealworm	0	0	0
BO2T2	0	Grape	Papaya	0	0	0
BO2T2	0	Grape	Pear	0	0	0
BO2T3	0	Banana	Apple	1	1	0
BO2T3	8	Banana	Banana	4	0	0
BO2T3	0	Banana	Cricket	2	0	0
BO2T3	10	Banana	Grape	4	1	0
BO2T3	0	Banana	Mealworm	0	0	0
BO2T3	0	Banana	Papaya	0	0	0
BO2T3	0	Banana	Pear	0	0	0
AFT3	0	Grape	Apple	22	15	4
AFT3	0	Grape	Banana	7	1	2
AFT3	0	Grape	Cricket	8	0	0
AFT3	39	Grape	Grape	41	33	0
AFT3	0	Grape	Mealworm	6	0	0
AFT3	0	Grape	Papaya	0	0	0
AFT3	10	Grape	Pear	0	0	0
AloneT2	0	Pear	Apple	7	7	0
AloneT2	32	Pear	Banana	4	3	6
AloneT2	0	Pear	Cricket	4	0	0
AloneT2	2	Pear	Grape	5	2	0
AloneT2	0	Pear	Mealworm	0	0	0
AloneT2	0	Pear	Papaya	0	0	0
AloneT2	1	Pear	Pear	0	0	0
SuperT1	2	Apple	Apple	15	2	1
SuperT1	2	Apple	Banana	14	11	1
SuperT1	0	Apple	Cricket	6	1	0
SuperT1	19	Apple	Grape	11	5	2
SuperT1	0	Apple	Mealworm	4	0	0
SuperT1	0	Apple	Papaya	0	0	0
SuperT1	7	Apple	Pear	0	0	0
AF3T12	0	Grape	Apple	31	23	13
AF3T12	0	Grape	Banana	12	1	6
AF3T12	0	Grape	Cricket	2	0	0
AF3T12	35	Grape	Grape	29	13	2
AF3T12	0	Grape	Mealworm	4	0	0
AF3T12	0	Grape	Papaya	0	0	0
AF3T12	6	Grape	Pear	0	0	0
AF3T4	0	Grape	Apple	20	6	1
AF3T4	27	Grape	Banana	8	3	1
AF3T4	0	Grape	Cricket	6	1	0
AF3T4	36	Grape	Grape	25	20	3
AF3T4	0	Grape	Mealworm	4	0	0
AF3T4	1	Grape	Papaya	0	0	0
AF3T4	3	Grape	Pear	0	0	0
