# Supplementary material for: The role of food transfers in wild golden lion tamarins (Leontopithecus rosalia): Support for the informational and nutritional hypothesis
Source: Primates. 2020 Jun 24;62(1):207–21. doi: 10.1007/s10329-020-00835-0 (PMC7813722; doi:10.1007/s10329-020-00835-0)
Supplement: Supplementary file 4 — Supplementary file4 (CSV 9 kb) [file 10329_2020_835_MOESM4_ESM.csv]

PotRec	PotDonor	RecPrevOSS	Option	JuvenileDonor	FemaleDonor	FemaleReceiver	Opportunities	Attempts
AF2T13	AF2T12	FALSE	Apple	FALSE	TRUE	FALSE	5	0
AF2T13	AF2T14	FALSE	Apple	FALSE	FALSE	FALSE	1	0
AF2T13	AF2T2	FALSE	Apple	TRUE	TRUE	FALSE	3	0
AF2T13	AF2T24	FALSE	Apple	FALSE	FALSE	FALSE	2	0
AF2T13	AF2T3	FALSE	Apple	FALSE	FALSE	FALSE	2	0
AF2T13	AF2T3	FALSE	Banana	FALSE	FALSE	FALSE	1	0
AF2T13	AF2T3	FALSE	Grape	FALSE	FALSE	FALSE	3	0
AF2T13	AF2T34	FALSE	Apple	FALSE	TRUE	FALSE	4	0
AF2T13	AF2T34	FALSE	Banana	FALSE	TRUE	FALSE	1	1
AF2T2	AF2T12	FALSE	Apple	FALSE	TRUE	TRUE	2	0
AF2T2	AF2T12	FALSE	Banana	FALSE	TRUE	TRUE	1	0
AF2T2	AF2T13	FALSE	Banana	TRUE	FALSE	TRUE	1	0
AF2T2	AF2T13	FALSE	Grape	TRUE	FALSE	TRUE	1	1
AF2T2	AF2T24	FALSE	Apple	FALSE	FALSE	TRUE	1	0
AF2T2	AF2T3	FALSE	Grape	FALSE	FALSE	TRUE	3	0
AF2T2	AF2T34	FALSE	Banana	FALSE	TRUE	TRUE	1	1
AF2T2	AF2T34	FALSE	Grape	FALSE	TRUE	TRUE	1	0
AF3T12	AF2T3	FALSE	Apple	FALSE	FALSE	FALSE	3	0
AF3T12	AF2T3	FALSE	Banana	FALSE	FALSE	FALSE	1	0
AF3T12	AF3T1	FALSE	Cricket	FALSE	FALSE	FALSE	1	0
AF3T12	AF3T1	FALSE	Grape	FALSE	FALSE	FALSE	4	0
AF3T12	AF3T13	FALSE	Banana	FALSE	TRUE	FALSE	1	0
AF3T12	AF3T2	FALSE	Grape	FALSE	FALSE	FALSE	1	0
AF3T12	AF3T3	FALSE	Apple	FALSE	TRUE	FALSE	1	0
AF3T12	AF3T3	FALSE	Grape	FALSE	TRUE	FALSE	1	0
AF3T12	AF3T34C	FALSE	Apple	FALSE	FALSE	FALSE	1	0
AF3T12	AF3T4	FALSE	Cricket	TRUE	TRUE	FALSE	1	0
AF3T12	AF3T4	FALSE	Grape	TRUE	TRUE	FALSE	4	0
AF3T4	AF3T1	FALSE	Apple	FALSE	FALSE	TRUE	1	0
AF3T4	AF3T1	FALSE	Banana	FALSE	FALSE	TRUE	1	0
AF3T4	AF3T12	FALSE	Apple	TRUE	FALSE	TRUE	1	1
AF3T4	AF3T3	FALSE	Apple	FALSE	TRUE	TRUE	4	2
AF3T4	AF3T3	FALSE	Grape	FALSE	TRUE	TRUE	1	0
AFT3	AFT0C	FALSE	Apple	FALSE	FALSE	TRUE	2	0
AFT3	AFT12	FALSE	Banana	FALSE	FALSE	TRUE	3	0
AFT3	AFT1234	FALSE	Apple	FALSE	TRUE	TRUE	1	0
AFT3	AFT234	FALSE	Banana	FALSE	TRUE	TRUE	2	0
AloneT2	AloneT14C	FALSE	Banana	FALSE	TRUE	FALSE	1	0
AloneT3	AloneT14C	FALSE	Banana	FALSE	TRUE	FALSE	3	0
AloneT3	AloneT2	FALSE	Apple	TRUE	FALSE	FALSE	1	0
BO2T2	AFT12	FALSE	Apple	FALSE	FALSE	FALSE	1	0
BO2T2	BO2T13	FALSE	Apple	FALSE	FALSE	FALSE	1	0
BO2T2	BO2T13	FALSE	Banana	FALSE	FALSE	FALSE	3	1
BO2T2	BO2T14	FALSE	Apple	FALSE	FALSE	FALSE	1	0
BO2T2	BO2T14	FALSE	Grape	FALSE	FALSE	FALSE	1	0
BO2T2	BO2T24	FALSE	Banana	FALSE	FALSE	FALSE	2	0
BO2T3	BO2T1	FALSE	Grape	FALSE	TRUE	TRUE	1	0
BO2T3	BO2T13	FALSE	Banana	FALSE	FALSE	TRUE	4	1
BO2T3	BO2T14	FALSE	Banana	FALSE	FALSE	TRUE	1	0
BO2T3	BO2T14	FALSE	Grape	FALSE	FALSE	TRUE	1	0
BO2T3	BO2T24	FALSE	Banana	FALSE	FALSE	TRUE	4	0
SuperT1	SuperT0C	FALSE	Apple	FALSE	FALSE	TRUE	1	0
SuperT1	SuperT0C	FALSE	Grape	FALSE	FALSE	TRUE	1	0
SuperT1	SuperT13	FALSE	Apple	FALSE	TRUE	TRUE	3	1
SuperT1	SuperT13	FALSE	Grape	FALSE	TRUE	TRUE	2	0
SuperT1	SuperT2	FALSE	Apple	FALSE	FALSE	TRUE	6	0
SuperT1	SuperT2	FALSE	Grape	FALSE	FALSE	TRUE	4	0
SuperT1	SuperT3	FALSE	Apple	FALSE	TRUE	TRUE	3	0
SuperT1	SuperT3	FALSE	Banana	FALSE	TRUE	TRUE	2	0
SuperT1	SuperT3	FALSE	Grape	FALSE	TRUE	TRUE	2	0
AF2T13	AF2T12	TRUE	Apple	FALSE	TRUE	FALSE	15	0
AF2T13	AF2T12	TRUE	Banana	FALSE	TRUE	FALSE	3	0
AF2T13	AF2T14	TRUE	Apple	FALSE	FALSE	FALSE	1	0
AF2T13	AF2T14	TRUE	Banana	FALSE	FALSE	FALSE	2	0
AF2T13	AF2T1C	TRUE	Grape	FALSE	FALSE	FALSE	1	0
AF2T13	AF2T2	TRUE	Apple	TRUE	TRUE	FALSE	9	0
AF2T13	AF2T2	TRUE	Banana	TRUE	TRUE	FALSE	8	1
AF2T13	AF2T2	TRUE	Grape	TRUE	TRUE	FALSE	1	0
AF2T13	AF2T23	TRUE	Apple	FALSE	TRUE	FALSE	3	0
AF2T13	AF2T24	TRUE	Apple	FALSE	FALSE	FALSE	2	0
AF2T13	AF2T24	TRUE	Banana	FALSE	FALSE	FALSE	1	1
AF2T13	AF2T24	TRUE	Grape	FALSE	FALSE	FALSE	2	0
AF2T13	AF2T3	TRUE	Apple	FALSE	FALSE	FALSE	2	0
AF2T13	AF2T3	TRUE	Banana	FALSE	FALSE	FALSE	4	0
AF2T13	AF2T3	TRUE	Grape	FALSE	FALSE	FALSE	5	1
AF2T13	AF2T34	TRUE	Apple	FALSE	TRUE	FALSE	11	0
AF2T13	AF2T34	TRUE	Banana	FALSE	TRUE	FALSE	9	2
AF2T13	AF2T34	TRUE	Cricket	FALSE	TRUE	FALSE	2	0
AF2T13	AF2T34	TRUE	Grape	FALSE	TRUE	FALSE	5	0
AF2T13	AF2T4	TRUE	Grape	FALSE	FALSE	FALSE	14	0
AF2T2	AF2T12	TRUE	Apple	FALSE	TRUE	TRUE	12	1
AF2T2	AF2T12	TRUE	Banana	FALSE	TRUE	TRUE	6	2
AF2T2	AF2T13	TRUE	Apple	TRUE	FALSE	TRUE	1	1
AF2T2	AF2T13	TRUE	Banana	TRUE	FALSE	TRUE	9	1
AF2T2	AF2T13	TRUE	Grape	TRUE	FALSE	TRUE	8	0
AF2T2	AF2T14	TRUE	Apple	FALSE	FALSE	TRUE	1	0
AF2T2	AF2T14	TRUE	Banana	FALSE	FALSE	TRUE	2	1
AF2T2	AF2T14	TRUE	Grape	FALSE	FALSE	TRUE	3	1
AF2T2	AF2T23	TRUE	Apple	FALSE	TRUE	TRUE	1	0
AF2T2	AF2T23	TRUE	Banana	FALSE	TRUE	TRUE	1	0
AF2T2	AF2T24	TRUE	Apple	FALSE	FALSE	TRUE	4	1
AF2T2	AF2T24	TRUE	Banana	FALSE	FALSE	TRUE	1	0
AF2T2	AF2T24	TRUE	Grape	FALSE	FALSE	TRUE	1	0
AF2T2	AF2T3	TRUE	Apple	FALSE	FALSE	TRUE	3	2
AF2T2	AF2T3	TRUE	Banana	FALSE	FALSE	TRUE	4	1
AF2T2	AF2T3	TRUE	Grape	FALSE	FALSE	TRUE	8	4
AF2T2	AF2T34	TRUE	Apple	FALSE	TRUE	TRUE	15	2
AF2T2	AF2T34	TRUE	Banana	FALSE	TRUE	TRUE	12	2
AF2T2	AF2T34	TRUE	Grape	FALSE	TRUE	TRUE	7	4
AF2T2	AF2T4	TRUE	Apple	FALSE	FALSE	TRUE	8	6
AF2T2	AF2T4	TRUE	Banana	FALSE	FALSE	TRUE	2	1
AF2T2	AF2T4	TRUE	Grape	FALSE	FALSE	TRUE	10	1
AF2T2	SuperT13	TRUE	Apple	FALSE	TRUE	TRUE	1	0
AF2T2	SuperT3	TRUE	Grape	FALSE	TRUE	TRUE	3	1
AF3T12	AF2T3	TRUE	Apple	FALSE	FALSE	FALSE	3	0
AF3T12	AF2T3	TRUE	Banana	FALSE	FALSE	FALSE	1	0
AF3T12	AF3T1	TRUE	Apple	FALSE	FALSE	FALSE	31	4
AF3T12	AF3T1	TRUE	Banana	FALSE	FALSE	FALSE	6	3
AF3T12	AF3T1	TRUE	Cricket	FALSE	FALSE	FALSE	1	0
AF3T12	AF3T1	TRUE	Grape	FALSE	FALSE	FALSE	12	0
AF3T12	AF3T13	TRUE	Banana	FALSE	TRUE	FALSE	11	2
AF3T12	AF3T13	TRUE	Grape	FALSE	TRUE	FALSE	6	3
AF3T12	AF3T2	TRUE	Apple	FALSE	FALSE	FALSE	4	1
AF3T12	AF3T2	TRUE	Banana	FALSE	FALSE	FALSE	7	0
AF3T12	AF3T2	TRUE	Grape	FALSE	FALSE	FALSE	6	2
AF3T12	AF3T3	TRUE	Apple	FALSE	TRUE	FALSE	26	7
AF3T12	AF3T3	TRUE	Banana	FALSE	TRUE	FALSE	9	3
AF3T12	AF3T3	TRUE	Grape	FALSE	TRUE	FALSE	11	2
AF3T12	AF3T34C	TRUE	Apple	FALSE	FALSE	FALSE	23	6
AF3T12	AF3T34C	TRUE	Banana	FALSE	FALSE	FALSE	2	0
AF3T12	AF3T4	TRUE	Apple	TRUE	TRUE	FALSE	4	2
AF3T12	AF3T4	TRUE	Banana	TRUE	TRUE	FALSE	3	1
AF3T12	AF3T4	TRUE	Cricket	TRUE	TRUE	FALSE	1	0
AF3T12	AF3T4	TRUE	Grape	TRUE	TRUE	FALSE	18	1
AF3T4	AF3T1	TRUE	Apple	FALSE	FALSE	TRUE	20	0
AF3T4	AF3T1	TRUE	Banana	FALSE	FALSE	TRUE	5	0
AF3T4	AF3T1	TRUE	Cricket	FALSE	FALSE	TRUE	1	0
AF3T4	AF3T1	TRUE	Grape	FALSE	FALSE	TRUE	13	2
AF3T4	AF3T12	TRUE	Apple	TRUE	FALSE	TRUE	25	0
AF3T4	AF3T12	TRUE	Banana	TRUE	FALSE	TRUE	2	0
AF3T4	AF3T12	TRUE	Grape	TRUE	FALSE	TRUE	12	1
AF3T4	AF3T13	TRUE	Banana	FALSE	TRUE	TRUE	8	0
AF3T4	AF3T13	TRUE	Grape	FALSE	TRUE	TRUE	6	0
AF3T4	AF3T2	TRUE	Apple	FALSE	FALSE	TRUE	3	0
AF3T4	AF3T2	TRUE	Banana	FALSE	FALSE	TRUE	5	0
AF3T4	AF3T2	TRUE	Grape	FALSE	FALSE	TRUE	6	0
AF3T4	AF3T3	TRUE	Apple	FALSE	TRUE	TRUE	16	1
AF3T4	AF3T3	TRUE	Banana	FALSE	TRUE	TRUE	8	2
AF3T4	AF3T3	TRUE	Grape	FALSE	TRUE	TRUE	8	3
AF3T4	AF3T34C	TRUE	Apple	FALSE	FALSE	TRUE	19	1
AF3T4	AF3T34C	TRUE	Banana	FALSE	FALSE	TRUE	1	0
AFT3	AFT0C	TRUE	Apple	FALSE	FALSE	TRUE	15	3
AFT3	AFT0C	TRUE	Banana	FALSE	FALSE	TRUE	5	2
AFT3	AFT12	TRUE	Apple	FALSE	FALSE	TRUE	3	0
AFT3	AFT12	TRUE	Banana	FALSE	FALSE	TRUE	12	3
AFT3	AFT12	TRUE	Grape	FALSE	FALSE	TRUE	6	1
AFT3	AFT1234	TRUE	Apple	FALSE	TRUE	TRUE	18	2
AFT3	AFT1234	TRUE	Banana	FALSE	TRUE	TRUE	1	0
AFT3	AFT234	TRUE	Apple	FALSE	TRUE	TRUE	1	0
AFT3	AFT234	TRUE	Banana	FALSE	TRUE	TRUE	5	1
AFT3	AFT4C	TRUE	Apple	FALSE	FALSE	TRUE	2	0
AFT3	AFT4C	TRUE	Banana	FALSE	FALSE	TRUE	6	1
AFT3	AFT4C	TRUE	Grape	FALSE	FALSE	TRUE	1	0
AloneT2	AloneT14C	TRUE	Apple	FALSE	TRUE	FALSE	1	0
AloneT2	AloneT14C	TRUE	Banana	FALSE	TRUE	FALSE	11	7
AloneT3	AloneT14C	TRUE	Banana	FALSE	TRUE	FALSE	4	3
AloneT3	AloneT2	TRUE	Apple	TRUE	FALSE	FALSE	1	0
AloneT3	AloneT2	TRUE	Banana	TRUE	FALSE	FALSE	1	0
BO2T2	AFT12	TRUE	Apple	FALSE	FALSE	FALSE	1	0
BO2T2	BO2T1	TRUE	Grape	FALSE	TRUE	FALSE	1	0
BO2T2	BO2T13	TRUE	Apple	FALSE	FALSE	FALSE	1	0
BO2T2	BO2T13	TRUE	Banana	FALSE	FALSE	FALSE	8	1
BO2T2	BO2T14	TRUE	Apple	FALSE	FALSE	FALSE	1	0
BO2T2	BO2T14	TRUE	Grape	FALSE	FALSE	FALSE	3	1
BO2T2	BO2T24	TRUE	Banana	FALSE	FALSE	FALSE	2	1
BO2T2	BO2T3	TRUE	Grape	TRUE	TRUE	FALSE	1	0
BO2T2	BO2T34C	TRUE	Banana	FALSE	TRUE	FALSE	1	0
BO2T3	BO2T1	TRUE	Grape	FALSE	TRUE	TRUE	1	0
BO2T3	BO2T13	TRUE	Banana	FALSE	FALSE	TRUE	4	0
BO2T3	BO2T14	TRUE	Banana	FALSE	FALSE	TRUE	1	0
BO2T3	BO2T14	TRUE	Grape	FALSE	FALSE	TRUE	1	0
BO2T3	BO2T24	TRUE	Banana	FALSE	FALSE	TRUE	4	0
SuperT1	SuperT0C	TRUE	Apple	FALSE	FALSE	TRUE	5	4
SuperT1	SuperT0C	TRUE	Banana	FALSE	FALSE	TRUE	1	0
SuperT1	SuperT0C	TRUE	Grape	FALSE	FALSE	TRUE	5	1
SuperT1	SuperT13	TRUE	Apple	FALSE	TRUE	TRUE	7	0
SuperT1	SuperT13	TRUE	Banana	FALSE	TRUE	TRUE	11	1
SuperT1	SuperT13	TRUE	Grape	FALSE	TRUE	TRUE	8	0
SuperT1	SuperT14	TRUE	Banana	FALSE	TRUE	TRUE	1	0
SuperT1	SuperT2	TRUE	Apple	FALSE	FALSE	TRUE	6	0
SuperT1	SuperT2	TRUE	Banana	FALSE	FALSE	TRUE	5	1
SuperT1	SuperT2	TRUE	Grape	FALSE	FALSE	TRUE	7	0
SuperT1	SuperT3	TRUE	Apple	FALSE	TRUE	TRUE	3	0
SuperT1	SuperT3	TRUE	Banana	FALSE	TRUE	TRUE	12	1
SuperT1	SuperT3	TRUE	Grape	FALSE	TRUE	TRUE	6	0
SuperT1	SuperT34C	TRUE	Banana	FALSE	TRUE	TRUE	6	0
SuperT1	SuperT34C	TRUE	Grape	FALSE	TRUE	TRUE	3	1
