# Supplementary material for: The role of food transfers in wild golden lion tamarins (Leontopithecus rosalia): Support for the informational and nutritional hypothesis
Source: Primates. 2020 Jun 24;62(1):207–21. doi: 10.1007/s10329-020-00835-0 (PMC7813722; doi:10.1007/s10329-020-00835-0)
Supplement: Supplementary file 6 — Supplementary file6 (CSV 1 kb) [file 10329_2020_835_MOESM6_ESM.csv]

ReceiverID	DonorSuccess	Failure	Success
AF2T12	FALSE	0	0
AF2T13	FALSE	1	0
AF2T14	FALSE	0	0
AF2T1C	FALSE	0	0
AF2T2	FALSE	1	1
AF2T23	FALSE	0	0
AF2T24	FALSE	0	0
AF2T3	FALSE	3	0
AF2T34	FALSE	0	0
AF2T4	FALSE	0	0
AF3T1	FALSE	0	0
AF3T12	FALSE	0	0
AF3T13	FALSE	1	0
AF3T2	FALSE	0	0
AF3T3	FALSE	0	0
AF3T34C	FALSE	0	0
AF3T4	FALSE	0	0
AFT0C	FALSE	0	0
AFT12	FALSE	0	0
AFT1234	FALSE	0	0
AFT234	FALSE	0	0
AFT3	FALSE	0	0
AFT4C	FALSE	0	0
AloneT0	FALSE	0	0
AloneT14C	FALSE	0	0
AloneT2	FALSE	0	0
AloneT3	FALSE	0	0
BO2T1	FALSE	0	0
BO2T13	FALSE	2	0
BO2T14	FALSE	0	0
BO2T2	FALSE	0	0
BO2T24	FALSE	1	0
BO2T3	FALSE	0	0
BO2T34C	FALSE	0	0
BO2T4	FALSE	0	0
SuperT0C	FALSE	0	0
SuperT1	FALSE	1	0
SuperT13	FALSE	0	1
SuperT14	FALSE	0	0
SuperT2	FALSE	0	0
SuperT3	FALSE	4	1
SuperT34C	FALSE	0	0
AF2T12	TRUE	1	1
AF2T13	TRUE	1	4
AF2T14	TRUE	1	2
AF2T1C	TRUE	1	2
AF2T2	TRUE	17	15
AF2T23	TRUE	2	2
AF2T24	TRUE	0	0
AF2T3	TRUE	2	0
AF2T34	TRUE	4	3
AF2T4	TRUE	2	1
AF3T1	TRUE	5	3
AF3T12	TRUE	14	23
AF3T13	TRUE	3	2
AF3T2	TRUE	1	1
AF3T3	TRUE	2	5
AF3T34C	TRUE	0	0
AF3T4	TRUE	8	5
AFT0C	TRUE	0	0
AFT12	TRUE	1	0
AFT1234	TRUE	1	0
AFT234	TRUE	2	0
AFT3	TRUE	7	6
AFT4C	TRUE	0	0
AloneT0	TRUE	0	0
AloneT14C	TRUE	0	0
AloneT2	TRUE	1	6
AloneT3	TRUE	3	0
BO2T1	TRUE	2	0
BO2T13	TRUE	2	0
BO2T14	TRUE	0	0
BO2T2	TRUE	2	2
BO2T24	TRUE	1	1
BO2T3	TRUE	1	0
BO2T34C	TRUE	0	0
BO2T4	TRUE	1	0
SuperT0C	TRUE	0	2
SuperT1	TRUE	5	5
SuperT13	TRUE	10	8
SuperT14	TRUE	0	0
SuperT2	TRUE	0	0
SuperT3	TRUE	4	4
SuperT34C	TRUE	1	5
